# Supplementary material for: The Proteomic Landscape of the Coronary Accessible Heart Cell Surfaceome
Source: Proteomics. 2025 Jan 10;25(7):e202400320. doi: 10.1002/pmic.202400320 (PMC11962585; doi:10.1002/pmic.202400320)
Supplement: Supplementary file 2 — Supporting Information [file PMIC-25-e202400320-s002.xlsx]

## Sheet: Table S1
Supplementary Table 1: Heart tissue and surfaceome proteomics
						Intensity (log2)							Intensity (log2)							Intensity (log2)							Intensity (log2)
Gene Name	Protein Groups	Gene name	Protein Description	Cell surface protein atlas (PMID: 25894527 )	SURFY surfaceome (PMID: 30373828)	Global (Mock) 1	Global (Mock) 2	Global (Mock) 3	Global (Mock) 4	Median	Valid	Global (Mock) unique protein	Global (Biotin) 1	Global (Biotin) 2	Global (Biotin) 3	Global (Biotin) 4	Median	Valid	Global (Biotin) unique protein	Mock 1	Mock 2	Mock 3	Mock 4	Median	Valid	Mock unique protein	Biotin 1	Biotin 2	Biotin 3	Biotin 4	Median	Valid	Biotin unique protein	Protein.Ids	Protein.Names	Genes
IGKV6-23	A0A075B5N4;A0A0G2JF28;A0A0G2JFN8;A0A140T8M3;A0A140T8M4;A0A140T8N5;A0A140T8N7;A0A140T8P7	IGKV6-23	Immunoglobulin kappa chain variable 8-27	N	N	NaN	NaN	NaN	NaN	NaN	0	N	14.0795	NaN	NaN	NaN	14.0795	1	N	NaN	NaN	NaN	NaN	NaN	0	N	16.6754	NaN	17.4263	15.334	16.6754	3	N	A0A075B5N4;A0A0G2JF28;A0A0G2JFN8;A0A140T8M3;A0A140T8M4;A0A140T8N5;A0A140T8N7;A0A140T8P7	A0A075B5N4_MOUSE;A0A0G2JF28_MOUSE;A0A0G2JFN8_MOUSE;A0A140T8M3_MOUSE;A0A140T8M4_MOUSE;A0A140T8N5_MOUSE;A0A140T8N7_MOUSE;A0A140T8P7_MOUSE	IGKV6-23;IGKV6-25;IGKV8-19;IGKV8-21;IGKV8-27;IGKV8-30
IGHG1	A0A075B5P4;A0A0A6YWR2	IGHG1	Ig gamma-1 chain C region secreted form (Fragment)	Y	N	NaN	NaN	NaN	NaN	NaN	0	N	NaN	NaN	NaN	NaN	NaN	0	N	NaN	NaN	NaN	NaN	NaN	0	N	16.8566	15.6798	17.0187	16.5805	16.7185	4	Y	A0A075B5P4;A0A0A6YWR2	A0A075B5P4_MOUSE;A0A0A6YWR2_MOUSE	IGHG1
IGHG3	A0A075B5P5;A0A1Y7VJN6	IGHG3	Immunoglobulin heavy constant gamma 3 (Fragment)	N	N	NaN	18.4578	18.0354	17.1538	18.0354	3	N	17.2973	18.0334	17.7222	17.7973	17.7598	4	N	NaN	19.2518	19.0164	19.1155	19.1155	3	N	20.3809	20.1028	20.4421	20.7377	20.4115	4	N	P03987;A0A075B5P5;A0A1Y7VJN6	A0A075B5P5_MOUSE;A0A1Y7VJN6_MOUSE	IGHG3
IGHV7-2	A0A075B5R2;A0A075B5R3;A0A0A6YX91	IGHV7-2	Immunoglobulin heavy variable 7-3 (Fragment)	N	N	NaN	NaN	NaN	NaN	NaN	0	N	NaN	NaN	NaN	NaN	NaN	0	N	NaN	NaN	NaN	NaN	NaN	0	N	NaN	14.0353	14.1211	12.9618	14.0353	3	Y	A0A075B5R2;A0A075B5R3;A0A0A6YX91;P01786	A0A075B5R2_MOUSE;A0A075B5R3_MOUSE;A0A0A6YX91_MOUSE	IGHV7-2;IGHV7-3
IGHV4-1	A0A075B5R5	IGHV4-1	Immunoglobulin heavy variable 4-1 (Fragment)	N	N	NaN	NaN	NaN	NaN	NaN	0	N	NaN	NaN	14.0279	NaN	14.0279	1	N	NaN	NaN	NaN	NaN	NaN	0	N	18.7389	18.4474	18.7943	18.8631	18.7666	4	N	P01812;A0A075B5R5;P01806;P01807;P01808;P01810	A0A075B5R5_MOUSE	IGHV4-1
IGHV1-22	A0A075B5U7;A0A075B5V0;A0A075B5V1;A0A075B5V2;A0A0A6YWK5	IGHV1-22	Immunoglobulin heavy variable 1-22 (Fragment)	N	N	NaN	16.5084	NaN	NaN	16.5084	1	N	NaN	NaN	NaN	NaN	NaN	0	N	NaN	NaN	NaN	NaN	NaN	0	N	17.8968	16.7572	17.6981	17.3282	17.5131	4	N	A0A075B5U4;A0A075B5U7;A0A075B5V0;A0A075B5V1;A0A075B5V2;A0A075B5Y4;A0A0A6YVW3;A0A0A6YWK5;A0A0A6YXA5;A0A0A6YXN4	A0A075B5U7_MOUSE;A0A075B5V0_MOUSE;A0A075B5V1_MOUSE;A0A075B5V2_MOUSE;A0A0A6YWK5_MOUSE	IGHV1-22;IGHV1-26;IGHV1-31;IGHV1-34
IGHV1-47	A0A075B5V8;A0A0A6YY41	IGHV1-47	Immunoglobulin heavy variable 1-47	N	N	NaN	NaN	NaN	NaN	NaN	0	N	NaN	NaN	NaN	NaN	NaN	0	N	NaN	NaN	NaN	NaN	NaN	0	N	14.6147	NaN	16.0996	15.653	15.653	3	Y	A0A075B5V8;A0A0A6YY41	A0A075B5V8_MOUSE;A0A0A6YY41_MOUSE	IGHV1-47
IGLV1	A0A075B663;A0A075B664	IGLV1	Immunoglobulin lambda variable 1 (Fragment)	N	N	NaN	15.9517	NaN	NaN	15.9517	1	N	NaN	15.9158	14.0579	NaN	14.9868	2	N	NaN	NaN	NaN	NaN	NaN	0	N	16.3872	16.3439	17.2284	16.5925	16.4899	4	N	P01723;P01726;P01727;P01728;P01729;A0A075B663;A0A075B664	A0A075B663_MOUSE;A0A075B664_MOUSE	IGLV1;IGLV2
IGHA	A0A075B6A3;A0A0A6YXW6	IGHA	Immunoglobulin heavy constant alpha (Fragment)	N	N	NaN	NaN	NaN	NaN	NaN	0	N	NaN	NaN	NaN	NaN	NaN	0	N	NaN	NaN	NaN	NaN	NaN	0	N	16.3771	15.5998	15.7823	16.0384	15.9104	4	Y	A0A075B6A3;A0A0A6YXW6	A0A075B6A3_MOUSE;A0A0A6YXW6_MOUSE	IGHA
KTN1	A0A087WNW3;A0A087WP14;A0A087WP48;A0A087WP85;A0A087WPW5;A0A087WPX0;A0A087WQ25;A0A087WQD0;A0A087WQF8;A0A087WQG4;A0A087WQI3;A0A087WQQ5;A0A087WRS1;A0A087WS04;A0A087WS23;A0A087WS29;F8VQC7	KTN1	Kinectin	N	N	17.8373	17.629	17.9703	18.2751	17.9038	4	N	18.3527	17.7239	16.742	17.944	17.834	4	N	18.05	17.8863	18.5046	18.5461	18.2773	4	N	18.0975	18.1951	17.2358	17.5762	17.8368	4	N	A0A087WNW3;A0A087WP14;A0A087WP48;A0A087WP85;A0A087WPW5;A0A087WPX0;A0A087WQ25;A0A087WQD0;A0A087WQF8;A0A087WQG4;A0A087WQI3;A0A087WQQ5;A0A087WRS1;A0A087WS04;A0A087WS23;A0A087WS29;F8VQC7	A0A087WNW3_MOUSE;A0A087WP14_MOUSE;A0A087WP48_MOUSE;A0A087WP85_MOUSE;A0A087WPW5_MOUSE;A0A087WPX0_MOUSE;A0A087WQ25_MOUSE;A0A087WQD0_MOUSE;A0A087WQF8_MOUSE;A0A087WQG4_MOUSE;A0A087WQI3_MOUSE;A0A087WQQ5_MOUSE;A0A087WRS1_MOUSE;A0A087WS04_MOUSE;A0A087WS23_MOUSE;A0A087WS29_MOUSE;F8VQC7_MOUSE	KTN1
CLASP1	A0A087WNW8;A0A087WP42;A0A087WQ31;A0A087WQ95;A0A087WRE8;A0A087WRK0;A0A087WS18;A0A0A6YXZ1;A0A0N4SUT7;J3QP81	CLASP1	CLIP-associating protein 1	N	N	NaN	13.6092	NaN	15.3837	14.4964	2	N	NaN	14.0332	13.5469	NaN	13.79	2	N	NaN	NaN	NaN	NaN	NaN	0	N	NaN	13.7547	14.4072	14.2163	14.2163	3	N	A0A087WNW8;A0A087WP42;A0A087WQ31;A0A087WQ95;A0A087WRE8;A0A087WRK0;A0A087WS18;A0A0A6YXZ1;J3QP81;A0A0N4SUT7	A0A087WNW8_MOUSE;A0A087WP42_MOUSE;A0A087WQ31_MOUSE;A0A087WQ95_MOUSE;A0A087WRE8_MOUSE;A0A087WRK0_MOUSE;A0A087WS18_MOUSE;A0A0A6YXZ1_MOUSE;A0A0N4SUT7_MOUSE;J3QP81_MOUSE	CLASP1
TNS1	A0A087WQS0;A0A1D5RM59;E9Q0S6	TNS1	Tensin 1	N	N	19.8938	20.2687	20.3796	20.1765	20.2226	4	N	20.1989	20.2385	20.1712	20.1689	20.185	4	N	20.1195	19.7845	20.5226	20.3501	20.2348	4	N	20.2733	20.2476	20.4397	20.399	20.3361	4	N	A0A6I8MWZ2;Q9DBT6;A0A087WQ94;A0A087WQM0;A0A087WQS0;A0A087WRU0;A0A1D5RM59;E9Q0S6	A0A087WQS0_MOUSE;A0A1D5RM59_MOUSE;E9Q0S6_MOUSE	TNS1
PROB1	A0A087WR45;Q3UKG2	PROB1	Proline-rich basic protein 1	N	N	19.6153	19.2167	19.473	18.9328	19.3448	4	N	18.9297	19.3256	19.2257	19.6321	19.2757	4	N	19.2594	18.8742	19.4798	19.1154	19.1874	4	N	18.3851	18.9116	19.8521	18.8696	18.8906	4	N	A0A087WR45;Q3UKG2	A0A087WR45_MOUSE;Q3UKG2_MOUSE	PROB1
FN1	A0A087WR50;A0A087WS56;A0A087WSN6;B7ZNJ1;B9EHT6;Q3UHL6	FN1	Fibronectin	Y	N	NaN	14.9661	NaN	NaN	14.9661	1	N	NaN	16.5214	NaN	NaN	16.5214	1	N	NaN	NaN	NaN	NaN	NaN	0	N	19.2357	19.048	19.4224	18.8748	19.1418	4	N	A0A087WR50;A0A087WS56;A0A087WSN6;B7ZNJ1;B9EHT6;Q3UHL6	A0A087WR50_MOUSE;A0A087WS56_MOUSE;A0A087WSN6_MOUSE;B7ZNJ1_MOUSE;B9EHT6_MOUSE;Q3UHL6_MOUSE	FN1
SPEG	A0A087WSE3;E9QQ25	SPEG	Striated muscle-specific serine/threonine-protein kinase (Fragment)	N	N	NaN	17.4093	17.5681	17.5732	17.5681	3	N	NaN	16.7951	17.717	17.7493	17.717	3	N	17.4982	17.5122	18.1563	17.9706	17.7414	4	N	17.2524	18.2482	17.9578	18.512	18.103	4	N	A0A087WSE3;E9QQ25	A0A087WSE3_MOUSE;E9QQ25_MOUSE	SPEG
UBXN4	A0A087WSK5;A0A0R4J078	UBXN4	UBX domain-containing protein 4 (Fragment)	N	N	NaN	16.8322	18.0203	15.8532	16.8322	3	N	17.282	17.7404	16.9095	16.1034	17.0957	4	N	17.3265	NaN	NaN	NaN	17.3265	1	N	15.265	17.1054	NaN	16.3381	16.3381	3	N	A0A087WSK5;A0A0R4J078	A0A087WSK5_MOUSE;A0A0R4J078_MOUSE	UBXN4
NDUFS1	A0A087WSU3	NDUFS1	NADH-ubiquinone oxidoreductase 75 kDa subunit, mitochondrial (Fragment)	N	N	18.7556	19.375	17.7779	17.727	18.2667	4	N	18.4735	18.8948	18.9765	18.9281	18.9115	4	N	19.0407	18.5167	18.7345	NaN	18.7345	3	N	19.1938	19.4055	19.4225	18.0144	19.2997	4	N	A0A087WSU3	A0A087WSU3_MOUSE	NDUFS1
ITGB1	A0A0A0MQJ3	ITGB1	Integrin beta-1 (Fragment)	Y	Y	NaN	17.0511	17.1756	18.336	17.1756	3	N	17.68	17.7802	17.9165	18.8787	17.8483	4	N	18.0792	NaN	17.5282	16.8726	17.5282	3	N	21.0916	19.9039	20.3536	20.7409	20.5472	4	N	A0A0A0MQJ3	A0A0A0MQJ3_MOUSE	ITGB1
IMPA1	A0A0A6YW07;Q80ZJ2;Q924B0	IMPA1	Inositol-1-monophosphatase	N	N	NaN	16.0557	15.9858	15.8306	15.9858	3	N	14.5702	16.2915	16.039	16.2149	16.127	4	N	15.207	NaN	NaN	NaN	15.207	1	N	16.2053	17.0516	17.2641	15.6603	16.6285	4	N	Q924B0;A0A0A6YW07;Q80ZJ2	A0A0A6YW07_MOUSE;Q80ZJ2_MOUSE;Q924B0_MOUSE	IMPA1
PRKAR2A	A0A0A6YX73;Q8K1M3	PRKAR2A	cAMP-dependent protein kinase type II-alpha regulatory subunit	N	N	19.8487	19.8191	19.2653	19.5617	19.6904	4	N	19.4729	19.8737	19.8586	19.9537	19.8662	4	N	20.0167	19.8588	20.2509	19.8548	19.9378	4	N	19.5819	19.1774	19.5039	19.4117	19.4578	4	N	Q8K1M3;A0A0A6YX73	A0A0A6YX73_MOUSE;Q8K1M3_MOUSE	PRKAR2A
IGHG2C	A0A0A6YY53;F6TQW2	IGHG2C	Immunoglobulin heavy constant gamma 2C (Fragment)	N	N	NaN	NaN	15.257	NaN	15.257	1	N	14.8225	NaN	NaN	NaN	14.8225	1	N	NaN	NaN	NaN	NaN	NaN	0	N	20.1317	18.3103	18.2379	18.4575	18.3839	4	N	P01865;F6TQW2;P01863;A0A0A6YY53;P01864;A0A075B5P3;A0A0A6YVP0	A0A0A6YY53_MOUSE;F6TQW2_MOUSE	IGHG2C
PCDH7	A0A0A6YY83;A2RS43;E9Q2S0	PCDH7	Protocadherin 7	N	Y	NaN	14.6182	15.8472	15.2286	15.2286	3	N	NaN	15.3278	15.9392	NaN	15.6335	2	N	NaN	NaN	NaN	NaN	NaN	0	N	18.9311	17.6867	17.989	18.2569	18.123	4	N	A0A0A6YY48;A0A0A6YY83;A2RS43;E9Q2S0	A0A0A6YY83_MOUSE;A2RS43_MOUSE;E9Q2S0_MOUSE	PCDH7
GBP6	A0A0G2JDV3	GBP6	Guanylate-binding protein 6	N	N	NaN	17.4214	17.3676	NaN	17.3945	2	N	NaN	14.3378	15.749	15.5592	15.5592	3	N	NaN	NaN	NaN	NaN	NaN	0	N	16.2427	15.792	16.3427	16.3312	16.287	4	N	A0A0G2JDV3;Q000W5;L7N1X8	GBP6_MOUSE	GBP6
MAP4	A0A0G2JFH2	MAP4	Microtubule-associated protein (Fragment)	N	N	18.5291	19.3023	19.1523	19.1097	19.131	4	N	19.1848	19.2701	19.4335	19.4288	19.3495	4	N	19.7605	20.6386	20.2935	20.341	20.3173	4	N	20.3622	20.2633	20.3874	20.534	20.3748	4	N	A0A0G2JFH2	A0A0G2JFH2_MOUSE	MAP4
LRRFIP2	A0A0G2JFV5	LRRFIP2	Leucine-rich repeat flightless-interacting protein 2	N	N	NaN	NaN	NaN	NaN	NaN	0	N	15.8531	NaN	15.5681	NaN	15.7106	2	N	NaN	NaN	15.7038	NaN	15.7038	1	N	15.7621	16.5243	NaN	14.9731	15.7621	3	N	A0A0G2JFV5	A0A0G2JFV5_MOUSE	LRRFIP2
NEXN	A0A0G2JGI1	NEXN	Nexilin	N	N	19.2482	18.7473	18.544	18.7186	18.7329	4	N	18.7271	18.8637	19.3455	17.8854	18.7954	4	N	19.0526	18.6614	18.5518	19.0986	18.857	4	N	19.3454	18.6614	19.1519	19.4159	19.2487	4	N	A0A0G2JDY6;A0A0G2JDZ8;A0A0G2JGI1	A0A0G2JGI1_MOUSE	NEXN
FAM126A	A0A0G2JH12	FAM126A	Hyccin	N	N	NaN	16.3836	NaN	15.4462	15.9149	2	N	NaN	16.5325	15.5988	16.996	16.5325	3	N	17.1492	NaN	16.0196	13.4711	16.0196	3	N	17.0667	16.801	16.716	17.008	16.9045	4	N	A0A0G2JH12	A0A0G2JH12_MOUSE	FAM126A
NUP205	A0A0J9YUD5;B9EJ54	NUP205	Nucleoporin 205	N	N	NaN	NaN	16.4003	16.0572	16.2287	2	N	16.1397	16.1105	16.3311	16.7269	16.2354	4	N	NaN	NaN	17.296	NaN	17.296	1	N	NaN	16.8767	16.9834	17.3456	16.9834	3	N	A0A0J9YUD5;B9EJ54	A0A0J9YUD5_MOUSE;B9EJ54_MOUSE	NUP205
POLR1D	A0A0J9YUH6;A0A0J9YV27;Q9D1M1	POLR1D	DNA-directed RNA polymerases I and III subunit RPAC2	N	N	18.1212	18.8386	18.9032	18.3944	18.6165	4	N	18.543	18.8387	18.6455	18.906	18.7421	4	N	18.683	18.1442	19.0667	18.7898	18.7364	4	N	19.1381	NaN	18.6751	19.1133	19.1133	3	N	A0A0J9YUH6;A0A0J9YV27;Q9D1M1	A0A0J9YUH6_MOUSE;A0A0J9YV27_MOUSE;Q9D1M1_MOUSE	POLR1D
ADPRHL1	A0A0N4SVK8	ADPRHL1	Inactive ADP-ribosyltransferase ARH2	N	N	17.1759	17.813	17.6085	17.246	17.4273	4	N	17.5204	17.6538	18.1542	17.9416	17.7977	4	N	18.1329	18.7425	18.3695	18.5226	18.4461	4	N	18.3859	18.6317	18.9914	18.6029	18.6173	4	N	A0A0N4SVK8	A0A0N4SVK8_MOUSE	ADPRHL1
CNBP	A0A0N4SVS6	CNBP	CCHC-type zinc finger nucleic acid-binding protein	N	N	NaN	15.7866	17.4594	NaN	16.623	2	N	15.1586	15.1911	16.8132	16.381	15.7861	4	N	18.9166	18.6121	18.6321	18.631	18.6315	4	N	18.6382	NaN	18.6891	18.7992	18.6891	3	N	A0A0N4SVS6	A0A0N4SVS6_MOUSE	CNBP
RAB11FIP5	A0A0N4SW73	RAB11FIP5	Rab11 family-interacting protein 5	N	N	NaN	NaN	NaN	NaN	NaN	0	N	NaN	14.1467	NaN	NaN	14.1467	1	N	NaN	NaN	NaN	NaN	NaN	0	N	13.405	14.9385	NaN	15.0192	14.9385	3	N	A0A0N4SW73	A0A0N4SW73_MOUSE	RAB11FIP5
ACADL	A0A0R4J083	ACADL	Long-chain specific acyl-CoA dehydrogenase, mitochondrial	N	N	23.8412	23.5854	24.1216	23.9939	23.9175	4	N	24.0654	24.2826	24.1528	24.2969	24.2177	4	N	23.8577	23.3456	23.9499	23.7047	23.7812	4	N	24.1937	24.1495	24.291	24.5135	24.2423	4	N	A0A0R4J083	A0A0R4J083_MOUSE	ACADL
FAHD2A	A0A0R4J094	FAHD2A	Fumarylacetoacetate hydrolase domain-containing 2A	N	N	20.3269	20.863	20.6651	20.4263	20.5457	4	N	20.3154	20.7834	20.6147	20.7762	20.6954	4	N	20.4584	18.9394	20.2705	19.6082	19.9393	4	N	20.106	20.4818	20.0444	20.3659	20.236	4	N	Q3TC72;A0A0R4J094	A0A0R4J094_MOUSE	FAHD2A
SERPINA3K	A0A0R4J0I1	SERPINA3K	Serine protease inhibitor A3K	N	N	21.1111	21.0525	19.3422	19.3462	20.1993	4	N	20.0005	21.4442	19.6941	20.2625	20.1315	4	N	20.5777	19.9632	20.2189	19.5836	20.0911	4	N	22.7063	22.8831	22.0735	22.3954	22.5509	4	N	A0A0R4J0I1	A0A0R4J0I1_MOUSE	SERPINA3K
SERPINA1C	A0A0R4J0X5	SERPINA1C	Alpha-1-antitrypsin 1-3	N	N	NaN	NaN	NaN	NaN	NaN	0	N	NaN	NaN	NaN	NaN	NaN	0	N	NaN	NaN	NaN	NaN	NaN	0	N	14.4707	15.2233	15.4929	15.7672	15.3581	4	Y	A0A0R4J0X5	A0A0R4J0X5_MOUSE	SERPINA1C
CLUH	A0A0R4J140;Z4YLI8	CLUH	Clustered mitochondria protein homolog	N	N	20.2586	20.1545	20.0489	20.1968	20.1757	4	N	20.322	20.0415	19.5802	20.3551	20.1817	4	N	20.6673	20.8046	20.7454	20.7652	20.7553	4	N	20.8501	20.6059	20.6039	20.9094	20.728	4	N	A0A0R4J140;Z4YLI8	A0A0R4J140_MOUSE;Z4YLI8_MOUSE	CLUH
SORBS2	A0A0R4J1T1;B2RXQ9;Z4YJR7	SORBS2	Sorbin and SH3 domain-containing protein 2 (Fragment)	N	N	18.2075	20.2928	20.2794	19.825	20.0522	4	N	19.3831	18.9798	20.6915	19.2851	19.3341	4	N	20.8044	17.2687	20.3229	21.2043	20.5637	4	N	20.6992	20.6093	21.1678	20.8327	20.766	4	N	A0A0R4J1T1;B2RXQ9;D3Z080;F6V513;F7BEU1;Z4YJR7	A0A0R4J1T1_MOUSE;B2RXQ9_MOUSE;Z4YJR7_MOUSE	SORBS2
SORBS2	A0A0R4J1T1;Z4YJR7	SORBS2	Sorbin and SH3 domain-containing protein 2 (Fragment)	N	N	20.0658	20.234	20.107	20.1198	20.1134	4	N	19.8477	20.1038	20.411	20.2863	20.1951	4	N	20.4395	21.0629	20.2308	19.8879	20.3351	4	N	20.357	20.2074	20.417	20.5827	20.387	4	N	A0A0R4J1T1;F7BEU1;Z4YJR7	A0A0R4J1T1_MOUSE;Z4YJR7_MOUSE	SORBS2
LCMT1	A0A0U1RNF2;A2RTH5	LCMT1	Leucine carboxyl methyltransferase 1	N	N	NaN	15.9434	16.4638	16.0401	16.0401	3	N	NaN	15.5275	16.9447	14.9047	15.5275	3	N	17.8243	NaN	17.7202	15.1751	17.7202	3	N	16.0533	16.2991	16.7853	17.2878	16.5422	4	N	A0A0U1RNF2;A2RTH5	A0A0U1RNF2_MOUSE;A2RTH5_MOUSE	LCMT1
IMMT	A0A0U1RP81	IMMT	MICOS complex subunit MIC60	N	N	16.1114	NaN	17.2774	NaN	16.6944	2	N	17.2626	17.7753	17.5964	16.7359	17.4295	4	N	NaN	NaN	14.6406	NaN	14.6406	1	N	NaN	NaN	15.1558	13.7758	14.4658	2	N	A0A0U1RP81	A0A0U1RP81_MOUSE	IMMT
MRPL48	A0A140LHD4;A0A140LHT6;A0A140LI38;E9QPQ8	MRPL48	39S ribosomal protein L48, mitochondrial (Fragment)	N	N	17.2812	17.2326	17.8966	17.6156	17.4484	4	N	17.6983	17.0353	17.8144	17.6562	17.6772	4	N	17.2305	NaN	16.6238	NaN	16.9272	2	N	NaN	NaN	15.3519	15.7868	15.5694	2	N	A0A140LHD4;A0A140LHT6;A0A140LI38;E9QPQ8	A0A140LHD4_MOUSE;A0A140LHT6_MOUSE;A0A140LI38_MOUSE;E9QPQ8_MOUSE	MRPL48
TACC2	A0A140LHH8;E9Q8T1	TACC2	Transforming acidic coiled-coil-containing protein 2 (Fragment)	N	N	NaN	17.0885	17.5085	16.8744	17.0885	3	N	16.7781	17.3214	17.7335	17.3856	17.3535	4	N	17.3856	18.169	18.1245	17.3413	17.7551	4	N	18.4176	17.9451	19.0715	18.4029	18.4102	4	N	E9Q8T1;A0A140LHH8;A0A1L1SS37	A0A140LHH8_MOUSE;E9Q8T1_MOUSE	TACC2
BPNT1	A0A1B0GRV0	BPNT1	3'(2'),5'-bisphosphate nucleotidase 1	N	N	NaN	16.2264	16.7016	16.9152	16.7016	3	N	NaN	16.2483	16.4124	16.5422	16.4124	3	N	15.2183	NaN	16.6212	16.3688	16.3688	3	N	17.8596	18.7291	17.1556	17.6948	17.7772	4	N	A0A1B0GRV0	A0A1B0GRV0_MOUSE	BPNT1
TLN2	A0A1L1SQ51;A0A1L1SRI1;E9PUM4;Q8CDM9	TLN2	Talin-2	N	N	18.9715	19.6474	19.7349	19.5745	19.6109	4	N	19.7617	19.6291	19.6489	19.937	19.7053	4	N	19.7894	18.7438	19.9932	19.8118	19.8006	4	N	19.4809	19.3585	19.3982	19.6048	19.4396	4	N	A0A1L1SQ51;E9PUM4;A0A1L1SQP9;A0A1L1SRI1;Q8CDM9	A0A1L1SQ51_MOUSE;A0A1L1SRI1_MOUSE;E9PUM4_MOUSE;Q8CDM9_MOUSE	TLN2
APLP2	A0A1L1SS44;Q60709	APLP2	Amyloid beta precursor-like protein 2 (Fragment)	N	Y	NaN	NaN	NaN	NaN	NaN	0	N	NaN	NaN	NaN	NaN	NaN	0	N	NaN	NaN	NaN	NaN	NaN	0	N	16.8968	15.5679	15.7077	16.6263	16.167	4	Y	Q60709;A0A1L1SS44	A0A1L1SS44_MOUSE;Q60709_MOUSE	APLP2
COQ10A	A0A1W2P7G5;A0A1W2P7J1	COQ10A	Coenzyme Q10A	N	N	21.0117	21.2715	21.2692	21.2139	21.2416	4	N	20.8741	21.0009	21.095	21.1531	21.0479	4	N	21.3853	21.4433	21.2732	21.3135	21.3494	4	N	20.6199	20.6823	20.9306	21.0455	20.8064	4	N	A0A1W2P7G5;A0A1W2P7J1;E9Q3H6	A0A1W2P7G5_MOUSE;A0A1W2P7J1_MOUSE	COQ10A
LAMA2	A0A1W2P7N3	LAMA2	Laminin subunit alpha-2 (Fragment)	Y	N	NaN	15.7172	NaN	16.1504	15.9338	2	N	16.8692	15.8022	16.3402	16.9736	16.6047	4	N	17.9087	19.3427	18.6276	19.2394	18.9335	4	N	NaN	17.3599	19.0678	19.4851	19.0678	3	N	A0A1W2P7N3	A0A1W2P7N3_MOUSE	LAMA2
GATD3A	A0A1W2P870	GATD3A	Glutamine amidotransferase-like class 1 domain-containing 3A (Fragment)	N	N	17.7024	15.9746	16.828	17.0934	16.9607	4	N	18.1798	17.6648	15.44	18.0013	17.833	4	N	NaN	NaN	16.1031	NaN	16.1031	1	N	17.1708	NaN	16.6132	16.9691	16.9691	3	N	A0A1W2P870	A0A1W2P870_MOUSE	GATD3A
CAST	A0A1Y7VJN8;Q8CE04	CAST	Calpastatin	N	N	NaN	NaN	16.0295	NaN	16.0295	1	N	NaN	15.1009	15.6926	15.4454	15.4454	3	N	NaN	NaN	NaN	NaN	NaN	0	N	15.7366	15.9813	14.2101	15.7343	15.7355	4	N	A0A1Y7VJN8;Q8CE04	A0A1Y7VJN8_MOUSE;Q8CE04_MOUSE	CAST
DTNA	A0A1Y7VJN9	DTNA	Dystrobrevin	N	N	NaN	NaN	NaN	NaN	NaN	0	N	NaN	NaN	NaN	NaN	NaN	0	N	NaN	NaN	17.241	NaN	17.241	1	N	17.0693	17.685	17.7674	17.3345	17.5097	4	N	A0A1Y7VJN9	A0A1Y7VJN9_MOUSE	DTNA
AKR1C20	A0A1Y7VMC8;Q8VC77;Q9CZU0	AKR1C20	Aldo-keto reductase family 1, member C20 (Fragment)	N	N	NaN	16.632	16.2492	15.6546	16.2492	3	N	17.1302	17.6345	15.2851	17.2753	17.2028	4	N	NaN	NaN	NaN	NaN	NaN	0	N	NaN	14.4833	NaN	NaN	14.4833	1	N	Q8VC77;A0A1Y7VMC8;Q9CZU0	A0A1Y7VMC8_MOUSE;Q8VC77_MOUSE;Q9CZU0_MOUSE	AKR1C20
ROCK2	A0A1Y7VMN0;F8VPK5	ROCK2	Rho-associated protein kinase 2 (Fragment)	N	N	NaN	16.3631	16.5733	16.8392	16.5733	3	N	16.7442	16.1932	15.9691	16.9626	16.4687	4	N	16.8797	NaN	17.3956	17.1827	17.1827	3	N	17.3458	17.3659	15.2217	16.8232	17.0845	4	N	A0A1Y7VMN0;F8VPK5	A0A1Y7VMN0_MOUSE;F8VPK5_MOUSE	ROCK2
KIF13B	A0A286YCV9;E9Q4K7	KIF13B	Kinesin family member 13B	N	N	14.7049	NaN	14.859	NaN	14.7819	2	N	NaN	13.2657	15.7043	NaN	14.485	2	N	NaN	NaN	15.0176	15.7807	15.3991	2	N	16.8054	17.6838	16.2561	15.932	16.5308	4	N	A0A286YCV9;E9Q4K7	A0A286YCV9_MOUSE;E9Q4K7_MOUSE	KIF13B
SEC24C	A0A286YDI8;G3X972	SEC24C	Sec24-related gene family, member C (S. cerevisiae)	N	N	16.8182	17.7986	17.9552	18.0369	17.8769	4	N	17.3918	17.6338	17.6175	17.611	17.6142	4	N	18.2889	18.412	18.3393	17.8323	18.3141	4	N	18.2093	18.328	18.2269	18.2147	18.2208	4	N	G3X972;A0A286YDI8	A0A286YDI8_MOUSE;G3X972_MOUSE	SEC24C
NDRG2	A0A2I3BPL1;A0A2I3BPW0;A0A2I3BS20	NDRG2	Protein NDRG2 (Fragment)	N	N	20.3945	18.6944	18.9337	19.816	19.3748	4	N	19.8394	20.0614	19.5111	19.6825	19.761	4	N	17.7331	NaN	NaN	NaN	17.7331	1	N	20.4586	21.0606	20.341	20.4403	20.4494	4	N	A0A2I3BPL1;A0A2I3BPW0;A0A2I3BS20	A0A2I3BPL1_MOUSE;A0A2I3BPW0_MOUSE;A0A2I3BS20_MOUSE	NDRG2
HNRNPC	A0A2I3BRM6	HNRNPC	Heterogeneous nuclear ribonucleoproteins C1/C2 (Fragment)	N	N	NaN	15.9842	15.0139	NaN	15.4991	2	N	14.468	NaN	15.1825	NaN	14.8253	2	N	NaN	NaN	NaN	NaN	NaN	0	N	14.7331	14.9975	NaN	15.596	14.9975	3	N	A0A2I3BRM6	A0A2I3BRM6_MOUSE	HNRNPC
AI182371	A0A2I3BRQ1	AI182371	Expressed sequence AI182371	N	N	NaN	NaN	NaN	NaN	NaN	0	N	NaN	NaN	NaN	NaN	NaN	0	N	NaN	NaN	NaN	NaN	NaN	0	N	17.096	15.5499	16.4867	15.7903	16.1385	4	Y	A0A2I3BRQ1	A0A2I3BRQ1_MOUSE	AI182371
ITIH4	A0A2K6EDJ7;E9PVD2	ITIH4	Inter alpha-trypsin inhibitor, heavy chain 4	N	N	NaN	NaN	NaN	NaN	NaN	0	N	NaN	NaN	NaN	NaN	NaN	0	N	NaN	NaN	NaN	NaN	NaN	0	N	16.1447	16.4196	NaN	15.2151	16.1447	3	Y	A0A2K6EDJ7;E9PVD2	A0A2K6EDJ7_MOUSE;E9PVD2_MOUSE	ITIH4
GM5478	A0A2R8VHP3	GM5478	Predicted pseudogene 5478	N	N	NaN	NaN	NaN	NaN	NaN	0	N	NaN	16.8742	15.0144	18.7446	16.8742	3	N	19.1651	24.4965	21.7321	20.8011	21.2666	4	N	NaN	NaN	NaN	NaN	NaN	0	N	Q6IFZ8;A0A2R8VHP3	A0A2R8VHP3_MOUSE	GM5478
MYH11	A0A338P6K2	MYH11	Myosin-11	N	N	17.5033	19.4	19.1767	19.0209	19.0988	4	N	18.8387	18.8751	18.7472	18.9052	18.8569	4	N	19.3012	19.9692	19.7174	19.6459	19.6817	4	N	19.1032	18.9004	18.9138	19.6267	19.0085	4	N	A0A2R8VHF9;A0A338P6K2;E9QPE7	A0A338P6K2_MOUSE	MYH11
CRYBG3	A0A338P6N4	CRYBG3	Beta/gamma crystallin domain-containing protein 3	N	N	NaN	NaN	14.1064	13.7955	13.9509	2	N	NaN	NaN	13.2094	NaN	13.2094	1	N	NaN	NaN	NaN	NaN	NaN	0	N	14.8228	14.5784	13.2145	13.9832	14.2808	4	N	A0A338P6N4	A0A338P6N4_MOUSE	CRYBG3
ABI3BP	A0A338P6W9	ABI3BP	ABI family member 3-binding protein	N	N	NaN	16.3501	NaN	NaN	16.3501	1	N	15.1225	NaN	NaN	14.3636	14.743	2	N	NaN	NaN	NaN	NaN	NaN	0	N	18.9703	18.845	18.3812	18.7805	18.8127	4	N	A0A338P6S8;A0A338P6W9;E9Q8E3;Q59IW5;Q59IW6;Q59IW7;Q59IW9	A0A338P6W9_MOUSE	ABI3BP
RPL10A	A0A3B2W820;A0A3B2W824;A0A3B2WBL1;A0A3B2WDD2;Q5XJF6	RPL10A	60S ribosomal protein L10a	N	N	17.9587	16.7684	18.0106	16.8737	17.4162	4	N	18.1172	17.2577	17.61	15.5176	17.4338	4	N	18.8311	16.8605	18.2484	18.0364	18.1424	4	N	17.6105	17.9203	17.5683	17.8251	17.7178	4	N	A0A3B2WBL1;A0A3B2WDD2;Q5XJF6;A0A3B2W820;A0A3B2W824	A0A3B2W820_MOUSE;A0A3B2W824_MOUSE;A0A3B2WBL1_MOUSE;A0A3B2WDD2_MOUSE;Q5XJF6_MOUSE	RPL10A
REEP5	A0A494BBE3;G3X8R0	REEP5	Receptor expression-enhancing protein 5 (Fragment)	N	N	21.2791	21.2237	21.1201	20.8948	21.1719	4	N	21.0321	20.9137	20.9971	20.958	20.9776	4	N	20.921	20.2004	21.1425	21.1581	21.0317	4	N	19.5093	20.2616	19.3288	19.8484	19.6788	4	N	G3X8R0;A0A494BBE3	A0A494BBE3_MOUSE;G3X8R0_MOUSE	REEP5
HSPG2	A0A571BD72	HSPG2	Basement membrane-specific heparan sulfate proteoglycan core protein (Fragment)	Y	N	NaN	16.9139	17.0046	16.9123	16.9139	3	N	16.4912	16.499	NaN	16.5895	16.499	3	N	16.9555	NaN	17.8184	17.7944	17.7944	3	N	20.2302	19.9194	19.194	19.8073	19.8633	4	N	A0A571BD72	A0A571BD72_MOUSE	HSPG2
XIRP1	A0A571BDS0	XIRP1	Xin actin-binding repeat-containing protein 1	N	N	17.3655	17.6126	17.7834	17.6462	17.6294	4	N	18.051	17.7733	18.6613	18.0506	18.0508	4	N	18.1382	19.1478	18.7825	18.426	18.6043	4	N	18.8086	18.4873	19.4463	18.937	18.8728	4	N	A0A571BDS0	A0A571BDS0_MOUSE	XIRP1
LSMEM2	A0A571BE98	LSMEM2	Leucine-rich single-pass membrane protein 2	N	N	NaN	NaN	17.3182	17.9547	17.6365	2	N	NaN	17.4115	17.0964	16.0775	17.0964	3	N	17.711	16.2851	17.9089	18.7538	17.81	4	N	18.3197	18.4513	17.5563	17.9741	18.1469	4	N	A0A571BE98	A0A571BE98_MOUSE	LSMEM2
PLIN4	A0A571BEC9	PLIN4	Perilipin-4	N	N	16.4408	17.0521	19.1829	NaN	17.0521	3	N	NaN	NaN	19.3961	19.0886	19.2424	2	N	NaN	NaN	15.35	19.1345	17.2422	2	N	NaN	16.0367	18.6566	NaN	17.3466	2	N	A0A571BEC9	A0A571BEC9_MOUSE	PLIN4
IQCF3	A0A571BEE9;A0A7P0A164	IQCF3	IQ domain-containing protein F3	N	N	19.1348	20.8261	20.6942	20.015	20.3546	4	N	20.0521	19.2163	20.0628	20.2428	20.0574	4	N	20.0334	20.6183	19.6429	21.3454	20.3258	4	N	21.0701	21.4232	20.2585	20.8338	20.952	4	N	A0A571BEE9;A0A7P0A164	A0A571BEE9_MOUSE;A0A7P0A164_MOUSE	IQCF3
AAK1	A0A571BEI2	AAK1	AP2-associated protein kinase 1 (Fragment)	N	N	17.3974	17.7387	17.3678	16.9812	17.3826	4	N	17.4278	17.8562	17.4616	17.4686	17.4651	4	N	17.7219	NaN	NaN	NaN	17.7219	1	N	17.7682	18.3774	17.8771	17.9907	17.9339	4	N	A0A571BEI2;Q6PIU9	A0A571BEI2_MOUSE	AAK1
GM8251	A0A571BEV2	GM8251	Predicted gene 8251	N	N	20.5652	20.1893	19.9368	20.242	20.2156	4	N	20.2286	20.1545	20.0129	20.1809	20.1677	4	N	20.1599	19.9492	19.7175	19.7552	19.8522	4	N	NaN	NaN	NaN	17.708	17.708	1	N	A0A571BEV2	A0A571BEV2_MOUSE	GM8251
DST	A0A571BGG5	DST	Dystonin (Fragment)	N	N	NaN	NaN	NaN	NaN	NaN	0	N	NaN	NaN	NaN	NaN	NaN	0	N	NaN	NaN	NaN	NaN	NaN	0	N	NaN	14.5402	15.2405	14.1779	14.5402	3	Y	A0A571BGG5	A0A571BGG5_MOUSE	DST
LAMA2	A0A5F8MPG7	LAMA2	Laminin subunit alpha-2 (Fragment)	Y	N	NaN	NaN	15.3329	NaN	15.3329	1	N	NaN	15.803	NaN	16.1509	15.9769	2	N	16.1576	NaN	16.5555	15.1946	16.1576	3	N	16.2856	17.4692	17.3243	17.8541	17.3967	4	N	A0A5F8MPG7	A0A5F8MPG7_MOUSE	LAMA2
TNXB	A0A5F8MPH8	TNXB	Tenascin XB	N	N	19.4294	20.0829	20.1197	19.9883	20.0356	4	N	19.7197	20.1021	19.9404	19.9389	19.9397	4	N	20.2539	20.4274	20.5696	20.2784	20.3529	4	N	22.3597	21.9445	22.3126	22.188	22.2503	4	N	A0A571BG59;A0A5F8MPH8;E9Q2T3;O35452	A0A5F8MPH8_MOUSE	TNXB
SORBS1	A0A5F8MPJ2	SORBS1	Sorbin and SH3 domain-containing protein 1	N	N	18.0471	19.3552	19.1093	17.7403	18.5782	4	N	18.7836	NaN	18.5019	17.8896	18.5019	3	N	18.0837	19.4394	19.6528	19.7969	19.5461	4	N	18.3541	19.3007	19.0916	19.0238	19.0577	4	N	A0A5F8MPJ2;D3Z5J3;E9PYX6	A0A5F8MPJ2_MOUSE	SORBS1
SORBS1	A0A5F8MPJ2;A0A668KL65	SORBS1	Sorbin and SH3 domain-containing protein 1	N	N	20.3928	20.1619	20.6837	19.9108	20.2773	4	N	20.2522	20.3667	20.8642	19.8092	20.3094	4	N	20.9532	21.4639	21.263	21.4487	21.3558	4	N	21.1167	20.7301	21.3596	21.1123	21.1145	4	N	A0A5F8MPJ2;A0A668KL65	A0A5F8MPJ2_MOUSE;A0A668KL65_MOUSE	SORBS1
SORBS1	A0A5F8MPJ2;A0A668KL65;E9Q6A3	SORBS1	Sorbin and SH3 domain-containing protein 1	N	N	19.2069	19.485	19.4957	19.424	19.4545	4	N	19.2308	19.3011	19.2963	19.3641	19.2987	4	N	19.6128	19.9895	20.2807	20.1075	20.0485	4	N	19.8668	19.732	19.6522	19.9833	19.7994	4	N	A0A286YCI8;A0A286YCQ0;A0A286YDN0;A0A5F8MPJ2;A0A668KL65;D3Z5J3;E9PYX6;E9Q6A3;E9QNA7	A0A5F8MPJ2_MOUSE;A0A668KL65_MOUSE;E9Q6A3_MOUSE	SORBS1
SORBS2	A0A5F8MPQ4	SORBS2	Sorbin and SH3 domain-containing protein 2 (Fragment)	N	N	NaN	NaN	NaN	NaN	NaN	0	N	NaN	NaN	NaN	NaN	NaN	0	N	NaN	NaN	NaN	NaN	NaN	0	N	16.4701	17.5599	17.6052	17.0711	17.3155	4	Y	A0A5F8MPQ4	A0A5F8MPQ4_MOUSE	SORBS2
XIRP2	A0A5F8MPR4	XIRP2	Xin actin-binding repeat-containing protein 2	N	N	NaN	NaN	NaN	NaN	NaN	0	N	NaN	NaN	14.4292	NaN	14.4292	1	N	NaN	NaN	13.8305	NaN	13.8305	1	N	NaN	15.3595	16.1055	13.521	15.3595	3	N	A0A5F8MPR4	A0A5F8MPR4_MOUSE	XIRP2
TECR	A0A5F8MPU6;A0A5F8MQC8	TECR	Very-long-chain enoyl-CoA reductase (Fragment)	N	N	16.0872	NaN	16.9682	17.744	16.9682	3	N	17.44	17.6504	17.2383	17.3596	17.3998	4	N	17.9102	NaN	17.7702	NaN	17.8402	2	N	17.1184	17.4361	17.6578	17.1564	17.2962	4	N	A0A5F8MQC8;A0A5F8MPU6	A0A5F8MPU6_MOUSE;A0A5F8MQC8_MOUSE	TECR
KLC1	A0A5F8MPZ2;E9Q7C9;Q5UE59;Q7TNF4;Q8CD76	KLC1	Kinesin light chain	N	N	NaN	17.0999	15.7657	18.2671	17.0999	3	N	17.4978	17.9607	17.821	17.87	17.8455	4	N	17.7242	NaN	16.689	NaN	17.2066	2	N	18.2713	17.5595	18.8401	18.2582	18.2647	4	N	Q5UE59;Q8CD76;A0A5F8MPZ2;E9Q7C9;Q7TNF4	A0A5F8MPZ2_MOUSE;E9Q7C9_MOUSE;Q5UE59_MOUSE;Q7TNF4_MOUSE;Q8CD76_MOUSE	KLC1
TTN	A0A5K1VVQ1	TTN	Titin	Y	N	17.7788	NaN	17.7033	16.7907	17.7033	3	N	16.9147	16.6009	NaN	NaN	16.7578	2	N	NaN	NaN	NaN	NaN	NaN	0	N	18.3551	NaN	17.3748	NaN	17.865	2	N	A0A5K1VVQ1	A0A5K1VVQ1_MOUSE	TTN
SORBS1	A0A668KL65	SORBS1	Sorbin and SH3 domain-containing protein 1 (Fragment)	N	N	18.4052	18.4822	18.3033	18.0633	18.3542	4	N	18.3818	18.2517	18.1264	18.2529	18.2523	4	N	18.2946	18.0155	16.9806	17.6321	17.8238	4	N	18.3513	17.852	18.0733	18.1903	18.1318	4	N	A0A668KL65	A0A668KL65_MOUSE	SORBS1
LRRFIP2	A0A668KLE1	LRRFIP2	Leucine-rich repeat flightless-interacting protein 2	N	N	NaN	16.566	17.1108	17.5767	17.1108	3	N	17.5545	17.1772	17.4439	17.9843	17.4992	4	N	16.969	NaN	15.8896	NaN	16.4293	2	N	17.2142	17.3926	17.7667	17.6602	17.5264	4	N	A0A668KLE1	A0A668KLE1_MOUSE	LRRFIP2
SORBS1	A0A668KLG2	SORBS1	Sorbin and SH3 domain-containing protein 1 (Fragment)	N	N	19.5161	19.7733	20.0368	19.9823	19.8778	4	N	19.9722	19.8505	19.9381	19.5838	19.8943	4	N	19.7768	20.7325	20.4465	20.1501	20.2983	4	N	20.2446	19.9949	20.3766	20.3157	20.2802	4	N	A0A668KLG2	A0A668KLG2_MOUSE	SORBS1
AHNAK2	A0A7N9VR94	AHNAK2	AHNAK nucleoprotein 2	N	N	18.224	16.8838	18.9439	NaN	18.224	3	N	18.6773	18.2429	19.3539	17.2816	18.4601	4	N	17.0833	15.5901	NaN	17.2529	17.0833	3	N	16.3252	15.9166	15.5274	17.0404	16.1209	4	N	A0A7N9VR94	A0A7N9VR94_MOUSE	AHNAK2
H3F4	A0A8I4SYN6	H3F4	Histone H3	N	N	28.0355	26.7247	26.177	26.7422	26.7335	4	N	27.9679	27.7796	26.788	28.2998	27.8738	4	N	27.3074	27.8572	27.1697	27.6106	27.459	4	N	25.5405	25.2489	24.8776	25.6771	25.3947	4	N	A0A8I4SYN6	A0A8I4SYN6_MOUSE	H3F4
ACTN1	A1BN54	ACTN1	Alpha actinin 1a	N	N	NaN	15.3633	16.1125	NaN	15.7379	2	N	NaN	NaN	15.8678	NaN	15.8678	1	N	NaN	NaN	NaN	NaN	NaN	0	N	15.2331	16.9187	17.3097	16.7598	16.8393	4	N	A1BN54	A1BN54_MOUSE	ACTN1
DHX8	A2A4P0	DHX8	ATP-dependent RNA helicase DHX8	N	N	NaN	NaN	NaN	NaN	NaN	0	N	NaN	18.2176	19.9729	NaN	19.0952	2	N	20.3606	19.2633	19.7547	19.724	19.7394	4	N	17.938	NaN	18.8301	18.9556	18.8301	3	N	A2A4P0;A2A4N9	DHX8_MOUSE	DHX8
DHX15	A2A4P0;O35286	DHX15	ATP-dependent RNA helicase DHX8	N	N	NaN	NaN	16.0055	16.3874	16.1965	2	N	15.7502	NaN	NaN	NaN	15.7502	1	N	16.8413	16.3877	16.1481	NaN	16.3877	3	N	17.5134	17.6539	16.9601	17.0909	17.3022	4	N	O35286;A2A4P0;G3X8X0;A0A0G2JG10;A2A4N9;Q05BH3;Q497W9	DHX15_MOUSE;DHX8_MOUSE	DHX15;DHX8
MAPT	A2A5Y6	MAPT	Microtubule-associated protein	N	N	NaN	16.7695	17.3303	NaN	17.0499	2	N	NaN	15.3941	17.8919	16.7067	16.7067	3	N	NaN	NaN	NaN	NaN	NaN	0	N	17.8399	16.58	17.9114	17.7197	17.7798	4	N	A2A5Y6	A2A5Y6_MOUSE	MAPT
REX2	A2A799;A2A7I1;A2A7V0;A2A9J5;A2AWF2	REX2	Zinc finger protein 979	N	N	NaN	20.4436	20.062	21.1174	20.4436	3	N	20.5918	20.73	19.8621	20.2189	20.4053	4	N	17.3062	17.9762	19.1776	17.4655	17.7208	4	N	16.4857	16.6788	17.0649	17.2085	16.8719	4	N	A2A799;A2A7I1;A2A7V0;A2A9J5;A2AWF2	A2A799_MOUSE;A2A7I1_MOUSE;A2A7V0_MOUSE;A2A9J5_MOUSE;A2AWF2_MOUSE	REX2;ZFP600;ZFP978;ZFP979;ZFP980
ITGB4	A2A863	ITGB4	Integrin beta-4	Y	Y	NaN	NaN	NaN	NaN	NaN	0	N	NaN	NaN	NaN	NaN	NaN	0	N	NaN	NaN	NaN	NaN	NaN	0	N	NaN	14.275	13.0752	14.5449	14.275	3	Y	A2A863;A2A864	ITB4_MOUSE	ITGB4
OSBPL9	A2A8Z1	OSBPL9	Oxysterol-binding protein-related protein 9	N	N	NaN	16.2634	16.4889	16.3774	16.3774	3	N	17.1732	16.8549	15.4414	16.6653	16.7601	4	N	NaN	NaN	NaN	NaN	NaN	0	N	NaN	15.4947	15.5246	15.0995	15.4947	3	N	A2A8Z1;A0A0A6YXH3;E9PXZ2;E9Q6C1;F6UHR6;Q5FWX7	OSBL9_MOUSE	OSBPL9
OBSCN	A2AAJ9	OBSCN	Obscurin	N	N	22.9873	23.1872	23.2729	23.3311	23.23	4	N	23.032	23.102	23.2149	23.162	23.132	4	N	23.9224	24.713	24.3963	24.6259	24.5111	4	N	24.1666	24.0691	24.158	24.1728	24.1623	4	N	A2AAJ9;E9QQ96;Z4YJE4	OBSCN_MOUSE	OBSCN
SLC25A34	A2ADF7	SLC25A34	Solute carrier family 25 member 34	N	N	NaN	18.5222	18.2268	18.0269	18.2268	3	N	17.5026	17.8118	17.0525	18.3912	17.6572	4	N	18.542	NaN	18.33	17.5214	18.33	3	N	16.1737	NaN	16.8509	17.6067	16.8509	3	N	A2ADF7	S2534_MOUSE	SLC25A34
HSD17B10	A2AFQ2;Q99N15	HSD17B10	3-hydroxyacyl-CoA dehydrogenase type-2	N	N	23.9383	23.6274	23.5814	23.7301	23.6787	4	N	23.6151	23.6403	23.4577	23.8426	23.6277	4	N	23.2285	22.142	22.9107	22.3276	22.6192	4	N	22.8398	22.8009	22.6757	23.0704	22.8204	4	N	A2AFQ2;Q99N15	A2AFQ2_MOUSE;Q99N15_MOUSE	HSD17B10
RYR2	A2AGL3;E9Q401	RYR2	Ryanodine receptor 3	N	N	19.7419	20.508	20.5216	20.5415	20.5148	4	N	20.3819	20.4288	20.1732	20.4318	20.4054	4	N	20.7434	21.2544	21.1182	21.121	21.1196	4	N	20.3017	20.1953	20.3785	20.2032	20.2525	4	N	A2AGL3;E9Q401;A0A140LJF7;A0A140LJK7;E9PW34;F6U7V1;A0A1Y7VJP1	RYR2_MOUSE;RYR3_MOUSE	RYR2;RYR3
CKAP5	A2AGT5	CKAP5	Cytoskeleton-associated protein 5	N	N	NaN	16.6875	16.5699	16.7644	16.6875	3	N	16.6199	16.6428	16.8311	17.1162	16.737	4	N	16.934	17.7277	17.8224	17.7686	17.7482	4	N	17.1559	17.1399	17.4718	17.4576	17.3068	4	N	A2AGT5;K3W4R5;A0A0R4J0K2;Z4YL78	CKAP5_MOUSE	CKAP5
TPM2	A2AIM4	TPM2	Tropomyosin beta chain	N	N	19.217	20.1202	19.6643	19.4247	19.5445	4	N	19.2335	19.035	19.519	18.853	19.1342	4	N	19.6784	18.371	19.3688	19.2771	19.323	4	N	18.3519	18.053	17.7582	18.8132	18.2025	4	N	A2AIM4	A2AIM4_MOUSE	TPM2
HMCN2	A2AJ76	HMCN2	Hemicentin-2	N	N	NaN	NaN	NaN	15.897	15.897	1	N	NaN	NaN	14.5265	NaN	14.5265	1	N	15.8628	NaN	16.3703	NaN	16.1166	2	N	16.3003	16.436	15.9813	16.3079	16.3041	4	N	A2AJ76;A0A2I3BRN3	HMCN2_MOUSE	HMCN2
MAP7D1	A2AJI0	MAP7D1	MAP7 domain-containing protein 1	N	N	19.7945	19.1851	19.6247	19.6121	19.6184	4	N	19.4783	19.5883	19.6425	19.6653	19.6154	4	N	19.7493	17.7302	19.4792	18.8528	19.166	4	N	19.3811	19.1519	19.1833	19.915	19.2822	4	N	A2AJI0;A2AJI1;A8Y5P4	MA7D1_MOUSE	MAP7D1
PPP1R3D	A2AJW4	PPP1R3D	Protein phosphatase 1 regulatory subunit	N	N	NaN	17.1923	17.2682	16.7019	17.1923	3	N	17.1565	17.374	16.9137	17.5284	17.2653	4	N	17.7602	NaN	17.4865	15.5138	17.4865	3	N	17.7992	17.5457	17.7701	17.8708	17.7847	4	N	A2AJW4	A2AJW4_MOUSE	PPP1R3D
SNTA1	A2AKD7	SNTA1	Alpha-1-syntrophin	N	N	20.1452	20.607	20.655	20.7935	20.631	4	N	20.7734	18.7383	20.7351	20.8314	20.7542	4	N	20.8047	19.6447	20.7205	20.6158	20.6682	4	N	20.979	20.7494	21.2053	21.2645	21.0921	4	N	A2AKD7	A2AKD7_MOUSE	SNTA1
ATP5C1	A2AKU9	ATP5C1	ATP synthase subunit gamma	N	N	26.5361	26.4119	26.39	26.4421	26.427	4	N	26.2557	26.3595	26.2423	26.4488	26.3076	4	N	26.2476	25.2368	26.1828	25.9206	26.0517	4	N	24.9684	25.3031	25.016	25.3398	25.1596	4	N	Q91VR2;A2AKU9;Q8C2Q8;A2AKV1;A2AKV2;A2AKV3	A2AKU9_MOUSE	ATP5C1
ATP5C1	A2AKU9;A2AKV0	ATP5C1	ATP synthase subunit gamma	N	N	26.5925	26.0852	26.026	25.9012	26.0556	4	N	26.3846	26.1802	25.9903	26.4916	26.2824	4	N	26.288	25.0371	25.8509	25.6382	25.7446	4	N	25.4098	25.5704	25.4041	25.9241	25.4901	4	N	Q91VR2;A2AKU9;Q8C2Q8;A2AKV0;A2AKV1;A2AKV2;A2AKV3	A2AKU9_MOUSE;A2AKV0_MOUSE	ATP5C1
ASPH	A2AL76;A2AL77;A2AL78;Q9CR06	ASPH	Aspartyl/asparaginyl beta-hydroxylase	N	N	23.4845	23.2045	23.2136	23.1151	23.2091	4	N	23.1288	23.2093	23.2062	23.6488	23.2077	4	N	23.0579	22.479	23.4298	23.2053	23.1316	4	N	17.7995	21.7761	17.4756	21.4602	19.6298	4	N	A2AL76;A2AL77;A2AL78;Q9CR06	A2AL76_MOUSE;A2AL77_MOUSE;A2AL78_MOUSE;Q9CR06_MOUSE	ASPH
CAVIN4	A2AMM0	CAVIN4	Caveolae-associated protein 4	N	N	22.1809	21.8604	21.8979	22.0648	21.9814	4	N	21.9442	21.8592	21.8616	21.8403	21.8604	4	N	21.9475	21.075	21.6033	21.6199	21.6116	4	N	20.4221	21.0775	20.357	21.1588	20.7498	4	N	A2AMM0	CAVN4_MOUSE	CAVIN4
CAPZB	A2AMW0	CAPZB	F-actin-capping protein subunit beta	N	N	17.7201	18.7343	18.9213	18.6139	18.6741	4	N	18.2485	18.6858	18.6469	18.7333	18.6663	4	N	18.8936	NaN	17.7244	18.7066	18.7066	3	N	19.4793	17.9813	19.2143	19.4175	19.3159	4	N	A2AMW0	A2AMW0_MOUSE	CAPZB
UBR4	A2AN08	UBR4	E3 ubiquitin-protein ligase UBR4	N	N	NaN	17.4759	16.9967	16.4404	16.9967	3	N	16.6127	17.5089	17.1392	16.1599	16.876	4	N	17.0306	18.5677	17.8201	16.7552	17.4253	4	N	17.3385	16.9895	17.0855	17.0206	17.053	4	N	A2AN08;Z4YMA7	UBR4_MOUSE	UBR4
PAKAP	A2API8;F7AA26	PAKAP	Paralemmin A kinase anchor protein	N	N	18.6439	18.7419	18.6961	18.9512	18.719	4	N	19.1795	18.852	19.2815	19.126	19.1527	4	N	18.7247	18.4484	18.7237	18.3759	18.5861	4	N	19.2947	18.7264	19.5585	19.4111	19.3529	4	N	O54931;F7AA26;A0A5F8MPZ6;A2API8	A2API8_MOUSE;F7AA26_MOUSE	PAKAP
NDUFAF5	A2APY7	NDUFAF5	Arginine-hydroxylase NDUFAF5, mitochondrial	N	N	17.9625	18.314	18.1598	17.4424	18.0611	4	N	18.3119	17.514	17.6382	17.9677	17.803	4	N	17.3934	NaN	16.5355	18.1554	17.3934	3	N	17.1593	17.678	17.6652	17.5736	17.6194	4	N	A2APY7	NDUF5_MOUSE	NDUFAF5
TUBB1	A2AQ07	TUBB1	Tubulin beta-1 chain	N	N	NaN	NaN	NaN	18.4073	18.4073	1	N	NaN	19.0027	16.5229	15.8352	16.5229	3	N	NaN	NaN	15.5419	NaN	15.5419	1	N	NaN	18.7643	16.0121	17.1444	17.1444	3	N	A2AQ07	TBB1_MOUSE	TUBB1
TUBB1	A2AQ07;P68372;P99024;Q7TMM9;Q922F4;Q9CWF2	TUBB1	Tubulin beta-1 chain	N	N	22.5111	17.4672	17.0459	17.1597	17.3135	4	N	16.9702	16.9906	17.687	16.9172	16.9804	4	N	17.147	NaN	16.4875	NaN	16.8172	2	N	17.2194	18.4237	18.0852	17.9368	18.011	4	N	A2AQ07;P68372;P99024;Q7TMM9;Q9CWF2;Q922F4	TBB1_MOUSE;TBB2A_MOUSE;TBB2B_MOUSE;TBB4B_MOUSE;TBB5_MOUSE;TBB6_MOUSE	TUBB1;TUBB2A;TUBB2B;TUBB4B;TUBB5;TUBB6
TUBB1	A2AQ07;P68372;P99024;Q7TMM9;Q922F4;Q9CWF2;Q9D6F9	TUBB1	Tubulin beta-1 chain	N	N	24.4081	24.1052	24.1808	24.0755	24.143	4	N	24.0984	23.9883	24.0599	24.0604	24.0601	4	N	24.3388	24.3532	23.9935	24.1008	24.2198	4	N	25.1603	24.5535	25.3092	25.0063	25.0833	4	N	A2AQ07;P68372;P99024;Q7TMM9;Q9CWF2;Q9D6F9;Q9ERD7;Q922F4	TBB1_MOUSE;TBB2A_MOUSE;TBB2B_MOUSE;TBB4A_MOUSE;TBB4B_MOUSE;TBB5_MOUSE;TBB6_MOUSE	TUBB1;TUBB2A;TUBB2B;TUBB4A;TUBB4B;TUBB5;TUBB6
SKT	A2AQ25	SKT	Sickle tail protein	N	N	NaN	16.6898	15.6472	17.1351	16.6898	3	N	16.6861	17.0658	16.8268	17.3226	16.9463	4	N	17.2944	18.46	18.2681	18.0065	18.1373	4	N	17.6658	17.4276	17.9117	17.6462	17.656	4	N	A2AQ25;E9QAU4	SKT_MOUSE	SKT
MYH7B	A2AQP0	MYH7B	Myosin-7B	N	N	21.7631	22.168	21.6484	22.5159	21.9655	4	N	18.702	NaN	21.5862	NaN	20.1441	2	N	21.1705	22.7314	22.8037	23.5103	22.7676	4	N	23.0618	23.5334	22.7655	23.0489	23.0554	4	N	A2AQP0	MYH7B_MOUSE	MYH7B
MYH1	A2AQP0;O08638;P13541;P13542;Q02566;Q5SX39;Q5SX40;Q91Z83	MYH1	Myosin-7B	N	N	16.8183	18.3778	18.9176	18.7522	18.565	4	N	17.7737	17.686	18.2895	17.1866	17.7299	4	N	19.2463	15.2064	17.876	18.5706	18.2233	4	N	14.4985	18.4632	18.609	18.3415	18.4024	4	N	O08638;P13541;P13542;Q02566;Q5SX39;Q5SX40;Q91Z83;A2AQP0;G3UW82;A0A2R8VHF9;A0A338P6K2;B1AR69;E9QPE7	MYH11_MOUSE;MYH1_MOUSE;MYH3_MOUSE;MYH4_MOUSE;MYH6_MOUSE;MYH7B_MOUSE;MYH7_MOUSE;MYH8_MOUSE	MYH1;MYH11;MYH3;MYH4;MYH6;MYH7;MYH7B;MYH8
MYH1	A2AQP0;P13541;P13542;Q02566;Q5SX39;Q5SX40	MYH1	Myosin-7B	N	N	23.2683	22.2647	22.3282	22.4071	22.3676	4	N	22.7233	22.7781	22.5665	22.9333	22.7507	4	N	22.6575	21.9513	22.5385	22.7335	22.598	4	N	22.3897	22.9148	22.7911	22.7392	22.7652	4	N	P13541;P13542;Q02566;Q5SX39;Q5SX40;A2AQP0;G3UW82	MYH1_MOUSE;MYH3_MOUSE;MYH4_MOUSE;MYH6_MOUSE;MYH7B_MOUSE;MYH8_MOUSE	MYH1;MYH3;MYH4;MYH6;MYH7B;MYH8
MYH1	A2AQP0;P13541;P13542;Q02566;Q5SX39;Q5SX40;Q91Z83	MYH1	Myosin-7B	N	N	28.2402	27.4126	27.1898	27.4433	27.4279	4	N	27.4156	27.3536	27.3964	27.7396	27.406	4	N	27.8188	27.985	27.8641	27.9739	27.919	4	N	26.8097	27.5898	27.3656	27.2998	27.3327	4	N	P13541;P13542;Q02566;Q5SX39;Q5SX40;Q91Z83;A2AQP0;G3UW82;B1AR69	MYH1_MOUSE;MYH3_MOUSE;MYH4_MOUSE;MYH6_MOUSE;MYH7B_MOUSE;MYH7_MOUSE;MYH8_MOUSE	MYH1;MYH3;MYH4;MYH6;MYH7;MYH7B;MYH8
MYH1	A2AQP0;P13541;Q02566;Q5SX40;Q91Z83	MYH1	Myosin-7B	N	N	NaN	14.1157	NaN	14.0573	14.0865	2	N	15.2357	14.5554	14.4627	14.9534	14.7544	4	N	NaN	NaN	14.5116	NaN	14.5116	1	N	13.4712	14.5801	15.1511	13.238	14.0256	4	N	P13541;P13542;Q02566;Q5SX39;Q5SX40;Q91Z83;A2AQP0;G3UW82;B1AR69;M0QWL0	MYH1_MOUSE;MYH3_MOUSE;MYH6_MOUSE;MYH7B_MOUSE;MYH7_MOUSE	MYH1;MYH3;MYH6;MYH7;MYH7B
MYH1	A2AQP0;Q02566;Q5SX40;Q91Z83	MYH1	Myosin-7B	N	N	NaN	14.4129	NaN	15.3989	14.9059	2	N	14.4663	NaN	15.4548	15.2239	15.2239	3	N	14.7438	NaN	NaN	NaN	14.7438	1	N	13.8191	15.4027	15.1954	15.1265	15.161	4	N	P13541;P13542;Q02566;Q5SX39;Q5SX40;Q91Z83;A2AQP0;G3UW82;B1AR69	MYH1_MOUSE;MYH6_MOUSE;MYH7B_MOUSE;MYH7_MOUSE	MYH1;MYH6;MYH7;MYH7B
ITGA8	A2ARA8	ITGA8	Integrin alpha-8	Y	Y	NaN	NaN	NaN	NaN	NaN	0	N	NaN	NaN	NaN	NaN	NaN	0	N	NaN	NaN	NaN	NaN	NaN	0	N	17.8933	17.334	16.6306	18.0211	17.6136	4	Y	A2ARA8;G3UYN5	ITA8_MOUSE	ITGA8
AGRN	A2ASQ1	AGRN	Agrin	N	N	18.4413	18.7863	18.7215	18.5908	18.6562	4	N	18.3081	18.4996	18.323	18.3593	18.3412	4	N	19.0417	20.2546	19.8232	19.8852	19.8542	4	N	21.8944	21.1761	21.444	21.4622	21.4531	4	N	A2ASQ1;M0QWP1;Z4YJS5;Z4YK85	AGRIN_MOUSE	AGRN
TTN	A2ASS6	TTN	Titin	Y	N	25.1244	25.1543	25.1594	25.257	25.1568	4	N	24.9344	24.9797	25.1528	25.0836	25.0316	4	N	25.6351	25.9773	25.8298	26.0115	25.9035	4	N	25.5875	25.655	25.6405	25.645	25.6428	4	N	A2ASS6;A0A5K1VVQ9;E9Q8K5;E9Q8N1;A0A5K1VVQ1	TITIN_MOUSE	TTN
CCDC141	A2AST1;E9Q8Q6	CCDC141	Coiled-coil domain-containing 141	N	N	19.2007	18.594	18.6524	18.8146	18.7335	4	N	18.6889	18.8069	18.6632	19.0039	18.7479	4	N	19.0599	19.2773	19.3502	19.0533	19.1686	4	N	19.2377	19.5184	19.3173	19.4355	19.3764	4	N	A2AST1;E9Q8Q6	A2AST1_MOUSE;E9Q8Q6_MOUSE	CCDC141
TTN	A2AT66;A2AT67;A2AT68;A2AT70	TTN	Titin (Fragment)	Y	N	21.235	21.4737	20.501	21.4326	21.3338	4	N	20.9806	21.3344	21.7743	21.3459	21.3401	4	N	22.0162	21.4987	22.1254	22.3522	22.0708	4	N	21.525	21.1374	21.3895	21.2155	21.3025	4	N	A2AT66;A2AT67;A2AT68;A2AT70	A2AT66_MOUSE;A2AT67_MOUSE;A2AT68_MOUSE;A2AT70_MOUSE	TTN
PLCB4	A2AT93	PLCB4	Phospholipase C, beta 4 (Fragment)	N	N	NaN	NaN	NaN	NaN	NaN	0	N	NaN	NaN	NaN	NaN	NaN	0	N	NaN	NaN	NaN	NaN	NaN	0	N	15.9119	15.7941	16.6615	15.3619	15.853	4	Y	A2AT93	A2AT93_MOUSE	PLCB4
FAM171A1	A2ATK9	FAM171A1	Family with sequence similarity 171, member A1	N	Y	NaN	NaN	NaN	NaN	NaN	0	N	NaN	NaN	NaN	NaN	NaN	0	N	NaN	NaN	NaN	NaN	NaN	0	N	16.2582	14.8036	15.9368	15.8675	15.9021	4	Y	A2ATK9;A2ATK8	A2ATK9_MOUSE	FAM171A1
KLHL41	A2AUC9	KLHL41	Kelch-like protein 41	N	N	19.9524	20.3025	20.2862	20.3813	20.2944	4	N	20.2288	20.2017	20.4268	20.5666	20.3278	4	N	20.9073	19.7253	20.4322	20.044	20.2381	4	N	20.9505	20.7251	21.0994	21.0511	21.0008	4	N	A2AUC9	KLH41_MOUSE	KLHL41
MUP1	A2BIM8;B5X0G2;P02762;P04938;P11588;P11589	MUP1	Major urinary protein 18	N	N	NaN	NaN	NaN	NaN	NaN	0	N	NaN	NaN	14.13	17.8655	15.9978	2	N	NaN	NaN	NaN	NaN	NaN	0	N	17.619	19.4804	17.2546	18.0318	17.8254	4	N	P02762;P04938;P11588;P11589;P11591;B5X0G2;A2AKN8;A2AKN9;A2BIM8;A2BIN1;A2CEK6;A2CEK7;A2CEL1;A9R9W0;Q4FZE8;Q58EV3;A2BIN0;A2CEK9;B8JI96	MUP11_MOUSE;MUP17_MOUSE;MUP18_MOUSE;MUP1_MOUSE;MUP2_MOUSE;MUP6_MOUSE	MUP1;MUP11;MUP17;MUP18;MUP2;MUP6
HTRA4	A2RT60	HTRA4	Serine protease HTRA4	N	N	NaN	NaN	14.0074	NaN	14.0074	1	N	16.6005	17.2761	15.4678	16.6545	16.6275	4	N	NaN	NaN	NaN	NaN	NaN	0	N	NaN	13.8432	NaN	NaN	13.8432	1	N	A2RT60	HTRA4_MOUSE	HTRA4
HTRA2	A2RT60;Q9JIY5	HTRA2	Serine protease HTRA4	N	N	18.5825	18.3541	18.642	19.1597	18.6122	4	N	18.6672	18.5476	18.6557	18.6004	18.628	4	N	NaN	NaN	NaN	NaN	NaN	0	N	NaN	17.1985	NaN	16.1897	16.6941	2	N	Q9JIY5;A2RT60;D3YX27;D3YX28;F6TCV0	HTRA2_MOUSE;HTRA4_MOUSE	HTRA2;HTRA4
ANKAR	A2RT91	ANKAR	Ankyrin and armadillo repeat-containing protein	N	N	NaN	14.7432	16.5277	15.8251	15.8251	3	N	14.2711	15.2687	15.959	15.0251	15.1469	4	N	16.2265	NaN	15.1801	NaN	15.7033	2	N	15.3202	15.8415	15.4116	16.0696	15.6265	4	N	A2RT91;A0A1D5RM61;B7ZNI2	ANKAR_MOUSE	ANKAR
PABPC4	A3KFU5;Q6PHQ9	PABPC4	Polyadenylate-binding protein	N	N	20.1654	20.3756	20.4919	20.459	20.4173	4	N	20.5441	20.4972	20.5035	20.7217	20.5238	4	N	20.4639	19.6587	20.2802	19.9033	20.0917	4	N	19.92	19.7697	19.8534	20.2156	19.8867	4	N	A3KFU5;A3KFU8;Q6PHQ9;Q91YZ8	A3KFU5_MOUSE;Q6PHQ9_MOUSE	PABPC4
NT5C1A	A3KFX0	NT5C1A	Cytosolic 5'-nucleotidase 1A	N	N	17.0476	17.0654	17.2319	17.3099	17.1487	4	N	17.3703	17.2803	16.9781	17.8286	17.3253	4	N	16.2085	NaN	16.1177	16.4174	16.2085	3	N	15.616	16.4012	15.9547	16.3526	16.1537	4	N	A3KFX0	5NT1A_MOUSE	NT5C1A
PM20D2	A3KG59	PM20D2	Xaa-Arg dipeptidase	N	N	19.1779	18.8748	19.0994	18.2841	18.9871	4	N	18.9052	18.3246	19.4736	18.644	18.7746	4	N	17.7268	NaN	17.9788	15.5615	17.7268	3	N	18.6958	18.5606	18.9271	18.8931	18.7945	4	N	A3KG59	P20D2_MOUSE	PM20D2
TTC38	A3KMP2	TTC38	Tetratricopeptide repeat protein 38	N	N	17.4134	18.0761	17.8708	17.8798	17.8753	4	N	18.215	17.7451	17.812	16.9728	17.7785	4	N	18.5543	NaN	17.137	15.8696	17.137	3	N	18.3234	17.8267	18.1362	17.9725	18.0543	4	N	A3KMP2	TTC38_MOUSE	TTC38
MIPEP	A6H611	MIPEP	Mitochondrial intermediate peptidase	N	N	15.8618	17.3765	17.7582	17.6398	17.5082	4	N	17.0524	17.8672	17.8633	17.9837	17.8652	4	N	17.8032	NaN	16.6986	17.3882	17.3882	3	N	18.1346	17.993	18.2645	18.1609	18.1477	4	N	A6H611;A0A286YCX4;A0A286YDC5	MIPEP_MOUSE	MIPEP
RABGAP1L	A6H6A9	RABGAP1L	Rab GTPase-activating protein 1-like	N	N	NaN	14.3046	NaN	NaN	14.3046	1	N	NaN	14.2955	NaN	15.7723	15.0339	2	N	14.9592	NaN	NaN	NaN	14.9592	1	N	16.3529	15.9718	15.3193	15.5756	15.7737	4	N	A6H6A9;A0A0A6YW18;A0A3Q4L343	RBG1L_MOUSE	RABGAP1L
MMRN2	A6H6E2	MMRN2	Multimerin-2	N	N	NaN	14.0053	14.357	NaN	14.1811	2	N	21.4946	21.5081	16.7138	17.9572	19.7259	4	N	17.0965	NaN	NaN	NaN	17.0965	1	N	18.6983	18.4274	19.0838	18.2187	18.5628	4	N	A6H6E2	MMRN2_MOUSE	MMRN2
DENND4C	A6H8H2	DENND4C	DENN domain-containing protein 4C	N	N	NaN	NaN	15.0317	17.1688	16.1002	2	N	17.4474	17.5301	17.2609	17.4727	17.46	4	N	16.3283	16.62	17.2046	17.2088	16.9123	4	N	16.2788	17.3712	17.6222	17.4439	17.4075	4	N	A6H8H2;E9Q449	DEN4C_MOUSE	DENND4C
GSN	A6PWS5	GSN	Macrophage-capping protein (Fragment)	N	N	NaN	NaN	17.6248	17.847	17.7359	2	N	17.7808	18.3428	17.6376	17.8285	17.8046	4	N	NaN	18.8872	16.9707	NaN	17.9289	2	N	17.4953	17.9881	17.6429	18.0354	17.8155	4	N	A6PWS5	A6PWS5_MOUSE	GSN
ITIH4	A6X935	ITIH4	Inter alpha-trypsin inhibitor, heavy chain 4	N	N	NaN	16.2764	NaN	NaN	16.2764	1	N	15.1121	17.072	NaN	17.7411	17.072	3	N	14.3054	NaN	NaN	NaN	14.3054	1	N	19.2186	19.5789	18.6401	18.8247	19.0216	4	N	A6X935;A0A2K6EDJ7;E9PVD2;E9Q5L2	ITIH4_MOUSE	ITIH4
FERMT2	A6X940	FERMT2	Fermitin family homolog 2 (Fragment)	N	N	18.8655	19.549	19.5805	19.3429	19.4459	4	N	19.7053	19.6072	19.4743	19.8898	19.6563	4	N	19.861	19.0173	19.7824	19.2912	19.5368	4	N	19.8924	18.6849	20.0036	19.9192	19.9058	4	N	A6X940	A6X940_MOUSE	FERMT2
ALDOART2	A6ZI47	ALDOART2	Fructose-bisphosphate aldolase	N	N	19.1612	19.3423	20.1057	19.5737	19.458	4	N	19.3574	19.5753	20.4555	19.2731	19.4664	4	N	19.8086	20.2911	NaN	NaN	20.0498	2	N	NaN	NaN	19.4174	NaN	19.4174	1	N	A6ZI46;A6ZI47;Q9CPQ9	A6ZI47_MOUSE	ALDOART2
HBB-BS	A8DUK4	HBB-BS	Beta-globin	N	N	25.8594	24.8422	24.3831	24.7561	24.7992	4	N	24.6997	26.7225	24.4069	23.4055	24.5533	4	N	23.9604	23.331	23.5177	23.3393	23.4285	4	N	23.0369	24.3814	22.2957	22.448	22.7425	4	N	P02088;A8DUK4;E9Q223	A8DUK4_MOUSE	HBB-BS
ENO1	B0QZL1	ENO1	Phosphopyruvate hydratase (Fragment)	Y	N	20.9815	20.7005	21.228	20.7877	20.8846	4	N	20.7556	21.1646	21.572	21.3658	21.2652	4	N	21.863	21.7329	21.8362	22.1279	21.8496	4	N	22.2508	22.0163	21.6652	22.311	22.1336	4	N	B0QZL1	B0QZL1_MOUSE	ENO1
KRT36	B1AQ75	KRT36	Keratin, type I cuticular Ha6	N	N	20.0239	20.4083	20.2869	20.0303	20.1586	4	N	19.8765	20.0968	19.8386	20.2156	19.9866	4	N	19.6815	NaN	19.4089	17.8437	19.4089	3	N	16.6875	18.3436	16.2216	18.3159	17.5017	4	N	B1AQ75	KRT36_MOUSE	KRT36
KRT10	B1AQ75;P02535;Q61414;Q61781;Q6IFX2;Q9QWL7;Q9Z2K1	KRT10	Keratin, type I cuticular Ha6	N	N	24.5918	24.2316	23.8743	24.2062	24.2189	4	N	23.3262	24.5245	25.4148	24.1483	24.3364	4	N	27.1606	31.1193	28.7221	29.299	29.0106	4	N	23.4647	24.2267	23.3599	24.5633	23.8457	4	N	P02535;P05784;P08730;P19001;Q61781;Q9QWL7;Q9Z2K1;B1AQ75;Q61414;Q6IFX3;A1L317;A6BLY7;Q497I4;Q61765;Q61897;Q62168;Q6IFX2;A2A513;B1AQ77;B1ATJ5	K1C10_MOUSE;K1C14_MOUSE;K1C15_MOUSE;K1C16_MOUSE;K1C17_MOUSE;K1C42_MOUSE;KRT36_MOUSE	KRT10;KRT14;KRT15;KRT16;KRT17;KRT36;KRT42
KRT14	B1AQ75;Q61781;Q6IFX2;Q9QWL7;Q9Z2K1	KRT14	Keratin, type I cuticular Ha6	N	N	NaN	NaN	NaN	NaN	NaN	0	N	NaN	NaN	NaN	NaN	NaN	0	N	18.6518	21.3874	19.2599	20.4667	19.8633	4	Y	NaN	NaN	NaN	NaN	NaN	0	N	P19001;Q61781;Q9QWL7;Q9Z2K1;B1AQ75;Q497I4;Q61765;Q61897;Q62168;Q6IFX2;B1ATJ5	K1C14_MOUSE;K1C16_MOUSE;K1C17_MOUSE;K1C42_MOUSE;KRT36_MOUSE	KRT14;KRT16;KRT17;KRT36;KRT42
CISD3	B1AR13	CISD3	CDGSH iron-sulfur domain-containing protein 3, mitochondrial	N	N	20.713	20.8892	21.1025	20.8405	20.8648	4	N	21.0899	20.7785	20.6711	20.2984	20.7248	4	N	19.6568	18.5384	19.4969	20.4159	19.5768	4	N	20.1516	20.4609	19.907	19.6242	20.0293	4	N	B1AR13;B2RWE3;Z4YKM2	CISD3_MOUSE	CISD3
MYH13	B1AR69	MYH13	Myosin, heavy polypeptide 13, skeletal muscle	N	N	28.4691	28.5668	28.472	28.3938	28.4706	4	N	28.4409	28.3382	28.674	28.1233	28.3895	4	N	28.6535	29.237	29.2057	29.3282	29.2213	4	N	27.877	29.2357	28.0799	27.9891	28.0345	4	N	B1AR69	B1AR69_MOUSE	MYH13
VPS13D	B1ART1;B1ART2	VPS13D	Vacuolar protein sorting 13D	N	N	NaN	14.3631	15.5273	14.5234	14.5234	3	N	NaN	15.7013	13.9856	16.2252	15.7013	3	N	15.2926	NaN	NaN	NaN	15.2926	1	N	NaN	16.062	15.7477	16.1456	16.062	3	N	B1ART1;B1ART2;F6XI52;V9GX23	B1ART1_MOUSE;B1ART2_MOUSE	VPS13D
TNFRSF18	B1ASL6	TNFRSF18	Tumor necrosis factor receptor superfamily member 18	Y	Y	18.2092	18.5061	18.5187	18.3741	18.4401	4	N	18.5536	19.0296	18.6169	19.0109	18.8139	4	N	17.9807	NaN	NaN	NaN	17.9807	1	N	18.1075	18.6614	17.6639	18.1224	18.1149	4	N	B1ASL6	B1ASL6_MOUSE	TNFRSF18
EIF2B3	B1AUN2;B1AUN3;Q3UKV0	EIF2B3	Eukaryotic translation initiation factor 2B, subunit 3	N	N	NaN	18.0522	18.0235	17.878	18.0235	3	N	17.4613	17.9289	17.9099	17.8976	17.9037	4	N	17.3991	NaN	16.8019	18.0262	17.3991	3	N	18.0745	18.4766	18.7952	18.4173	18.4469	4	N	B1AUN2;B1AUN3;Q3UKV0	B1AUN2_MOUSE;B1AUN3_MOUSE;Q3UKV0_MOUSE	EIF2B3
USP24	B1AY13	USP24	Ubiquitin carboxyl-terminal hydrolase 24	N	N	NaN	NaN	16.5631	17.1118	16.8375	2	N	14.6672	16.3953	16.0387	14.5173	15.3529	4	N	16.1926	NaN	17.6658	NaN	16.9292	2	N	16.5187	16.6579	17.0425	16.609	16.6334	4	N	B1AY13;E9PV45	UBP24_MOUSE	USP24
SCN7A	B1AYL1	SCN7A	Sodium channel protein	N	Y	19.4837	NaN	19.787	NaN	19.6353	2	N	NaN	20.071	NaN	19.9883	20.0296	2	N	19.8767	NaN	18.8003	18.1367	18.8003	3	N	19.1947	18.5635	19.0944	19.2391	19.1446	4	N	B1AYL1	B1AYL1_MOUSE	SCN7A
TEX28	B1AYN9	TEX28	Testis-expressed 28	N	N	21.1756	18.4511	16.9571	18.0374	18.2442	4	N	16.6217	15.9349	20.3374	17.563	17.0923	4	N	18.8036	NaN	16.1031	16.2212	16.2212	3	N	13.9291	16.8722	17.0246	16.6058	16.739	4	N	B1AYN9	B1AYN9_MOUSE	TEX28
MMRN1	B2RPV6	MMRN1	Multimerin-1	Y	N	NaN	NaN	NaN	NaN	NaN	0	N	NaN	NaN	NaN	NaN	NaN	0	N	13.698	NaN	15.3475	17.1886	15.3475	3	N	14.7013	19.3418	15.4646	16.1325	15.7986	4	N	B2RPV6;A0A0N4SVL8;G3UVV6	MMRN1_MOUSE	MMRN1
DIP2C	B2RQ71;B7ZMZ7;E9PWR4	DIP2C	Dip2c protein	N	N	15.8025	16.6139	16.1724	15.5053	15.9874	4	N	16.1048	15.7077	15.8564	16.2857	15.9806	4	N	14.1979	NaN	16.5305	NaN	15.3642	2	N	15.6237	15.7581	14.4609	16.1368	15.6909	4	N	B2RQ71;B7ZMZ7;E9PWR4	B2RQ71_MOUSE;B7ZMZ7_MOUSE;E9PWR4_MOUSE	DIP2C
CAD	B2RQC6	CAD	CAD protein	N	N	NaN	NaN	15.8224	15.6929	15.7576	2	N	NaN	NaN	15.5376	14.6611	15.0993	2	N	NaN	17.604	17.2717	17.4827	17.4827	3	N	16.7922	17.1555	16.755	16.1703	16.7736	4	N	B2RQC6;E9QAI5;G3UWN2	PYR1_MOUSE	CAD
STRN3	B2RQS1	STRN3	Striatin-3	N	N	15.5263	16.9894	16.6001	16.4974	16.5487	4	N	16.6602	16.7861	16.3336	17.0762	16.7231	4	N	16.2215	NaN	16.1024	NaN	16.162	2	N	16.3796	NaN	15.4513	16.2841	16.2841	3	N	B2RQS1	B2RQS1_MOUSE	STRN3
OTUD4	B2RRE7	OTUD4	OTU domain-containing protein 4	N	N	NaN	14.5954	15.0922	NaN	14.8438	2	N	NaN	15.4513	15.4542	15.1744	15.4513	3	N	NaN	NaN	16.0065	NaN	16.0065	1	N	16.9601	17.4012	16.4357	16.8469	16.9035	4	N	B2RRE7;A0A0R4J260	OTUD4_MOUSE	OTUD4
PTPRB	B2RU80	PTPRB	Receptor-type tyrosine-protein phosphatase beta	N	Y	NaN	NaN	NaN	NaN	NaN	0	N	NaN	NaN	NaN	NaN	NaN	0	N	NaN	NaN	NaN	NaN	NaN	0	N	13.5188	14.7205	14.89	15.6862	14.8053	4	Y	B2RU80;A0A1W2P7W3	PTPRB_MOUSE	PTPRB
YBX2	B2RUF0	YBX2	Y box protein 2	N	N	NaN	17.1423	16.9646	16.7895	16.9646	3	N	16.1877	16.5152	16.1845	16.3541	16.2709	4	N	14.76	NaN	NaN	NaN	14.76	1	N	NaN	NaN	NaN	NaN	NaN	0	N	A0A0A0MQD2;B2RUF0	B2RUF0_MOUSE	YBX2
ABCC3	B2RX12	ABCC3	ATP-binding cassette sub-family C member 3	N	Y	NaN	NaN	NaN	NaN	NaN	0	N	NaN	18.2668	17.4939	18.3072	18.2668	3	N	18.0049	NaN	18.0036	NaN	18.0043	2	N	NaN	15.4241	NaN	13.3299	14.377	2	N	B2RX12;A0A0R4J015	MRP3_MOUSE	ABCC3
ITPKB	B2RXC2	ITPKB	Kinase	N	N	NaN	14.4646	15.6876	14.329	14.4646	3	N	NaN	15.6919	14.6566	15.525	15.525	3	N	14.7513	NaN	NaN	NaN	14.7513	1	N	15.4074	16.0652	16.2682	16.5332	16.1667	4	N	B2RXC2	B2RXC2_MOUSE	ITPKB
SORBS2	B2RXQ9	SORBS2	Sorbin and SH3 domain-containing protein 2	N	N	NaN	NaN	NaN	NaN	NaN	0	N	14.4753	16.4911	NaN	17.4147	16.4911	3	Y	NaN	NaN	NaN	NaN	NaN	0	N	NaN	NaN	NaN	NaN	NaN	0	N	A0A0R4J1W0;B2RXQ9;D3Z080	B2RXQ9_MOUSE	SORBS2
PLXNB2	B2RXS4	PLXNB2	Plexin-B2	N	Y	16.9175	18.0191	17.8128	17.9505	17.8816	4	N	18.1957	18.5081	18.6973	17.9992	18.3519	4	N	17.6206	17.7382	17.5302	18.0935	17.6794	4	N	20.4284	19.9561	20.0265	20.0899	20.0582	4	N	B2RXS4	PLXB2_MOUSE	PLXNB2
OGDHL	B2RXT3	OGDHL	Oxoglutarate dehydrogenase (succinyl-transferring)	N	N	22.9633	23.0314	23.1103	23.0231	23.0273	4	N	22.8697	22.8997	22.8333	22.9285	22.8847	4	N	23.3176	23.208	23.3856	23.2775	23.2975	4	N	23.6304	23.6817	23.5898	23.4955	23.6101	4	N	B2RXT3;E9Q7L0	B2RXT3_MOUSE	OGDHL
RBM25	B2RY56	RBM25	RNA-binding protein 25	N	N	NaN	14.4876	16.6057	16.4369	16.4369	3	N	15.0612	16.4175	15.7132	16.0331	15.8731	4	N	NaN	NaN	NaN	NaN	NaN	0	N	16.0827	NaN	14.9288	16.2092	16.0827	3	N	B2RY56;S4R2A4;S4R2B0;S4R2J1	RBM25_MOUSE	RBM25
NEBL	B7ZCI2	NEBL	Nebulette	N	N	23.9993	24.0078	23.7136	23.797	23.8981	4	N	23.7706	23.8659	23.6646	24.0182	23.8183	4	N	23.949	23.6339	23.8182	23.5463	23.7261	4	N	23.7858	23.7866	23.7579	24.0787	23.7862	4	N	B7ZCI2;F6RM14	B7ZCI2_MOUSE	NEBL
NEBL	B7ZCI2;Q3TR73	NEBL	Nebulette	N	N	23.8067	23.3638	23.3092	23.4029	23.3834	4	N	23.2685	23.4075	23.367	23.5261	23.3872	4	N	23.5539	23.1221	23.4902	23.4108	23.4505	4	N	23.2446	23.4241	23.4277	23.6298	23.4259	4	N	B7ZCI2;Q3TR73	B7ZCI2_MOUSE;Q3TR73_MOUSE	NEBL
XPNPEP3	B7ZMP1	XPNPEP3	Xaa-Pro aminopeptidase 3	N	N	NaN	17.7899	17.6692	17.2363	17.6692	3	N	17.3633	17.6592	18.1647	17.5285	17.5938	4	N	15.89	NaN	NaN	NaN	15.89	1	N	17.0975	17.4824	17.6541	16.745	17.29	4	N	B7ZMP1	XPP3_MOUSE	XPNPEP3
TPM1	B7ZNL3;E9Q448	TPM1	Tpm1 protein	N	N	20.9507	21.0282	20.9771	20.9217	20.9639	4	N	20.9227	21.0044	20.9846	20.9955	20.9901	4	N	20.7827	18.2565	20.5426	20.5329	20.5377	4	N	18.9669	19.1333	18.7569	19.8722	19.0501	4	N	B7ZNL3;E9Q448	B7ZNL3_MOUSE;E9Q448_MOUSE	TPM1
TPM1	B7ZNL3;E9Q448;F8WID5	TPM1	Tpm1 protein	N	N	18.9631	19.3452	19.1666	18.6686	19.0648	4	N	19.5088	19.1076	18.7206	19.2217	19.1646	4	N	18.5676	NaN	18.7818	17.7644	18.5676	3	N	17.5886	17.9501	16.5398	18.4378	17.7693	4	N	F8WID5;B7ZNL3;E9Q448	B7ZNL3_MOUSE;E9Q448_MOUSE;F8WID5_MOUSE	TPM1
TPM1	B7ZNL3;E9Q448;F8WID5;G5E8R1;G5E8R2	TPM1	Tpm1 protein	N	N	18.6871	18.7237	18.5179	NaN	18.6871	3	N	19.3189	18.9222	18.7997	20.1813	19.1205	4	N	NaN	NaN	NaN	NaN	NaN	0	N	NaN	NaN	NaN	18.3214	18.3214	1	N	F8WID5;B7ZNL3;E9Q448;E9Q450;G5E8R1;G5E8R2	B7ZNL3_MOUSE;E9Q448_MOUSE;F8WID5_MOUSE;G5E8R1_MOUSE;G5E8R2_MOUSE	TPM1
2310061I04RIK	B8JJ66;B8JJ69	2310061I04RIK	RIKEN cDNA 2310061I04 gene	N	N	NaN	18.0074	18.2756	17.8162	18.0074	3	N	18.3412	17.8953	18.1436	17.1732	18.0194	4	N	16.8333	NaN	16.1526	NaN	16.4929	2	N	16.4774	17.5468	16.4831	16.7541	16.6186	4	N	B8JJ66;B8JJ67;B8JJ69;F6X1P1	B8JJ66_MOUSE;B8JJ69_MOUSE	2310061I04RIK
ITGA9	B8JK39	ITGA9	Integrin alpha-9	N	Y	NaN	NaN	NaN	NaN	NaN	0	N	NaN	NaN	NaN	NaN	NaN	0	N	NaN	NaN	NaN	NaN	NaN	0	N	16.5315	16.1476	16.8935	15.5428	16.3396	4	Y	B8JK39	ITA9_MOUSE	ITGA9
OSBPL8	B9EJ86	OSBPL8	Oxysterol-binding protein-related protein 8	N	N	NaN	17.551	17.1224	18.2905	17.551	3	N	NaN	18.1149	16.9628	17.2805	17.2805	3	N	19.8882	21.8457	21.5094	22.2195	21.6775	4	N	15.631	16.4224	16.4596	15.861	16.1417	4	N	B9EJ86;A0A0R4J150;A0A5F8MPC5	OSBL8_MOUSE	OSBPL8
H2AC11	C0HKE1;C0HKE2;C0HKE3;C0HKE4;C0HKE5;C0HKE6;C0HKE7;C0HKE8;C0HKE9;P0C0S6;Q3THW5;Q64522;Q8BFU2;Q8CGP5;Q8CGP6;Q8CGP7;Q8R1M2	H2AC11	Histone H2A type 1-B	N	N	27.2364	27.391	26.5658	26.7716	27.004	4	N	26.9995	26.6592	27.1864	27.5076	27.093	4	N	27.1739	27.3795	27.957	27.6252	27.5024	4	N	22.044	25.8413	22.0938	24.8714	23.4826	4	N	C0HKE1;C0HKE2;C0HKE3;C0HKE4;C0HKE5;C0HKE6;C0HKE7;C0HKE8;C0HKE9;P0C0S6;P27661;Q64522;Q64523;Q6GSS7;Q8BFU2;Q8CGP5;Q8CGP6;Q8CGP7;Q3THW5;Q8R1M2;Q8CGP4;A0A0N4SV66;G3UWL7;Q3UA95	H2A1B_MOUSE;H2A1C_MOUSE;H2A1D_MOUSE;H2A1E_MOUSE;H2A1F_MOUSE;H2A1G_MOUSE;H2A1H_MOUSE;H2A1I_MOUSE;H2A1K_MOUSE;H2A1N_MOUSE;H2A1O_MOUSE;H2A1P_MOUSE;H2A2B_MOUSE;H2A3_MOUSE;H2AJ_MOUSE;H2AV_MOUSE;H2AZ_MOUSE	H2AC11;H2AC12;H2AC13;H2AC15;H2AC21;H2AC4;H2AC6;H2AC7;H2AC8;H2AJ;H2AW;H2AZ1;H2AZ2;HIST1H2AF;HIST1H2AN;HIST1H2AO;HIST1H2AP
H2AC11	C0HKE1;C0HKE2;C0HKE3;C0HKE4;C0HKE5;C0HKE6;C0HKE7;C0HKE8;C0HKE9;P0C0S6;Q3THW5;Q8BFU2;Q8CGP5;Q8CGP6;Q8CGP7;Q8R1M2	H2AC11	Histone H2A type 1-B	N	N	25.4919	25.8423	25.9949	26.0485	25.9186	4	N	25.139	24.9306	26.1651	25.2121	25.1756	4	N	25.889	25.9871	25.9674	26.1239	25.9772	4	N	21.1459	24.4429	21.3935	23.9519	22.6727	4	N	C0HKE1;C0HKE2;C0HKE3;C0HKE4;C0HKE5;C0HKE6;C0HKE7;C0HKE8;C0HKE9;P0C0S6;P27661;Q64523;Q6GSS7;Q8BFU2;Q8CGP5;Q8CGP6;Q8CGP7;Q3THW5;Q8R1M2;Q8CGP4;A0A0N4SV66;Q8R029	H2A1B_MOUSE;H2A1C_MOUSE;H2A1D_MOUSE;H2A1E_MOUSE;H2A1F_MOUSE;H2A1G_MOUSE;H2A1H_MOUSE;H2A1I_MOUSE;H2A1K_MOUSE;H2A1N_MOUSE;H2A1O_MOUSE;H2A1P_MOUSE;H2A3_MOUSE;H2AJ_MOUSE;H2AV_MOUSE;H2AZ_MOUSE	H2AC11;H2AC12;H2AC13;H2AC15;H2AC4;H2AC6;H2AC7;H2AC8;H2AJ;H2AW;H2AZ1;H2AZ2;HIST1H2AF;HIST1H2AN;HIST1H2AO;HIST1H2AP
H2AC11	C0HKE1;C0HKE2;C0HKE3;C0HKE4;C0HKE5;C0HKE6;C0HKE7;C0HKE8;C0HKE9;Q8BFU2;Q8CGP5;Q8CGP6;Q8CGP7;Q8R1M2	H2AC11	Histone H2A type 1-B	N	N	24.7743	24.0069	24.0462	24.2256	24.1359	4	N	24.5417	24.331	24.1248	24.681	24.4363	4	N	23.8629	21.5096	23.7429	23.2699	23.5064	4	N	18.5311	22.3225	18.8178	22.0424	20.4301	4	N	C0HKE1;C0HKE2;C0HKE3;C0HKE4;C0HKE5;C0HKE6;C0HKE7;C0HKE8;C0HKE9;Q64523;Q6GSS7;Q8BFU2;Q8CGP5;Q8CGP6;Q8CGP7;Q8R1M2;Q8CGP4;A0A0N4SV66	H2A1B_MOUSE;H2A1C_MOUSE;H2A1D_MOUSE;H2A1E_MOUSE;H2A1F_MOUSE;H2A1G_MOUSE;H2A1H_MOUSE;H2A1I_MOUSE;H2A1K_MOUSE;H2A1N_MOUSE;H2A1O_MOUSE;H2A1P_MOUSE;H2A3_MOUSE;H2AJ_MOUSE	H2AC11;H2AC12;H2AC13;H2AC15;H2AC4;H2AC6;H2AC7;H2AC8;H2AJ;H2AW;HIST1H2AF;HIST1H2AN;HIST1H2AO;HIST1H2AP
MNDAL	D0QMC3	MNDAL	Myeloid cell nuclear differentiation antigen-like protein	N	N	NaN	NaN	15.8913	NaN	15.8913	1	N	NaN	NaN	14.8474	NaN	14.8474	1	N	15.5966	14.9925	16.2121	NaN	15.5966	3	N	17.0375	16.1321	16.9849	16.7524	16.8687	4	N	D0QMC3;P0DOV2	MNDAL_MOUSE	MNDAL
MNDA	D0QMC3;P0DOV1	MNDA	Myeloid cell nuclear differentiation antigen-like protein	N	N	NaN	NaN	NaN	NaN	NaN	0	N	NaN	NaN	NaN	NaN	NaN	0	N	NaN	NaN	NaN	NaN	NaN	0	N	14.8073	14.4108	13.0017	NaN	14.4108	3	Y	D0QMC3;P0DOV1;Q8CGE8;A0A087WRA4	IFI5B_MOUSE;MNDAL_MOUSE	MNDA;MNDAL
SMTN	D3YVS1	SMTN	Smoothelin	N	N	NaN	NaN	17.2548	17.3915	17.3231	2	N	NaN	16.7045	NaN	16.8946	16.7995	2	N	16.2515	NaN	NaN	NaN	16.2515	1	N	NaN	15.7079	16.6024	16.9549	16.6024	3	N	D3YVS1	D3YVS1_MOUSE	SMTN
UNG	D3YW18	UNG	Uracil-DNA glycosylase (Fragment)	N	N	NaN	15.5046	NaN	NaN	15.5046	1	N	16.2662	15.6077	NaN	16.7423	16.2662	3	N	NaN	NaN	NaN	NaN	NaN	0	N	NaN	NaN	14.9215	14.0025	14.462	2	N	D3YW18	D3YW18_MOUSE	UNG
TADA2B	D3YW26;D3Z4Z0	TADA2B	Transcriptional adaptor 2B	N	N	18.346	19.3089	18.8691	19.1203	18.9947	4	N	17.1464	17.659	20.3449	17.6778	17.6684	4	N	21.9896	26.8684	23.5985	23.8797	23.7391	4	N	18.3365	19.3254	18.5986	19.2855	18.9421	4	N	D3Z4Z0;D3YW26	D3YW26_MOUSE;D3Z4Z0_MOUSE	TADA2B
HNRNPH3	D3YWT1;D3Z3N4	HNRNPH3	Heterogeneous nuclear ribonucleoprotein H3	N	N	15.5788	17.3386	17.9957	17.207	17.2728	4	N	17.6626	17.8232	17.9185	17.3491	17.7429	4	N	16.0625	NaN	15.3999	NaN	15.7312	2	N	NaN	15.3179	NaN	NaN	15.3179	1	N	D3YWT1;D3Z3N4	D3YWT1_MOUSE;D3Z3N4_MOUSE	HNRNPH3
C7	D3YXF5	C7	Complement component 7	N	N	NaN	NaN	NaN	NaN	NaN	0	N	NaN	16.6782	NaN	NaN	16.6782	1	N	17.1152	NaN	NaN	NaN	17.1152	1	N	19.1004	19.3805	17.7933	18.2615	18.681	4	N	D3YXF5	D3YXF5_MOUSE	C7
SAFB	D3YXK2	SAFB	Scaffold attachment factor B1	N	N	18.0975	17.888	18.0699	18.1335	18.0837	4	N	17.6214	17.577	17.928	18.1667	17.7747	4	N	18.2754	16.7505	17.9985	17.4196	17.7091	4	N	19.1298	18.775	18.4426	19.3535	18.9524	4	N	D3YXK2;S4R1M2	SAFB1_MOUSE	SAFB
RPS5	D3YYM6;D3Z1S8;Q91V55	RPS5	40S ribosomal protein S5 (Fragment)	N	N	17.7824	16.2781	17.4834	14.7929	16.8808	4	N	16.7883	16.792	17.024	16.4807	16.7902	4	N	18.7511	NaN	16.899	16.1151	16.899	3	N	17.8816	16.9446	18.9478	18.246	18.0638	4	N	D3YYM6;D3Z1S8;Q91V55	D3YYM6_MOUSE;D3Z1S8_MOUSE;Q91V55_MOUSE	RPS5
OBSL1	D3YYU8	OBSL1	Obscurin-like protein 1	N	N	NaN	15.6909	16.5022	16.9178	16.5022	3	N	17.0645	16.7958	17.1237	17.0912	17.0779	4	N	17.1765	NaN	17.9622	17.6659	17.6659	3	N	18.2594	18.2886	18.7589	18.5621	18.4253	4	N	D3YYU8;A0A803ZIZ6;A0A0A0MQG1;A0A0B4J1L4	OBSL1_MOUSE	OBSL1
TMED7	D3YZZ5;E9Q7G1	TMED7	Transmembrane p24-trafficking protein 7	N	Y	NaN	NaN	15.9251	17.5935	16.7593	2	N	16.9172	17.2918	17.4811	17.1197	17.2057	4	N	17.5048	NaN	17.6368	16.2812	17.5048	3	N	17.188	17.4107	17.1171	16.5961	17.1525	4	N	D3YZZ5;E9Q7G1	D3YZZ5_MOUSE;E9Q7G1_MOUSE	TMED7
SORBS2	D3Z0N2	SORBS2	Sorbin and SH3 domain-containing protein 2 (Fragment)	N	N	16.5547	17.3375	17.7722	17.2049	17.2712	4	N	17.4573	NaN	16.5841	16.8422	16.8422	3	N	17.5885	17.5894	18.2416	18.0606	17.825	4	N	17.7829	17.8121	17.6789	17.981	17.7975	4	N	D3Z0E9;D3Z0N2	D3Z0N2_MOUSE	SORBS2
PRDX6	D3Z0Y2;Q6GT24	PRDX6	Peroxiredoxin-6	N	N	20.257	21.4114	21.4319	20.7731	21.0923	4	N	21.0761	21.0652	21.1422	20.2157	21.0707	4	N	19.0745	17.7689	NaN	17.2888	17.7689	3	N	18.6927	19.0968	19.61	17.0026	18.8948	4	N	D3Z0Y2;Q6GT24	D3Z0Y2_MOUSE;Q6GT24_MOUSE	PRDX6
CEFIP	D3Z1D3	CEFIP	Cardiac-enriched FHL2-interacting protein	N	N	NaN	NaN	NaN	NaN	NaN	0	N	NaN	NaN	15.9646	15.6778	15.8212	2	N	NaN	NaN	16.7948	NaN	16.7948	1	N	15.5954	15.2509	16.2625	16.3681	15.9289	4	N	D3Z1D3	CEFIP_MOUSE	CEFIP
ACAD12	D3Z2B3;D3Z7X0	ACAD12	Acyl-Coenzyme A dehydrogenase family, member 12	N	N	16.9848	18.1795	17.663	18.4774	17.9212	4	N	17.2888	16.7852	17.1441	16.9595	17.0518	4	N	17.8925	NaN	17.9655	16.6414	17.8925	3	N	15.3035	17.0174	15.8194	15.5159	15.6676	4	N	D3Z7X0;D3Z2B3	D3Z2B3_MOUSE;D3Z7X0_MOUSE	ACAD12
SRSF11	D3Z4B0;E9Q6E5;F6RDI8;Q3UIX4	SRSF11	Serine and arginine-rich-splicing factor 11 (Fragment)	N	N	NaN	13.8853	14.1519	NaN	14.0186	2	N	15.1056	15.0473	15.9925	15.3216	15.2136	4	N	NaN	NaN	NaN	NaN	NaN	0	N	NaN	NaN	NaN	NaN	NaN	0	N	E9Q6E5;Q3UIX4;D3Z4B0;F6RDI8	D3Z4B0_MOUSE;E9Q6E5_MOUSE;F6RDI8_MOUSE;Q3UIX4_MOUSE	SRSF11
RBM24	D3Z4I3;Q62176	RBM24	RNA-binding protein 24	N	N	NaN	18.2634	18.7929	17.9391	18.2634	3	N	18.666	18.1255	18.3199	17.9565	18.2227	4	N	16.0066	NaN	NaN	NaN	16.0066	1	N	NaN	14.875	16.5913	15.9568	15.9568	3	N	D3Z4I3;Q62176	RBM24_MOUSE;RBM38_MOUSE	RBM24;RBM38
EML1	D3Z4J9	EML1	Echinoderm microtubule-associated protein-like 1	N	N	NaN	16.5523	17.1893	16.9794	16.9794	3	N	16.7521	17.4975	17.4757	17.6484	17.4866	4	N	16.8839	NaN	16.6587	NaN	16.7713	2	N	18.2945	17.5356	18.0728	18.3895	18.1837	4	N	D3Z4J9	D3Z4J9_MOUSE	EML1
LTBP4	D3Z598	LTBP4	Latent-transforming growth factor beta-binding protein 4	Y	N	NaN	NaN	NaN	NaN	NaN	0	N	NaN	17.0788	17.2757	15.6584	17.0788	3	N	18.6579	18.6323	18.8406	18.9752	18.7493	4	N	19.6676	19.0667	19.8691	19.5623	19.6149	4	N	D3Z598	D3Z598_MOUSE	LTBP4
CES1B	D3Z5G7	CES1B	Carboxylic ester hydrolase	N	N	NaN	14.3686	19.5396	14.7402	14.7402	3	N	NaN	15.1352	13.9806	NaN	14.5579	2	N	NaN	NaN	NaN	NaN	NaN	0	N	17.5599	17.7386	16.8772	17.2903	17.4251	4	N	D3Z5G7	D3Z5G7_MOUSE	CES1B
ADAMTSL5	D3Z689	ADAMTSL5	ADAMTS-like 5	N	N	NaN	17.1609	17.1705	17.4199	17.1705	3	N	16.7613	17.3453	17.1499	17.7385	17.2476	4	N	17.5948	NaN	16.8702	NaN	17.2325	2	N	19.5401	19.4445	19.2995	19.5526	19.4923	4	N	D3Z689;Q9CRC7	D3Z689_MOUSE	ADAMTSL5
ATP5A1	D3Z6F5	ATP5A1	ATP synthase subunit alpha	N	N	29.7293	29.2704	29.2418	29.2983	29.2843	4	N	29.3536	29.3288	29.104	29.4565	29.3412	4	N	28.9968	27.6268	28.6279	28.3981	28.513	4	N	27.9852	28.5473	28.0117	28.4104	28.2111	4	N	Q03265;D3Z6F5	D3Z6F5_MOUSE	ATP5A1
ATP5A1	D3Z6F5;D6RJ16	ATP5A1	ATP synthase subunit alpha	N	N	28.1807	27.4687	27.7868	28.2272	27.9838	4	N	28.1011	27.8902	27.6225	27.8346	27.8624	4	N	27.2796	24.7741	26.6799	26.3679	26.5239	4	N	26.1752	26.334	26.5042	26.7253	26.4191	4	N	Q03265;D3Z6F5;D6RJ16	D3Z6F5_MOUSE;D6RJ16_MOUSE	ATP5A1
TPM3	D3Z6I8;E9Q7Q3	TPM3	Tropomyosin alpha-3 chain	N	N	19.2813	19.4369	19.4134	19.1426	19.3473	4	N	19.3935	19.4582	19.6192	18.8472	19.4259	4	N	17.5779	19.1511	16.8939	15.3877	17.2359	4	N	17.133	17.7493	17.5386	17.749	17.6438	4	N	D3Z2H9;D3Z6I8;E9Q7Q3	D3Z6I8_MOUSE;E9Q7Q3_MOUSE	TPM3
BIN2	D3Z6Q9	BIN2	Bridging integrator 2	N	N	NaN	NaN	14.0242	16.202	15.1131	2	N	NaN	16.9562	14.7699	NaN	15.863	2	N	NaN	NaN	NaN	NaN	NaN	0	N	NaN	16.0635	14.8489	15.8256	15.8256	3	N	O08539;Q7TQF7;D3Z6Q9;A0A5F8MQ05;A0A0G2JEG8;A0A3Q4EBK4;A0A3Q4EBR8;A0A668KM31;Q6P1B9;S4R1B8;S4R270;S4R2J8	BIN2_MOUSE	BIN2
GLS	D3Z7P3	GLS	Glutaminase kidney isoform, mitochondrial	N	N	NaN	17.7984	18.6363	18.3645	18.3645	3	N	18.3547	18.3559	18.8747	18.3536	18.3553	4	N	17.7137	NaN	17.4546	NaN	17.5841	2	N	18.9149	18.5397	18.8432	18.66	18.7516	4	N	D3Z7P3;D3Z7P4	GLSK_MOUSE	GLS
ACAD12	D3Z7X0	ACAD12	Acyl-Coenzyme A dehydrogenase family, member 12	N	N	20.6397	21.2687	21.3583	21.1232	21.1959	4	N	20.8999	21.0392	21.0899	20.8248	20.9695	4	N	20.266	13.5624	19.6256	19.0857	19.3556	4	N	18.4485	19.4828	18.5315	18.7225	18.627	4	N	Q8K370;D3Z7X0	D3Z7X0_MOUSE	ACAD12
ACAD12	D3Z7X0;F6RGT6	ACAD12	Acyl-Coenzyme A dehydrogenase family, member 12	N	N	21.9883	22.0844	22.1336	21.9524	22.0363	4	N	22.0869	22.2997	22.1694	21.8853	22.1282	4	N	21.4951	19.964	21.2418	20.674	20.9579	4	N	19.6267	20.2601	20.3464	20.4822	20.3033	4	N	Q8K370;D3Z7X0;F6RGT6	D3Z7X0_MOUSE;F6RGT6_MOUSE	ACAD12
DNAJC13	D4AFX7;G3X922	DNAJC13	DnaJ heat shock protein family (Hsp40) member C13	N	N	NaN	NaN	NaN	14.1918	14.1918	1	N	NaN	NaN	NaN	NaN	NaN	0	N	NaN	NaN	NaN	NaN	NaN	0	N	14.4426	14.6119	13.8141	11.196	14.1283	4	N	D4AFX7;G3X922	D4AFX7_MOUSE;G3X922_MOUSE	DNAJC13
SYPL	D6RFU9	SYPL	Synaptophysin-like protein	N	N	NaN	14.8493	NaN	NaN	14.8493	1	N	NaN	NaN	16.8878	NaN	16.8878	1	N	NaN	NaN	NaN	NaN	NaN	0	N	14.3733	14.6167	16.1282	NaN	14.6167	3	N	D6RFU9	D6RFU9_MOUSE	SYPL
ATP5A1	D6RJ16	ATP5A1	ATP synthase, H+-transporting, mitochondrial F1 complex, alpha subunit 1	N	N	28.1986	28.3529	28.2882	28.4675	28.3206	4	N	28.378	28.2324	28.2394	28.4793	28.3087	4	N	28.3633	27.1959	27.5136	28.0619	27.7878	4	N	26.9683	27.6931	26.3066	26.8591	26.9137	4	N	Q03265;D6RJ16	D6RJ16_MOUSE	ATP5A1
PDLIM5	D9J302	PDLIM5	ENH isoform 1e	N	N	NaN	NaN	17.3242	16.3944	16.8593	2	N	17.0306	16.784	16.665	17.6295	16.9073	4	N	17.8272	NaN	NaN	NaN	17.8272	1	N	17.734	18.3468	17.1651	17.3209	17.5275	4	N	A0A0G2JEJ0;A0A0G2JGZ5;D9J301;D9J302	D9J302_MOUSE	PDLIM5
PDLIM5	D9J302;D9J303;E9Q8P5;F8WJI6	PDLIM5	ENH isoform 1e	N	N	21.9843	21.6902	22.2171	21.7603	21.8723	4	N	21.2219	21.0866	21.8032	20.9911	21.1542	4	N	21.9059	20.2277	21.7705	21.7885	21.7795	4	N	21.1476	20.9923	21.3056	21.0364	21.092	4	N	D9J2Z9;D9J300;D9J301;D9J302;D9J303;E9Q8P5;F8WJI6	D9J302_MOUSE;D9J303_MOUSE;E9Q8P5_MOUSE;F8WJI6_MOUSE	PDLIM5
PDLIM5	D9J303;E9Q8P5;F8WJI6	PDLIM5	ENH isoform 3a	N	N	22.4116	24.8169	22.1586	22.0292	22.2851	4	N	23.2914	22.9108	23.585	22.6244	23.1011	4	N	24.6365	21.2086	21.6186	22.4199	22.0192	4	N	19.1895	21.1374	20.6236	20.495	20.5593	4	N	D9J303;E9Q8P5;F8WJI6;Q9CRA2	D9J303_MOUSE;E9Q8P5_MOUSE;F8WJI6_MOUSE	PDLIM5
	E0CYV9		Uncharacterized protein C4orf54 homolog	N	N	NaN	NaN	14.8062	NaN	14.8062	1	N	16.9394	NaN	16.5307	NaN	16.7351	2	N	17.8944	16.7538	18.5185	17.5025	17.6984	4	N	18.3395	18.7249	18.457	17.9504	18.3983	4	N	E0CYV9	CD054_MOUSE
DNM1L	E9PUD2	DNM1L	Dynamin-1-like protein	N	N	NaN	18.4442	18.6783	17.5081	18.4442	3	N	18.2695	18.2423	18.036	18.1326	18.1875	4	N	19.1737	NaN	NaN	NaN	19.1737	1	N	17.7734	18.0208	17.8712	17.7005	17.8223	4	N	E9PUD2	E9PUD2_MOUSE	DNM1L
MYO18A	E9PUR2	MYO18A	Unconventional myosin-XVIIIa (Fragment)	N	N	NaN	18.0914	18.6858	18.5433	18.5433	3	N	17.7228	16.8583	18.4374	18.4669	18.0801	4	N	19.2276	NaN	19.0427	17.96	19.0427	3	N	18.9641	18.6997	18.6148	18.6663	18.683	4	N	E9PUR2	E9PUR2_MOUSE	MYO18A
FGA	E9PV24	FGA	Fibrinogen alpha chain	N	N	21.3314	20.6706	20.6458	21.5123	21.001	4	N	20.7421	23.1117	20.8179	21.6644	21.2411	4	N	21.6291	21.5011	21.2391	22.8722	21.5651	4	N	23.8878	25.359	23.4342	24.5776	24.2327	4	N	E9PV24	FIBA_MOUSE	FGA
ATPIF1	E9PV44	ATPIF1	ATP synthase F1 subunit epsilon	N	N	22.4078	14.3225	15.5416	NaN	15.5416	3	N	14.8063	14.7928	15.6028	NaN	14.8063	3	N	NaN	NaN	NaN	NaN	NaN	0	N	NaN	NaN	NaN	NaN	NaN	0	N	E9PV44	E9PV44_MOUSE	ATPIF1
MYO18B	E9PV66	MYO18B	Myosin XVIIIb	N	N	NaN	16.8736	17.1564	16.9926	16.9926	3	N	16.0879	17.1732	16.8051	17.5279	16.9891	4	N	17.6335	18.7749	18.3526	18.663	18.5078	4	N	17.4331	17.6016	17.4706	17.6383	17.5361	4	N	E9PV66	E9PV66_MOUSE	MYO18B
GCN1	E9PVA8	GCN1	eIF-2-alpha kinase activator GCN1	N	N	NaN	17.8709	15.9173	14.9662	15.9173	3	N	16.4177	16.3546	16.8504	16.7512	16.5845	4	N	16.4189	17.5667	17.7039	NaN	17.5667	3	N	16.459	16.746	16.5319	16.0477	16.4954	4	N	E9PVA8	GCN1_MOUSE	GCN1
DPYSL3	E9PWE8	DPYSL3	Dihydropyrimidinase-related protein 3	N	N	18.4911	18.1992	18.6457	18.4258	18.4584	4	N	18.7155	18.8762	18.0239	18.9617	18.7958	4	N	18.5037	NaN	18.461	16.5153	18.461	3	N	18.8592	19.069	19.0482	18.8289	18.9537	4	N	E9PWE8	E9PWE8_MOUSE	DPYSL3
COL6A3	E9PWQ3	COL6A3	Collagen, type VI, alpha 3	N	N	22.314	22.3056	22.4398	22.4549	22.3769	4	N	22.1709	21.9996	22.0411	22.0386	22.0399	4	N	22.985	24.2139	23.6787	24.1662	23.9224	4	N	25.2068	24.5225	24.6955	24.6869	24.6912	4	N	E9PWQ3;J3QQ16;A0A087WS16	E9PWQ3_MOUSE	COL6A3
RPL3L	E9PWZ3	RPL3L	Ribosomal protein L3-like	N	N	20.4543	20.7205	21.0752	21.2038	20.8979	4	N	20.9226	20.8628	20.6839	21.2202	20.8927	4	N	21.2914	21.8252	21.5719	21.9888	21.6986	4	N	19.9213	19.8048	19.394	19.8667	19.8358	4	N	E9PWZ3;Q9CQ09	E9PWZ3_MOUSE	RPL3L
SLC25A3	E9PX16;G5E902	SLC25A3	Phosphate carrier protein, mitochondrial	N	N	NaN	16.3316	NaN	NaN	16.3316	1	N	NaN	NaN	NaN	NaN	NaN	0	N	NaN	NaN	NaN	NaN	NaN	0	N	17.565	18.8804	15.1952	15.5424	16.5537	4	N	G5E902;E9PX16	E9PX16_MOUSE;G5E902_MOUSE	SLC25A3
LMO7	E9PYF4;F6VG99	LMO7	LIM domain only 7	N	N	20.6307	20.7231	20.7576	20.9504	20.7404	4	N	20.7536	20.7808	20.7629	20.9618	20.7718	4	N	20.9364	20.3864	20.7605	20.5543	20.6574	4	N	19.9915	20.4432	20.1062	20.4079	20.2571	4	N	E9PYF4;E9PYI7;F6TFN2;F6VG99	E9PYF4_MOUSE;F6VG99_MOUSE	LMO7
RASA1	E9PYG6	RASA1	RAS p21 protein activator 1	N	N	NaN	NaN	NaN	NaN	NaN	0	N	NaN	NaN	14.7504	NaN	14.7504	1	N	NaN	NaN	NaN	NaN	NaN	0	N	16.7241	15.3959	16.0204	16.2611	16.1407	4	N	A0A286YDU0;E9PYG6	E9PYG6_MOUSE	RASA1
LDB3	E9PYJ9	LDB3	LIM domain-binding protein 3	N	N	20.416	20.0881	20.0419	19.298	20.065	4	N	19.9798	20.3304	19.4897	19.7478	19.8638	4	N	18.6893	NaN	18.2116	18.0307	18.2116	3	N	17.0731	17.8502	17.1066	17.8744	17.4784	4	N	E9PYJ9	E9PYJ9_MOUSE	LDB3
HSPG2	E9PZ16	HSPG2	Basement membrane-specific heparan sulfate proteoglycan core protein	Y	N	20.9168	20.813	20.884	20.9153	20.8996	4	N	20.4739	20.6341	20.559	20.5291	20.5441	4	N	21.5931	22.3274	22.178	22.5332	22.2527	4	N	23.6713	23.6477	23.1854	23.6173	23.6325	4	N	B1B0C7;E9PZ16	E9PZ16_MOUSE	HSPG2
KRT78	E9Q0F0	KRT78	Keratin 78	N	N	22.966	23.5938	22.8726	23.549	23.2575	4	N	22.74	24.6193	24.6875	24.7876	24.6534	4	N	26.6186	30.6735	28.1806	28.4377	28.3091	4	N	23.1422	23.6131	22.7854	23.8041	23.3776	4	N	E9Q0F0	E9Q0F0_MOUSE	KRT78
TEX264	E9Q137	TEX264	Testis-expressed protein 264 homolog	N	N	NaN	NaN	16.7816	17.1477	16.9646	2	N	NaN	15.6775	17.1974	NaN	16.4375	2	N	16.3799	NaN	15.9812	NaN	16.1805	2	N	17.3383	NaN	16.7203	17.0322	17.0322	3	N	E9Q137	TX264_MOUSE	TEX264
KRT90	E9Q1Z0	KRT90	Keratin 90	N	N	NaN	18.0656	17.6064	16.6862	17.6064	3	N	17.8053	18.0183	17.4923	18.114	17.9118	4	N	17.1012	17.8963	15.2375	NaN	17.1012	3	N	NaN	15.3212	14.8184	16.1131	15.3212	3	N	E9Q1Z0	E9Q1Z0_MOUSE	KRT90
KANK1	E9Q238;E9Q944	KANK1	KN motif and ankyrin repeat domains 1	N	N	19.5995	18.8777	17.9581	18.9715	18.9246	4	N	19.0885	17.7478	18.1304	18.8907	18.5105	4	N	19.2984	NaN	NaN	NaN	19.2984	1	N	19.8704	NaN	19.2885	19.7984	19.7984	3	N	E9Q238;E9Q944	E9Q238_MOUSE;E9Q944_MOUSE	KANK1
PI4KA	E9Q3L2	PI4KA	Phosphatidylinositol 4-kinase alpha	N	N	NaN	16.6058	16.8074	17.0768	16.8074	3	N	15.6597	16.3205	17.2899	17.8039	16.8052	4	N	16.6834	16.9747	18.1988	16.6816	16.829	4	N	17.9592	17.8176	17.5361	17.9841	17.8884	4	N	E9Q3L2;A0A140T8I9;A0A338P7D3	PI4KA_MOUSE	PI4KA
MAP3K19	E9Q3S4	MAP3K19	Mitogen-activated protein kinase kinase kinase 19	N	N	21.4902	21.3957	21.4893	21.3237	21.4425	4	N	21.5555	21.608	21.7082	21.4719	21.5817	4	N	21.6337	22.7341	22.3083	23.0041	22.5212	4	N	19.8594	15.8703	19.9961	19.9112	19.8853	4	N	E9Q3S4;A0A140LHL6;A0A087WS76	M3K19_MOUSE	MAP3K19
RYR2	E9Q401	RYR2	Ryanodine receptor 2	N	N	21.7	22.0734	22.1012	22.1255	22.0873	4	N	21.8563	21.8999	21.7712	21.9713	21.8781	4	N	22.5292	22.9228	22.8642	22.8625	22.8634	4	N	22.2745	22.509	22.249	22.2632	22.2688	4	N	E9Q401;F6U7V1	RYR2_MOUSE	RYR2
APOB	E9Q414	APOB	Apolipoprotein B-100	N	N	NaN	19.3827	18.814	18.8599	18.8599	3	N	18.9817	19.285	19.1344	19.5553	19.2097	4	N	18.3401	17.8474	19.471	19.4123	18.8762	4	N	20.4899	20.2333	17.5095	20.1786	20.206	4	N	E9Q414;E9Q1Y3;E9Q4G4	APOB_MOUSE	APOB
SPTAN1	E9Q447	SPTAN1	Spectrin alpha chain, non-erythrocytic 1	N	N	20.2115	19.5198	19.8959	19.561	19.7285	4	N	19.3672	19.7506	19.3667	19.6792	19.5232	4	N	19.421	19.3293	19.5016	19.9552	19.4613	4	N	19.5745	19.727	19.1914	19.5373	19.5559	4	N	A3KGU9;E9Q447	E9Q447_MOUSE	SPTAN1
PCSK6	E9Q4D0;F6XJP7;H3BJL4	PCSK6	Proprotein convertase subtilisin/kexin type 6	N	N	NaN	NaN	NaN	NaN	NaN	0	N	NaN	NaN	13.5403	NaN	13.5403	1	N	NaN	NaN	NaN	NaN	NaN	0	N	16.3131	15.041	15.1241	15.9827	15.5534	4	N	E9Q4D0;F6XJP7;H3BJL4	E9Q4D0_MOUSE;F6XJP7_MOUSE;H3BJL4_MOUSE	PCSK6
WDFY1	E9Q4P1	WDFY1	WD repeat and FYVE domain-containing protein 1	N	N	NaN	17.7325	17.5752	17.8006	17.7325	3	N	NaN	17.8296	17.9748	NaN	17.9022	2	N	18.1541	17.8179	18.472	17.2245	17.986	4	N	17.8357	17.7254	18.1804	18.0708	17.9533	4	N	E9Q4P1	WDFY1_MOUSE	WDFY1
ACACB	E9Q4Z2	ACACB	Acetyl-CoA carboxylase 2	N	N	18.4609	18.5835	18.4677	18.7425	18.5256	4	N	18.3535	18.4936	18.3396	18.4421	18.3978	4	N	18.9493	20.0159	19.5254	20.0067	19.766	4	N	18.3727	18.7581	18.4675	18.5483	18.5079	4	N	E9Q4Z2	ACACB_MOUSE	ACACB
DSP	E9Q557	DSP	Desmoplakin	N	N	22.5475	22.5976	22.5215	22.5469	22.5472	4	N	22.4749	22.5827	22.6309	22.6834	22.6068	4	N	23.0426	24.6584	23.4507	23.6494	23.5501	4	N	22.9171	22.9722	23.0323	23.0598	23.0023	4	N	E9Q557;E9PZW0	DESP_MOUSE	DSP
NOLC1	E9Q5C9	NOLC1	Nucleolar and coiled-body phosphoprotein 1	N	N	NaN	16.1519	NaN	NaN	16.1519	1	N	15.5594	NaN	16.1668	16.2926	16.1668	3	N	NaN	NaN	NaN	NaN	NaN	0	N	NaN	NaN	NaN	NaN	NaN	0	N	E9Q5C9;A0A286YDA2;A0A286YDT3;A0A286YDV7	NOLC1_MOUSE	NOLC1
OLFR430	E9Q5F1	OLFR430	Olfactory receptor	N	N	20.5139	19.4811	20.1195	20.0168	20.0682	4	N	19.956	19.8814	19.2911	20.056	19.9187	4	N	20.5272	19.772	18.8658	20.2007	19.9863	4	N	20.982	20.9125	19.3132	20.6707	20.7916	4	N	E9Q5F1	E9Q5F1_MOUSE	OLFR430
KIF23	E9Q5G3	KIF23	Kinesin-like protein KIF23	N	N	21.1743	21.6077	21.6116	21.5391	21.5734	4	N	21.266	NaN	22.2921	20.9871	21.266	3	N	20.8308	19.4559	20.4863	20.1606	20.3235	4	N	20.4998	21.2655	21.109	20.7899	20.9495	4	N	E9Q5G3;A0A1L1SRP4	KIF23_MOUSE	KIF23
TPM3	E9Q5J9	TPM3	Tropomyosin alpha-3 chain	N	N	20.2615	19.9047	19.6375	19.7302	19.8174	4	N	20.1592	20.2447	20.1971	20.1039	20.1781	4	N	18.37	NaN	NaN	NaN	18.37	1	N	NaN	NaN	NaN	NaN	NaN	0	N	D3Z2H9;E9Q5J9	E9Q5J9_MOUSE	TPM3
AHNAK	E9Q616	AHNAK	AHNAK nucleoprotein (desmoyokin)	N	N	22.6588	22.8039	22.9553	22.535	22.7314	4	N	23.0121	22.8263	23.073	22.528	22.9192	4	N	22.0202	22.174	22.1873	22.0939	22.1339	4	N	21.2819	21.6518	21.6745	21.8977	21.6631	4	N	E9Q616;A0A494BBD5	E9Q616_MOUSE	AHNAK
SORBS1	E9Q6A3	SORBS1	Sorbin and SH3 domain-containing protein 1	N	N	NaN	16.4549	16.7729	16.6727	16.6727	3	N	NaN	14.7252	NaN	NaN	14.7252	1	N	NaN	NaN	NaN	NaN	NaN	0	N	15.645	16.4689	NaN	NaN	16.057	2	N	E9Q6A3	E9Q6A3_MOUSE	SORBS1
C6	E9Q6D8;Q91X70	C6	Complement component C6	N	N	NaN	NaN	18.3913	NaN	18.3913	1	N	NaN	NaN	NaN	NaN	NaN	0	N	NaN	NaN	NaN	NaN	NaN	0	N	18.2221	19.3937	17.4471	17.4725	17.8473	4	N	E9Q6D8;Q91X70	E9Q6D8_MOUSE;Q91X70_MOUSE	C6
TTC7B	E9Q6P5	TTC7B	Tetratricopeptide repeat protein 7B	N	N	NaN	16.8857	16.2701	16.5935	16.5935	3	N	16.4583	17.5408	16.6312	17.1941	16.9127	4	N	16.1817	NaN	16.1762	16.3966	16.1817	3	N	NaN	NaN	16.3841	15.7372	16.0607	2	N	E9Q6P5;A0A1Y7VL44	TTC7B_MOUSE	TTC7B
UTRN	E9Q6R7	UTRN	Utrophin	N	N	18.6366	17.169	17.7368	17.0624	17.4529	4	N	18.0089	17.5954	17.4893	17.3928	17.5423	4	N	17.6215	18.057	17.9596	17.7899	17.8747	4	N	17.9602	18.0074	17.7663	17.8272	17.8937	4	N	E9Q6R7;Q61636;A0A1W2P7C0	E9Q6R7_MOUSE	UTRN
SRP72	E9Q740;F8VQC1	SRP72	Signal recognition particle subunit SRP72	N	N	NaN	16.603	16.513	16.205	16.513	3	N	16.903	16.7034	16.9158	17.1984	16.9094	4	N	16.8004	16.0329	16.916	NaN	16.8004	3	N	15.3514	16.3122	16.1352	16.6707	16.2237	4	N	F8VQC1;E9Q740	E9Q740_MOUSE;F8VQC1_MOUSE	SRP72
CFAP251	E9Q743	CFAP251	Cilia- and flagella-associated protein 251	N	N	16.608	18.0627	17.5466	17.8092	17.6779	4	N	17.3645	17.3523	17.3588	17.0965	17.3555	4	N	17.8447	NaN	17.4258	16.592	17.4258	3	N	14.1827	15.9492	NaN	15.8226	15.8226	3	N	E9Q743	CF251_MOUSE	CFAP251
ZC3H13	E9Q784	ZC3H13	Zinc finger CCCH domain-containing protein 13	N	N	NaN	20.0675	19.6155	19.5203	19.6155	3	N	17.188	17.6759	19.3896	17.9585	17.8172	4	N	20.1946	20.3311	20.3085	20.5299	20.3198	4	N	19.3214	18.9755	19.6888	19.2873	19.3044	4	N	E9Q784;A0A2I3BPQ5	ZC3HD_MOUSE	ZC3H13
NUMA1	E9Q7G0	NUMA1	Nuclear mitotic apparatus protein 1	N	N	16.0811	17.3736	17.7005	17.5783	17.476	4	N	17.3286	17.3818	17.5026	16.8793	17.3552	4	N	18.0108	18.7079	18.0643	17.6046	18.0375	4	N	17.564	17.4475	18.0171	16.7541	17.5057	4	N	E9Q7G0;F6ZQA3	NUMA1_MOUSE	NUMA1
GAL3ST4	E9Q7N6;Q3V1B8	GAL3ST4	Galactose-3-O-sulfotransferase 4	N	N	21.5654	21.4496	21.423	20.0104	21.4363	4	N	21.1476	21.2744	21.0761	20.1569	21.1118	4	N	18.0914	15.6847	18.5466	17.7975	17.9444	4	N	13.9011	18.0295	NaN	17.6317	17.6317	3	N	E9Q7N6;Q3V1B8	E9Q7N6_MOUSE;Q3V1B8_MOUSE	GAL3ST4
IMMT	E9Q800;E9QAY6	IMMT	MICOS complex subunit MIC60	N	N	21.5959	21.8984	22.5197	22.1555	22.027	4	N	21.0785	21.0768	21.5939	20.4061	21.0777	4	N	21.497	NaN	19.9293	20.4756	20.4756	3	N	NaN	NaN	18.7398	18.6919	18.7159	2	N	E9Q800;E9QAY6	E9Q800_MOUSE;E9QAY6_MOUSE	IMMT
CFHR4	E9Q8B5	CFHR4	Complement factor H-related 4	N	N	NaN	NaN	NaN	NaN	NaN	0	N	NaN	NaN	NaN	NaN	NaN	0	N	NaN	NaN	NaN	NaN	NaN	0	N	18.3563	18.3581	17.4652	18.1148	18.2355	4	Y	E9Q8B5;E9Q8B6	E9Q8B5_MOUSE	CFHR4
RAP1GDS1	E9Q912	RAP1GDS1	Rap1 GTPase-GDP dissociation stimulator 1	N	N	NaN	NaN	16.3564	NaN	16.3564	1	N	15.3466	16.9772	13.8735	15.4541	15.4004	4	N	NaN	NaN	15.9421	NaN	15.9421	1	N	16.0285	16.0163	16.1345	14.8874	16.0224	4	N	E9Q912	GDS1_MOUSE	RAP1GDS1
ABLIM1	E9Q9D2	ABLIM1	Actin-binding LIM protein 1	N	N	20.5707	18.7012	18.91	NaN	18.91	3	N	17.5315	NaN	17.8365	17.8476	17.8365	3	N	18.6823	NaN	18.8259	17.7768	18.6823	3	N	18.7623	19.5729	18.4632	18.7934	18.7778	4	N	E9Q9C1;E9Q9C4;E9Q9D2	E9Q9D2_MOUSE	ABLIM1
TRDN	E9Q9K5	TRDN	Triadin	N	N	18.7099	19.705	19.8683	20.2855	19.7867	4	N	16.9284	15.4027	19.3768	19.3793	18.1526	4	N	19.5546	19.5958	19.1608	19.9661	19.5752	4	N	NaN	18.3691	17.2719	19.2073	18.3691	3	N	E9Q9K5;A0A1W2P7C3	TRDN_MOUSE	TRDN
AKAP6	E9Q9K8	AKAP6	A kinase (PRKA) anchor protein 6	N	N	NaN	14.8489	15.3671	14.9949	14.9949	3	N	15.6608	15.1259	14.9019	14.6733	15.0139	4	N	15.7942	NaN	16.5126	NaN	16.1534	2	N	16.9509	16.8616	16.8618	17.1412	16.9063	4	N	E9Q9K8;Q6PGB9	E9Q9K8_MOUSE	AKAP6
MYBPC3	E9Q9T8;Q3UIK0	MYBPC3	Myosin-binding protein C, cardiac-type	N	N	25.1296	24.7117	24.6038	24.5501	24.6578	4	N	24.7466	24.9357	24.6989	25.0993	24.8412	4	N	25.1	24.4702	24.8761	24.7152	24.7957	4	N	24.859	24.8886	25.1619	25.0773	24.9829	4	N	Q3UIK0;E9Q9T8	E9Q9T8_MOUSE;Q3UIK0_MOUSE	MYBPC3
CALD1	E9QA16;Q8VCQ8	CALD1	Caldesmon 1	N	N	19.7369	20.0843	19.6805	19.8819	19.8094	4	N	20.0883	19.7919	19.977	19.9367	19.9569	4	N	19.789	19.2967	19.4441	19.3016	19.3728	4	N	18.4889	19.0558	18.5278	19.3116	18.7918	4	N	Q8VCQ8;D3Z6I7;E9Q0M9;E9Q9F3;E9QA15;E9QA16;S4R1T7	E9QA16_MOUSE;Q8VCQ8_MOUSE	CALD1
LMOD3	E9QA62	LMOD3	Leiomodin-3	N	N	16.6274	18.1374	18.1247	18.015	18.0699	4	N	17.7361	18.6053	18.9458	17.9973	18.3013	4	N	18.2388	NaN	NaN	NaN	18.2388	1	N	16.6605	17.5107	17.4405	17.5328	17.4756	4	N	E9QA62	LMOD3_MOUSE	LMOD3
SEC16A	E9QAT4	SEC16A	Protein transport protein Sec16A	N	N	NaN	NaN	NaN	NaN	NaN	0	N	NaN	NaN	NaN	NaN	NaN	0	N	14.9344	NaN	15.4039	15.9556	15.4039	3	N	15.8532	14.1499	NaN	NaN	15.0015	2	N	E9QAT4	SC16A_MOUSE	SEC16A
CMYA5	E9QLJ0	CMYA5	Cardiomyopathy-associated protein 5	N	N	NaN	NaN	15.7785	NaN	15.7785	1	N	NaN	17.7411	18.6108	NaN	18.176	2	N	NaN	NaN	14.6882	NaN	14.6882	1	N	15.5193	14.2254	16.4064	16.506	15.9629	4	N	E9QLJ0	E9QLJ0_MOUSE	CMYA5
ART3	E9QNU1	ART3	NAD(P)(+)--arginine ADP-ribosyltransferase	N	Y	NaN	16.3034	18.0206	17.7436	17.7436	3	N	16.7694	17.2148	16.5418	17.3637	16.9921	4	N	NaN	NaN	18.3729	17.5707	17.9718	2	N	20.893	20.0346	20.632	20.8511	20.7416	4	N	E9Q7Q8;E9QNU1;F6W3A0	E9QNU1_MOUSE	ART3
EHBP1L1	E9QP49	EHBP1L1	EH domain-binding protein 1-like protein 1	N	N	NaN	16.3111	16.4321	16.8986	16.4321	3	N	17.0844	16.4848	16.9577	16.9942	16.9759	4	N	16.8443	NaN	NaN	NaN	16.8443	1	N	16.5586	17.6529	17.7178	17.0152	17.3341	4	N	E9QP49	E9QP49_MOUSE	EHBP1L1
LIMS1	E9QP62;Q9D7B2	LIMS1	LIM and senescent cell antigen-like-containing domain protein	N	N	NaN	NaN	13.3346	NaN	13.3346	1	N	NaN	NaN	15.9021	14.9973	15.4497	2	N	17.3532	NaN	18.0438	16.9611	17.3532	3	N	18.7564	18.3726	18.3686	17.7835	18.3706	4	N	E9QP62;Q9D7B2	E9QP62_MOUSE;Q9D7B2_MOUSE	LIMS1
OBSCN	E9QQ96	OBSCN	Non-specific serine/threonine protein kinase	N	N	21.4596	22.0699	21.9097	21.9973	21.9535	4	N	21.7043	22.0803	21.8496	22.1679	21.9649	4	N	22.2421	22.5205	22.7329	22.8051	22.6267	4	N	22.1526	22.1054	22.0008	22.0593	22.0823	4	N	A0A1W2P6H1;E9QQ96	E9QQ96_MOUSE	OBSCN
RAPH1	F2Z4B7;G5E867	RAPH1	Ras association (RalGDS/AF-6) and pleckstrin homology domains 1	N	N	NaN	16.2588	15.0526	15.6561	15.6561	3	N	15.107	15.8016	14.6679	16.4016	15.4543	4	N	NaN	NaN	NaN	NaN	NaN	0	N	16.806	16.4692	16.328	16.0462	16.3986	4	N	F2Z4B7;G5E867	F2Z4B7_MOUSE;G5E867_MOUSE	RAPH1
CPT1B	F6QXT4	CPT1B	Carnitine O-palmitoyltransferase 1, muscle isoform (Fragment)	N	N	NaN	NaN	15.7702	NaN	15.7702	1	N	NaN	16.1368	14.3898	NaN	15.2633	2	N	NaN	NaN	NaN	NaN	NaN	0	N	16.5046	18.6341	17.3959	17.3282	17.3621	4	N	F6QXT4	F6QXT4_MOUSE	CPT1B
1810009J06RIK	F6R7E8;Q9CPN7	1810009J06RIK	Predicted gene 2663	N	N	NaN	NaN	NaN	16.863	16.863	1	N	18.5382	19.5245	17.5853	18.4074	18.4728	4	N	18.1565	20.6035	20.1097	21.3414	20.3566	4	N	NaN	NaN	NaN	NaN	NaN	0	N	F6R7E8;Q9CPN7	F6R7E8_MOUSE;Q9CPN7_MOUSE	1810009J06RIK;GM2663
GLS	F6RDM4	GLS	Glutaminase (Fragment)	N	N	NaN	NaN	15.0334	NaN	15.0334	1	N	NaN	NaN	15.1868	14.5072	14.847	2	N	NaN	NaN	NaN	NaN	NaN	0	N	15.7401	15.5695	15.7021	15.5893	15.6457	4	N	F6RDM4	F6RDM4_MOUSE	GLS
OPA1	F6U775	OPA1	Dynamin GTPase (Fragment)	N	N	16.6344	17.732	NaN	17.1759	17.1759	3	N	16.8924	15.9081	17.573	17.2911	17.0918	4	N	17.6937	NaN	NaN	NaN	17.6937	1	N	13.0951	14.4889	NaN	13.8526	13.8526	3	N	F6U775	F6U775_MOUSE	OPA1
TPR	F6ZDS4	TPR	Nucleoprotein TPR	N	N	NaN	15.0927	16.1466	NaN	15.6196	2	N	NaN	NaN	16.4717	NaN	16.4717	1	N	NaN	NaN	NaN	NaN	NaN	0	N	NaN	14.8226	14.2412	15.7744	14.8226	3	N	F6ZDS4;Q7M739	TPR_MOUSE	TPR
MYO18A	F6ZGN3	MYO18A	Unconventional myosin-XVIIIa (Fragment)	N	N	19.0959	18.5947	18.3422	18.4541	18.5244	4	N	18.0803	18.4265	18.4406	18.3306	18.3785	4	N	18.565	18.2486	18.4671	18.274	18.3705	4	N	16.9305	18.0519	17.9313	18.1927	17.9916	4	N	F6ZGN3	F6ZGN3_MOUSE	MYO18A
OBSL1	F7AGE9	OBSL1	Obscurin-like protein 1 (Fragment)	N	N	NaN	NaN	NaN	NaN	NaN	0	N	NaN	NaN	NaN	NaN	NaN	0	N	NaN	NaN	NaN	NaN	NaN	0	N	16.681	16.2462	14.5984	16.5217	16.384	4	Y	F7AGE9	F7AGE9_MOUSE	OBSL1
PSMD4	F7AI87	PSMD4	26S proteasome non-ATPase regulatory subunit 4 (Fragment)	N	N	NaN	13.3989	15.3344	NaN	14.3667	2	N	13.6586	15.6551	14.6929	15.0239	14.8584	4	N	14.2581	NaN	NaN	NaN	14.2581	1	N	NaN	15.2441	15.0928	13.9207	15.0928	3	N	F7AI87	F7AI87_MOUSE	PSMD4
ARMC9	F7B303	ARMC9	LisH domain-containing protein ARMC9 (Fragment)	N	N	NaN	19.7354	19.5792	NaN	19.6573	2	N	18.3243	15.0811	17.7269	16.7978	17.2623	4	N	20.028	NaN	NaN	19.8279	19.9279	2	N	NaN	18.1673	18.4643	18.8269	18.4643	3	N	F7B303	F7B303_MOUSE	ARMC9
PCDH1	F7BJK1	PCDH1	Protocadherin 1 (Fragment)	N	Y	NaN	NaN	NaN	14.5037	14.5037	1	N	NaN	NaN	NaN	NaN	NaN	0	N	NaN	NaN	NaN	NaN	NaN	0	N	17.855	16.0837	17.3926	17.3952	17.3939	4	N	E0CXD4;F7BJK1	F7BJK1_MOUSE	PCDH1
PCDH1	F7BJK1;Q8CFX3	PCDH1	Protocadherin 1 (Fragment)	N	Y	NaN	14.9235	15.7943	16.0149	15.7943	3	N	14.8462	16.2977	16.0219	15.1832	15.6025	4	N	NaN	NaN	NaN	NaN	NaN	0	N	19.117	17.8605	18.6428	18.7087	18.6757	4	N	Q8CFX3;F7BJK1	F7BJK1_MOUSE;Q8CFX3_MOUSE	PCDH1
POSTN	F7C9H0	POSTN	Periostin (Fragment)	Y	N	NaN	NaN	NaN	NaN	NaN	0	N	NaN	NaN	14.9123	NaN	14.9123	1	N	NaN	NaN	NaN	NaN	NaN	0	N	18.7075	18.8151	18.7194	17.6767	18.7135	4	N	F7C9H0	F7C9H0_MOUSE	POSTN
COL4A5	F7CK55;Q63ZW6	COL4A5	Collagen, type IV, alpha 5 (Fragment)	N	N	NaN	NaN	NaN	16.0616	16.0616	1	N	NaN	NaN	NaN	NaN	NaN	0	N	17.3714	19.1879	17.4172	19.3047	18.3025	4	N	18.8434	19.1589	16.2465	18.3776	18.6105	4	N	F7CK55;Q63ZW6	F7CK55_MOUSE;Q63ZW6_MOUSE	COL4A5
PDIA6	F7DBQ0;Q3TML0	PDIA6	Protein disulfide-isomerase A6	N	N	19.518	19.4509	19.6133	19.0179	19.4845	4	N	19.3841	19.7472	19.6405	19.3097	19.5123	4	N	18.2315	NaN	17.7965	NaN	18.014	2	N	16.2887	17.7556	17.1414	16.8618	17.0016	4	N	Q3TML0;F7DBQ0	F7DBQ0_MOUSE;Q3TML0_MOUSE	PDIA6
AGL	F8VPN4	AGL	Glycogen debranching enzyme	N	N	19.9177	20.6079	20.6352	20.6852	20.6216	4	N	20.4663	20.3698	20.3757	20.5594	20.421	4	N	21.1049	21.5985	21.3909	21.4222	21.4065	4	N	21.653	21.6689	21.4503	21.4371	21.5516	4	N	A0A0G2JGI9;F8VPN4;E0CYU6	F8VPN4_MOUSE	AGL
LAMC1	F8VQJ3	LAMC1	Laminin subunit gamma-1	Y	N	19.4298	20.0649	19.3369	19.8818	19.6558	4	N	19.6553	19.6603	19.5703	19.6643	19.6578	4	N	20.6965	22.3563	21.2206	21.5927	21.4066	4	N	21.9064	21.9536	21.8658	21.8623	21.8861	4	N	F8VQJ3	F8VQJ3_MOUSE	LAMC1
CLIP1	F8WIA1	CLIP1	CAP-Gly domain-containing linker protein 1	N	N	NaN	13.969	15.3341	14.6183	14.6183	3	N	14.4476	16.0067	15.838	16.1737	15.9224	4	N	15.2753	NaN	NaN	15.1532	15.2142	2	N	15.3716	14.2674	15.1826	15.538	15.2771	4	N	F8WIA1	F8WIA1_MOUSE	CLIP1
ANXA6	F8WIT2	ANXA6	Annexin	N	N	NaN	NaN	NaN	NaN	NaN	0	N	NaN	NaN	NaN	NaN	NaN	0	N	NaN	NaN	NaN	NaN	NaN	0	N	NaN	14.8599	14.4145	12.9702	14.4145	3	Y	F8WIT2	F8WIT2_MOUSE	ANXA6
ANK1	G3UXF4	ANK1	Ankyrin-1 (Fragment)	N	N	NaN	17.0758	16.8807	17.1758	17.0758	3	N	15.8375	15.4623	16.6036	15.0248	15.6499	4	N	17.175	16.298	17.2833	17.1716	17.1733	4	N	15.6022	15.891	15.0024	14.705	15.3023	4	N	G3UXF4	G3UXF4_MOUSE	ANK1
KLHDC4	G3UZ63;G3UZG5;G3X961	KLHDC4	Kelch domain-containing protein 4	N	N	NaN	14.0678	15.7259	NaN	14.8968	2	N	13.9352	15.5742	15.641	14.6179	15.0961	4	N	13.983	NaN	15.9761	NaN	14.9796	2	N	16.4026	13.9428	15.5784	16.3138	15.9461	4	N	G3UZ63;G3UZG5;G3X961	G3UZ63_MOUSE;G3UZG5_MOUSE;G3X961_MOUSE	KLHDC4
2210016F16RIK	G3X8U3	2210016F16RIK	Queuosine salvage protein	N	N	18.1734	18.8424	18.5237	18.8315	18.6776	4	N	18.7044	18.8956	18.7833	18.8454	18.8144	4	N	18.6902	NaN	18.6281	19.0876	18.6902	3	N	18.972	19.2294	18.6323	18.948	18.96	4	N	G3X8U3	G3X8U3_MOUSE	2210016F16RIK
TRIM55	G3X8Y1	TRIM55	Tripartite motif-containing 55	N	N	NaN	15.0936	16.6598	15.6941	15.6941	3	N	16.6294	16.2121	17.3802	17.6701	17.0048	4	N	17.4906	NaN	17.0241	NaN	17.2574	2	N	15.2095	15.6957	16.3064	15.8137	15.7547	4	N	G3X8Y1	G3X8Y1_MOUSE	TRIM55
CARS2	G3X975	CARS2	Cysteine--tRNA ligase	N	N	NaN	NaN	14.985	16.1066	15.5458	2	N	15.588	15.8535	16.1104	14.9446	15.7208	4	N	15.3722	NaN	NaN	NaN	15.3722	1	N	16.2922	15.9493	15.9734	16.3775	16.1328	4	N	G3X975	G3X975_MOUSE	CARS2
NCCRP1	G3X9C2	NCCRP1	F-box only protein 50	N	N	NaN	NaN	NaN	NaN	NaN	0	N	NaN	NaN	NaN	NaN	NaN	0	N	14.8223	20.3285	16.8446	18.1979	17.5213	4	Y	NaN	NaN	NaN	NaN	NaN	0	N	G3X9C2;A0A0A0MQ97	FBX50_MOUSE	NCCRP1
PPP2R3A	G3X9E8	PPP2R3A	Protein phosphatase 2, regulatory subunit B'', alpha	N	N	18.6941	19.1626	19.7697	19.588	19.3753	4	N	19.2115	19.0594	19.1867	19.5239	19.1991	4	N	19.1543	NaN	19.2951	19.4252	19.2951	3	N	19.8073	19.6894	19.9113	19.8488	19.8281	4	N	B2RXC8;G3X9E8	G3X9E8_MOUSE	PPP2R3A
ITGA7	G3X9Q1	ITGA7	Integrin alpha-7	Y	Y	15.7857	15.7742	15.9452	15.7935	15.7896	4	N	15.7602	15.5192	15.6831	15.1619	15.6012	4	N	NaN	NaN	NaN	NaN	NaN	0	N	19.0245	18.694	18.3753	18.4675	18.5808	4	N	G3X9Q1	G3X9Q1_MOUSE	ITGA7
ATP2B1	G5E829	ATP2B1	Plasma membrane calcium-transporting ATPase 1	N	N	17.3895	18.1759	18.1882	18.0436	18.1097	4	N	18.2471	17.9248	18.2931	18.24	18.2436	4	N	18.3246	18.1023	18.7592	17.7634	18.2134	4	N	18.4287	18.2707	18.2589	18.4233	18.347	4	N	G5E829;A0A1W2P867	AT2B1_MOUSE	ATP2B1
ATP2B1	G5E829;Q6Q477	ATP2B1	Plasma membrane calcium-transporting ATPase 1	N	N	NaN	16.099	16.2779	15.9045	16.099	3	N	16.745	16.1123	16.3879	16.1833	16.2856	4	N	15.3594	NaN	16.8101	NaN	16.0847	2	N	16.1924	16.8309	16.2574	16.5757	16.4166	4	N	G5E829;Q6Q477;F7AAP4;E9Q828;A0A1W2P7C7	AT2B1_MOUSE;AT2B4_MOUSE	ATP2B1;ATP2B4
TRIP12	G5E870	TRIP12	E3 ubiquitin-protein ligase TRIP12	N	N	NaN	NaN	13.702	15.0072	14.3546	2	N	NaN	14.7244	14.6204	14.4857	14.6204	3	N	NaN	NaN	NaN	NaN	NaN	0	N	16.0759	14.8965	16.1407	15.2678	15.6718	4	N	G5E870;A0A087WNZ7;A0A087WRV6	TRIPC_MOUSE	TRIP12
AKR1B10	G5E895	AKR1B10	Aldo-keto reductase family 1, member B10 (aldose reductase)	N	N	21.9169	22.1611	22.1176	22.1643	22.1394	4	N	21.8414	21.988	21.8569	22.0625	21.9225	4	N	21.9825	20.8769	21.6748	21.6759	21.6753	4	N	21.7281	21.9112	21.7902	21.8977	21.844	4	N	G5E895;D3Z494	G5E895_MOUSE	AKR1B10
POGLUT3	G5E897	POGLUT3	Protein O-glucosyltransferase 3	N	N	NaN	NaN	14.308	NaN	14.308	1	N	NaN	NaN	13.4255	NaN	13.4255	1	N	NaN	NaN	NaN	NaN	NaN	0	N	13.3059	14.1768	13.5619	15.2284	13.8694	4	N	G5E897	PLGT3_MOUSE	POGLUT3
HRC	G5E8J6	HRC	Histidine-rich calcium-binding protein	N	N	21.8126	21.9784	21.9303	21.8875	21.9089	4	N	21.8945	21.8555	21.5934	21.9538	21.875	4	N	22.0746	20.7119	21.7541	21.1271	21.4406	4	N	18.5797	20.4153	18.2124	20.5299	19.4975	4	N	G5E8J6	G5E8J6_MOUSE	HRC
ANK3	G5E8K5	ANK3	Ankyrin-3	N	N	18.5862	17.9333	18.1324	17.8433	18.0329	4	N	17.8968	18.3579	18.2299	18.2379	18.2339	4	N	18.5126	19.3327	19.3137	19.4804	19.3232	4	N	19.0234	19.165	18.8059	18.9934	19.0084	4	N	G5E8K5;A0A1W2P812;G5E8K2;G5E8K3;S4R1S2;S4R2K9;S4R2S8	ANK3_MOUSE	ANK3
ANK1	G5E8K5;Q02357	ANK1	Ankyrin-3	N	N	NaN	NaN	15.1082	NaN	15.1082	1	N	14.4876	15.6797	14.6906	14.6988	14.6947	4	N	NaN	NaN	NaN	NaN	NaN	0	N	14.8056	15.4576	13.6738	12.7734	14.2397	4	N	G5E8K5;Q02357;A0A0R4J1N7;A0A1W2P812;B7ZW98;D3YTV8;D3Z5M4;E9QNT8;G5E8J2;G5E8K2;G5E8K3;G8JL84;Q0VGY9;S4R1S2;S4R2K9;S4R2S8;D6RJ51;G3UY11	ANK1_MOUSE;ANK3_MOUSE	ANK1;ANK3
ANK1	G5E8K5;Q02357;Q8C8R3	ANK1	Ankyrin-3	N	N	NaN	NaN	NaN	NaN	NaN	0	N	16.0725	17.4907	15.4584	NaN	16.0725	3	N	18.8973	NaN	NaN	16.1796	17.5384	2	N	17.0898	16.6085	17.5172	18.5641	17.3035	4	N	G5E8K5;Q02357;Q8C8R3;S4R2F3;A0A0R4J1N7;A0A1W2P812;B7ZW98;D3YTV8;D3Z5M4;E9QNT8;G5E8J2;G5E8K2;G5E8K3;G8JL84;Q0VGY9;S4R1S2;S4R2K9;S4R2R5;S4R2S8;D6RJ51;G3UY11;Q3UVY0;S4R1I1;S4R1J9;S4R229;S4R2D6;S4R2T7;W4VSQ0	ANK1_MOUSE;ANK2_MOUSE;ANK3_MOUSE	ANK1;ANK2;ANK3
ANK2	G5E8K5;Q8C8R3	ANK2	Ankyrin-3	Y	N	19.0802	19.3365	19.3245	19.4345	19.3305	4	N	19.5741	19.5827	19.3616	19.8835	19.5784	4	N	19.8325	20.929	19.1611	20.4259	20.1292	4	N	19.6062	19.7468	19.7374	19.7303	19.7339	4	N	G5E8K5;Q8C8R3;S4R2F3;A0A1W2P812;G5E8K2;G5E8K3;S4R1S2;S4R236;S4R2K9;S4R2R5;S4R2S8;S4R1J9;S4R2T7	ANK2_MOUSE;ANK3_MOUSE	ANK2;ANK3
ADGRF5	G5E8Q8	ADGRF5	Adhesion G protein-coupled receptor F5	N	N	NaN	16.3484	16.6392	16.9804	16.6392	3	N	16.4186	15.208	15.3208	16.6442	15.8697	4	N	15.1447	NaN	15.9173	15.7026	15.7026	3	N	20.4303	20.1703	19.8134	19.6749	19.9918	4	N	G5E8Q8;A0A286YDT5	AGRF5_MOUSE	ADGRF5
TPM1	G5E8R1;G5E8R2	TPM1	Tropomyosin alpha-1 chain	N	N	17.2964	18.386	18.0323	17.7691	17.9007	4	N	18.6572	18.6835	18.2056	18.3197	18.4885	4	N	17.0447	NaN	17.027	18.4995	17.0447	3	N	16.424	16.0726	15.5179	16.7409	16.2483	4	N	E9Q453;E9Q455;E9Q456;G5E8R0;G5E8R1;G5E8R2;S4R261	G5E8R1_MOUSE;G5E8R2_MOUSE	TPM1
SENP6	H3BLA9	SENP6	Sentrin-specific protease 6 (Fragment)	N	N	NaN	22.8046	22.6037	NaN	22.7041	2	N	22.4992	22.6373	22.9266	NaN	22.6373	3	N	23.0085	22.385	NaN	NaN	22.6968	2	N	NaN	NaN	23.2073	22.7075	22.9574	2	N	H3BLA9	H3BLA9_MOUSE	SENP6
ZFP850	J3QPC5	ZFP850	Zinc finger protein 850	N	N	16.1398	17.4585	18.1545	18.3976	17.8065	4	N	17.2449	16.9051	18.2702	17.1714	17.2081	4	N	17.5108	16.1079	18.2399	17.0653	17.288	4	N	NaN	17.6478	NaN	16.4411	17.0444	2	N	J3QPC5	J3QPC5_MOUSE	ZFP850
ENO3	J3QPZ9	ENO3	Phosphopyruvate hydratase (Fragment)	N	N	19.989	20.0032	20.0394	20.0457	20.0213	4	N	20.3192	20.2212	20.3443	20.3577	20.3317	4	N	20.1422	19.2195	19.8695	19.2063	19.5445	4	N	19.7647	20.338	18.845	19.9497	19.8572	4	N	J3QPZ9	J3QPZ9_MOUSE	ENO3
OBSCN	J9JIB2	OBSCN	Obscurin (Fragment)	N	N	18.5062	17.4479	18.2964	17.9695	18.133	4	N	18.7016	18.4445	18.4643	18.5234	18.4939	4	N	18.9649	19.5262	19.3874	19.7057	19.4568	4	N	19.3545	19.6995	19.3842	19.2478	19.3694	4	N	J9JIB2	J9JIB2_MOUSE	OBSCN
AGRN	M0QWP1	AGRN	Agrin	N	N	17.2675	NaN	15.9921	14.947	15.9921	3	N	16.9516	NaN	16.2873	NaN	16.6195	2	N	16.1156	21.0806	18.1165	16.3954	17.256	4	N	18.8595	17.6866	18.4345	18.1828	18.3086	4	N	M0QWP1	M0QWP1_MOUSE	AGRN
HK2	O08528	HK2	Hexokinase-2	N	N	21.5848	21.6072	21.7935	21.8007	21.7004	4	N	21.6312	21.4717	21.8013	21.8022	21.7162	4	N	22.0677	22.1916	21.967	21.9526	22.0174	4	N	22.5292	22.4323	22.6919	22.5358	22.5325	4	N	O08528;Q91W97;E9Q5B5	HXK2_MOUSE	HK2
HK1	O08528;P17710	HK1	Hexokinase-2	N	N	23.324	23.4494	23.4675	23.4326	23.441	4	N	23.4877	23.3671	23.3304	23.3996	23.3833	4	N	23.6043	23.1681	23.4188	23.3915	23.4052	4	N	23.8016	23.7225	23.916	23.5801	23.7621	4	N	O08528;P17710;E9Q5B5;G3UVV4	HXK1_MOUSE;HXK2_MOUSE	HK1;HK2
CAPN2	O08529	CAPN2	Calpain-2 catalytic subunit	N	N	18.3638	19.2117	19.3051	19.4617	19.2584	4	N	18.9818	18.9594	19.342	18.9547	18.9706	4	N	19.804	19.3515	19.4487	19.3986	19.4237	4	N	19.9852	19.929	20.0839	19.8611	19.9571	4	N	O08529	CAN2_MOUSE	CAPN2
S1PR1	O08530	S1PR1	Sphingosine 1-phosphate receptor 1	Y	Y	16.5314	16.2615	NaN	NaN	16.3965	2	N	17.4723	NaN	NaN	NaN	17.4723	1	N	NaN	NaN	14.7751	NaN	14.7751	1	N	NaN	16.5022	16.0516	15.4959	16.0516	3	N	O08530	S1PR1_MOUSE	S1PR1
CACNA2D1	O08532	CACNA2D1	Voltage-dependent calcium channel subunit alpha-2/delta-1	Y	N	20.5083	20.7541	20.5731	20.6363	20.6047	4	N	20.2422	20.7115	20.1847	20.6567	20.4495	4	N	20.7851	19.9619	20.5767	20.2509	20.4138	4	N	23.6467	23.2705	23.1852	23.5494	23.41	4	N	O08532;E9Q1X8	CA2D1_MOUSE	CACNA2D1
SEC22B	O08547	SEC22B	Vesicle-trafficking protein SEC22b	N	N	NaN	17.7775	17.6526	16.606	17.6526	3	N	18.3687	17.9293	17.8172	17.5725	17.8733	4	N	16.4014	NaN	NaN	NaN	16.4014	1	N	17.0611	17.5047	NaN	14.8322	17.0611	3	N	O08547;A0A0G2JF08;E9Q6R3;D6RES2	SC22B_MOUSE	SEC22B
DPYSL2	O08553	DPYSL2	Dihydropyrimidinase-related protein 2	N	N	22.1248	22.0258	21.9536	22.0371	22.0315	4	N	22.0762	21.9646	21.9519	22.0333	21.999	4	N	22.1031	21.511	22.0913	21.8414	21.9664	4	N	22.4061	22.1474	22.1665	22.3004	22.2334	4	N	O08553	DPYL2_MOUSE	DPYSL2
CRMP1	O08553;P97427;Q62188	CRMP1	Dihydropyrimidinase-related protein 2	N	N	18.1213	19.6818	19.6761	19.6096	19.6429	4	N	19.1976	19.0602	19.5058	19.0345	19.1289	4	N	20.0653	19.8558	19.9286	20.6245	19.9969	4	N	19.5824	18.361	19.4444	19.6575	19.5134	4	N	O08553;P97427;Q62188;E9PWE8;Q3TT92;Q6P1J1	DPYL1_MOUSE;DPYL2_MOUSE;DPYL3_MOUSE	CRMP1;DPYSL2;DPYSL3
DPYSL2	O08553;Q62188	DPYSL2	Dihydropyrimidinase-related protein 2	N	N	20.7835	20.9406	20.6624	20.1875	20.7229	4	N	21.0034	19.5562	20.7189	20.9182	20.8185	4	N	20.6418	20.4595	21.1119	20.7585	20.7001	4	N	21.0219	20.6938	20.851	21.053	20.9365	4	N	O08553;Q62188;E9PWE8;Q3TT92	DPYL2_MOUSE;DPYL3_MOUSE	DPYSL2;DPYSL3
LGALS9	O08573	LGALS9	Galectin-9	N	N	18.9235	14.8406	17.0837	16.5643	16.824	4	N	17.3786	15.7016	15.6165	16.2454	15.9735	4	N	15.9965	NaN	NaN	NaN	15.9965	1	N	17.6674	16.4437	17.4217	17.1224	17.272	4	N	O08573;B1AQR8;G3X9T7	LEG9_MOUSE	LGALS9
EMD	O08579	EMD	Emerin	N	N	18.0135	18.5767	18.6197	18.3615	18.4691	4	N	18.733	18.9196	18.6792	18.607	18.7061	4	N	18.1482	NaN	18.2009	NaN	18.1745	2	N	NaN	NaN	NaN	15.5662	15.5662	1	N	O08579;B7FAU5;I7HJS1;Q3THM8	EMD_MOUSE	EMD
GTPBP1	O08582	GTPBP1	GTP-binding protein 1	N	N	15.7608	17.0099	16.5562	17.4132	16.7831	4	N	15.9609	17.4756	17.1633	17.814	17.3195	4	N	17.0304	NaN	16.297	17.4046	17.0304	3	N	18.0444	18.3472	17.8474	18.043	18.0437	4	N	O08582;A0A2R8VHC2;A0A2R8W725	GTPB1_MOUSE	GTPBP1
ALYREF	O08583	ALYREF	THO complex subunit 4	N	N	17.0531	18.5834	18.8576	19.2533	18.7205	4	N	18.2706	17.3195	18.9951	17.8499	18.0602	4	N	17.3308	NaN	17.6526	16.1404	17.3308	3	N	NaN	14.794	NaN	NaN	14.794	1	N	O08583	THOC4_MOUSE	ALYREF
STXBP1	O08599	STXBP1	Syntaxin-binding protein 1	N	N	NaN	15.6328	15.841	15.8718	15.841	3	N	16.0315	16.1212	16.4478	16.6146	16.2845	4	N	16.056	NaN	16.2041	16.3232	16.2041	3	N	15.8133	16.5955	16.4004	16.5444	16.4724	4	N	O08599	STXB1_MOUSE	STXBP1
ENDOG	O08600	ENDOG	Endonuclease G, mitochondrial	N	N	21.0507	21.2191	20.9123	20.4654	20.9815	4	N	20.8298	21.0497	20.6132	20.7583	20.794	4	N	19.92	NaN	19.7518	18.9318	19.7518	3	N	19.8524	19.5908	20.0567	20.2978	19.9546	4	N	O08600	NUCG_MOUSE	ENDOG
MYH11	O08638	MYH11	Myosin-11	N	N	19.7632	20.0294	19.6165	19.3535	19.6898	4	N	19.8206	19.5531	19.5438	20.0032	19.6869	4	N	19.8148	19.7733	19.7961	19.5	19.7847	4	N	19.2485	19.5176	19.2371	19.8621	19.383	4	N	O08638;A0A2R8VHF9;A0A338P6K2;E9QPE7	MYH11_MOUSE	MYH11
MYH1	O08638;P13541;P13542;Q02566;Q5SX39;Q5SX40;Q61879;Q6URW6;Q8VDD5;Q91Z83	MYH1	Myosin-11	N	N	NaN	NaN	19.7089	18.3761	19.0425	2	N	NaN	NaN	19.6444	15.1114	17.3779	2	N	22.1947	22.1679	21.7712	21.07	21.9696	4	N	22.2812	21.4969	22.9687	22.8255	22.5533	4	N	O08638;P13541;P13542;Q02566;Q5SX39;Q5SX40;Q61879;Q6URW6;Q8VDD5;Q91Z83;A2AQP0;G3UW82;Q3UH59;A0A140LI60;A0A2R8VHF9;A0A338P6K2;B1AR69;E9Q264;E9QPE7;K3W4R2;Q5SV64	MYH10_MOUSE;MYH11_MOUSE;MYH14_MOUSE;MYH1_MOUSE;MYH3_MOUSE;MYH4_MOUSE;MYH6_MOUSE;MYH7_MOUSE;MYH8_MOUSE;MYH9_MOUSE	MYH1;MYH10;MYH11;MYH14;MYH3;MYH4;MYH6;MYH7;MYH8;MYH9
MYH10	O08638;Q02566;Q61879	MYH10	Myosin-11	N	N	17.9324	17.5715	17.2644	17.7993	17.6854	4	N	16.7232	17.3857	17.4025	17.0703	17.228	4	N	17.4903	17.3276	17.9906	18.8219	17.7405	4	N	16.0551	17.6807	16.7796	16.7827	16.7812	4	N	O08638;Q02566;Q61879;Q3UH59;A0A2R8VHF9;A0A338P6K2;E9QPE7;Q5SV64	MYH10_MOUSE;MYH11_MOUSE;MYH6_MOUSE	MYH10;MYH11;MYH6
MYH10	O08638;Q61879;Q6URW6	MYH10	Myosin-11	N	N	NaN	18.3293	18.7204	18.5489	18.5489	3	N	NaN	16.9148	17.8659	NaN	17.3903	2	N	18.7477	18.3451	18.2302	17.9562	18.2877	4	N	17.9283	16.9433	15.9279	16.7256	16.8344	4	N	O08638;Q61879;Q6URW6;Q3UH59;A0A140LI60;A0A2R8VHF9;A0A338P6K2;E9QPE7;K3W4R2;Q5SV64	MYH10_MOUSE;MYH11_MOUSE;MYH14_MOUSE	MYH10;MYH11;MYH14
MYH10	O08638;Q61879;Q6URW6;Q8VDD5	MYH10	Myosin-11	N	N	19.295	19.932	19.7651	19.5372	19.6511	4	N	19.9142	20.094	19.5652	19.9601	19.9371	4	N	20.0977	20.229	19.835	19.8324	19.9663	4	N	19.3923	19.5161	19.8049	18.6956	19.4542	4	N	O08638;Q61879;Q6URW6;Q8VDD5;Q3UH59;A0A2R8VHF9;A0A338P6K2;E9QPE7;K3W4R2;Q5SV64	MYH10_MOUSE;MYH11_MOUSE;MYH14_MOUSE;MYH9_MOUSE	MYH10;MYH11;MYH14;MYH9
MYH10	O08638;Q61879;Q8VDD5	MYH10	Myosin-11	N	N	NaN	NaN	14.652	NaN	14.652	1	N	NaN	14.8497	15.5971	NaN	15.2234	2	N	15.116	NaN	NaN	NaN	15.116	1	N	16.908	17.7813	17.1341	14.9887	17.021	4	N	O08638;Q61879;Q8VDD5;Q3UH59;A0A2R8VHF9;A0A338P6K2;E9QPE7;Q5SV64	MYH10_MOUSE;MYH11_MOUSE;MYH9_MOUSE	MYH10;MYH11;MYH9
MYH11	O08638;Q6URW6	MYH11	Myosin-11	N	N	NaN	17.3515	17.8422	17.4711	17.4711	3	N	16.1097	16.4524	17.0943	16.3957	16.424	4	N	17.5815	17.7049	17.9945	17.8398	17.7723	4	N	18.0277	17.208	17.8466	17.8827	17.8647	4	N	O08638;Q6URW6;A0A2R8VHF9;A0A338P6K2;E9QPE7;K3W4R2	MYH11_MOUSE;MYH14_MOUSE	MYH11;MYH14
MYH11	O08638;Q6URW6;Q8VDD5	MYH11	Myosin-11	N	N	15.3395	18.5628	18.6441	18.5808	18.5718	4	N	17.6246	18.5436	18.4914	18.496	18.4937	4	N	19.2229	18.8571	19.5885	19.1301	19.1765	4	N	18.9604	18.9368	18.3633	19.0173	18.9486	4	N	O08638;Q6URW6;Q8VDD5;A0A2R8VHF9;A0A338P6K2;E9QPE7;K3W4R2	MYH11_MOUSE;MYH14_MOUSE;MYH9_MOUSE	MYH11;MYH14;MYH9
MYH11	O08638;Q8VDD5	MYH11	Myosin-11	N	N	19.5445	19.8267	19.9073	20.082	19.867	4	N	19.84	19.9956	19.8658	19.8033	19.8529	4	N	20.0328	20.6801	20.1228	20.1423	20.1326	4	N	19.6076	19.9721	19.8768	19.871	19.8739	4	N	O08638;Q8VDD5;A0A2R8VHF9;A0A338P6K2;E9QPE7	MYH11_MOUSE;MYH9_MOUSE	MYH11;MYH9
METAP2	O08663	METAP2	Methionine aminopeptidase 2	N	N	19.1742	19.0452	19.518	19.0506	19.1124	4	N	19.7136	19.2954	19.4372	19.7341	19.5754	4	N	19.2571	18.3485	19.3439	19.185	19.221	4	N	19.8587	19.3824	19.6684	19.832	19.7502	4	N	O08663;Q3UI33;Q3TMN1;M0QW48;M0QW69;M0QWM9	MAP2_MOUSE	METAP2
KNG1	O08677	KNG1	Kininogen-1	N	N	18.8189	19.6324	18.5856	18.9225	18.8707	4	N	19.0944	20.0697	18.7879	19.0153	19.0548	4	N	19.7994	18.5148	18.4241	18.6286	18.5717	4	N	22.4442	22.2829	21.7199	22.2313	22.2571	4	N	O08677;A0A0R4J038;D3YTY9	KNG1_MOUSE	KNG1
PRDX6	O08709	PRDX6	Peroxiredoxin-6	N	N	22.1755	22.1806	21.9058	21.1032	22.0406	4	N	21.9408	21.8756	21.9759	21.273	21.9082	4	N	19.7538	19.0041	19.4921	18.763	19.2481	4	N	19.6883	19.6815	20.4633	19.8146	19.7514	4	N	O08709;D3Z0Y2;Q6GT24	PRDX6_MOUSE	PRDX6
AKAP1	O08715	AKAP1	A-kinase anchor protein 1, mitochondrial	N	N	17.8356	18.5158	18.622	18.3172	18.4165	4	N	18.4112	18.4688	18.3909	18.7058	18.44	4	N	18.7213	18.3615	18.3958	17.7011	18.3786	4	N	19.2318	18.9521	19.2908	19.5331	19.2613	4	N	O08715	AKAP1_MOUSE	AKAP1
AMPD3	O08739	AMPD3	AMP deaminase 3	N	N	NaN	17.7467	17.1957	16.499	17.1957	3	N	17.7573	16.207	16.8614	17.7799	17.3093	4	N	17.4921	NaN	17.4618	NaN	17.477	2	N	17.7334	18.0434	17.4897	17.6872	17.7103	4	N	O08739;A0A1L1SRX2	AMPD3_MOUSE	AMPD3
GP5	O08742	GP5	Platelet glycoprotein V	Y	Y	NaN	16.5156	NaN	NaN	16.5156	1	N	NaN	NaN	NaN	NaN	NaN	0	N	NaN	NaN	NaN	NaN	NaN	0	N	16.434	18.7747	17.9897	15.2709	17.2119	4	N	O08742;Q9QZU3	GPV_MOUSE	GP5
MATN2	O08746	MATN2	Matrilin-2	N	N	NaN	NaN	NaN	NaN	NaN	0	N	NaN	NaN	15.8813	15.5019	15.6916	2	N	NaN	NaN	16.8504	NaN	16.8504	1	N	17.8547	17.9672	17.5796	16.981	17.7172	4	N	O08746;A0A0A0MQM7;A0A2I3BRF3	MATN2_MOUSE	MATN2
DLD	O08749	DLD	Dihydrolipoyl dehydrogenase, mitochondrial	N	N	25.465	25.3846	25.4661	25.3736	25.4248	4	N	25.0898	24.99	25.3901	25.2685	25.1792	4	N	25.5535	24.845	25.3065	25.124	25.2153	4	N	25.3289	25.3527	25.2489	25.3454	25.3372	4	N	O08749	DLDH_MOUSE	DLD
HSD17B10	O08756	HSD17B10	3-hydroxyacyl-CoA dehydrogenase type-2	N	N	22.9217	23.1525	23.2179	23.1514	23.1519	4	N	22.9211	22.9322	23.0727	22.9858	22.959	4	N	22.7298	21.8327	22.5257	22.2667	22.3962	4	N	22.1111	22.4417	22.213	22.2686	22.2408	4	N	O08756;A2AFQ2;Q99N15	HCD2_MOUSE	HSD17B10
UBE3A	O08759	UBE3A	Ubiquitin-protein ligase E3A	N	N	NaN	17.222	17.6173	17.4462	17.4462	3	N	17.262	16.9515	16.5416	17.3339	17.1068	4	N	17.7161	17.1651	17.8754	17.5235	17.6198	4	N	18.5535	18.1396	18.5405	18.3937	18.4671	4	N	O08759;A0A0J9YTX6;A0A0J9YUK0;A0A140LHS2;A0A140LI50	UBE3A_MOUSE	UBE3A
TCOF1	O08784	TCOF1	Treacle protein	N	N	NaN	NaN	15.8753	15.4069	15.6411	2	N	16.3128	16.0745	16.0819	15.9405	16.0782	4	N	15.7157	NaN	15.9762	15.7877	15.7877	3	N	15.5845	17.4548	14.6031	15.7047	15.6446	4	N	O08784;H3BL37;F6R3V4;H3BIX0	TCOF_MOUSE	TCOF1
DCTN1	O08788	DCTN1	Dynactin subunit 1	N	N	18.6427	18.994	18.8839	18.9435	18.9137	4	N	18.9484	18.764	18.9483	18.9364	18.9423	4	N	18.9103	18.4192	18.9382	18.509	18.7097	4	N	18.9987	19.0582	19.1247	19.1112	19.0847	4	N	O08788;E9Q3M3;E9Q586;D3YX34	DCTN1_MOUSE	DCTN1
PRKCSH	O08795	PRKCSH	Glucosidase 2 subunit beta	Y	N	18.5966	18.9708	18.9835	18.8781	18.9245	4	N	19.0303	19.099	18.788	19.0592	19.0447	4	N	18.7485	17.3926	18.4489	18.4179	18.4334	4	N	18.9411	18.5779	19.0257	18.9337	18.9374	4	N	O08795	GLU2B_MOUSE	PRKCSH
SERPINB9	O08797	SERPINB9	SPI6	N	N	NaN	18.3902	18.0068	18.11	18.11	3	N	18.8532	18.2083	17.6873	18.6535	18.4309	4	N	18.6808	NaN	17.8883	16.8852	17.8883	3	N	17.7967	18.923	18.4793	18.1015	18.2904	4	N	O08797;Q9DAV6	O08797_MOUSE	SERPINB9
SERPINB6B	O08804	SERPINB6B	NK13	N	N	19.082	19.4879	19.5562	19.5134	19.5006	4	N	19.4592	19.8105	19.9171	19.9248	19.8638	4	N	19.4611	18.3631	19.4281	19.2287	19.3284	4	N	19.3818	19.218	19.9031	19.6056	19.4937	4	N	A0A1Y7VLD5;O08804	O08804_MOUSE	SERPINB6B
PRDX4	O08807	PRDX4	Peroxiredoxin-4	N	N	16.7845	17.2262	18.0195	18.8253	17.6228	4	N	NaN	18.1046	17.7474	18.5063	18.1046	3	N	17.9578	14.5716	17.4681	NaN	17.4681	3	N	17.9903	18.4344	18.8936	18.7518	18.5931	4	N	O08807	PRDX4_MOUSE	PRDX4
PRDX1	O08807;P35700	PRDX1	Peroxiredoxin-4	N	N	22.9175	23.1148	22.9814	22.3069	22.9495	4	N	22.8531	22.5962	22.3695	22.7684	22.6823	4	N	22.2261	22.5105	22.1506	21.8973	22.1883	4	N	22.4917	22.3686	22.0595	22.478	22.4233	4	N	O08807;P35700;B1AXW5;B1AXW6;B1AZS9	PRDX1_MOUSE;PRDX4_MOUSE	PRDX1;PRDX4
EFTUD2	O08810	EFTUD2	116 kDa U5 small nuclear ribonucleoprotein component	N	N	NaN	17.574	17.6093	17.878	17.6093	3	N	17.1433	17.8384	18.075	18.178	17.9567	4	N	18.5096	22.0906	18.2965	NaN	18.5096	3	N	17.9717	18.3762	18.3351	18.3609	18.348	4	N	O08810;A2AH85;G3UZ34	U5S1_MOUSE	EFTUD2
EEF2	O08810;P58252	EEF2	116 kDa U5 small nuclear ribonucleoprotein component	Y	N	22.8708	22.8904	22.7468	23.0395	22.8806	4	N	22.8467	22.6451	22.7475	22.8154	22.7814	4	N	23.1406	23.5711	23.1191	23.0654	23.1299	4	N	23.7222	24.0209	23.7791	23.7439	23.7615	4	N	O08810;P58252;A2AH85;G3UZ34;G3UXK8	EF2_MOUSE;U5S1_MOUSE	EEF2;EFTUD2
FLOT1	O08917	FLOT1	Flotillin-1	N	N	19.6415	19.5021	19.5954	19.5355	19.5654	4	N	19.8621	19.8182	19.4429	19.9232	19.8401	4	N	19.3909	17.5334	18.8238	18.3352	18.5795	4	N	19.1857	19.0947	19.0636	19.3501	19.1402	4	N	O08917;G3UYU4	FLOT1_MOUSE	FLOT1
SDCBP	O08992	SDCBP	Syntenin-1	N	N	15.9702	17.3221	17.2182	16.7594	16.9888	4	N	16.8208	16.9662	18.3843	15.8545	16.8935	4	N	16.6393	NaN	15.0359	NaN	15.8376	2	N	17.2444	17.434	17.8546	17.8431	17.6385	4	N	O08992;Q3TMX0	SDCB1_MOUSE	SDCBP
ATOX1	O08997	ATOX1	Copper transport protein ATOX1	N	N	NaN	16.4453	16.5885	17.1736	16.5885	3	N	16.0236	16.9512	17.9797	16.6774	16.8143	4	N	NaN	NaN	NaN	NaN	NaN	0	N	NaN	NaN	15.7778	16.338	16.0579	2	N	O08997	ATOX1_MOUSE	ATOX1
DEGS1	O09005	DEGS1	Sphingolipid delta(4)-desaturase DES1	N	N	NaN	NaN	14.6796	13.8327	14.2561	2	N	15.7574	14.8752	15.2017	16.1584	15.4796	4	N	NaN	NaN	NaN	NaN	NaN	0	N	NaN	15.7403	11.9217	14.5753	14.5753	3	N	O09005	DEGS1_MOUSE	DEGS1
SNAP23	O09044	SNAP23	Synaptosomal-associated protein 23	N	N	16.6084	17.2558	16.8528	17.4456	17.0543	4	N	17.2283	17.1593	17.03	17.489	17.1938	4	N	16.2943	NaN	15.4868	NaN	15.8905	2	N	NaN	NaN	NaN	15.5224	15.5224	1	N	O09044;Q9D3L3;B0R030;B0R029;E9Q8A1	SNP23_MOUSE	SNAP23
PSMB1	O09061	PSMB1	Proteasome subunit beta type-1	N	N	20.711	20.7428	20.9578	20.8314	20.7871	4	N	20.8516	20.6147	20.9489	20.8452	20.8484	4	N	20.5046	20.7553	20.7451	20.7852	20.7502	4	N	20.3065	20.4906	20.3092	20.3737	20.3414	4	N	O09061;A0A338P7F1	PSB1_MOUSE	PSMB1
MAP2K3	O09110	MAP2K3	Dual specificity mitogen-activated protein kinase kinase 3	N	N	NaN	17.6584	NaN	17.7313	17.6949	2	N	NaN	NaN	16.0583	NaN	16.0583	1	N	14.9952	NaN	16.1629	NaN	15.5791	2	N	15.9604	17.1156	17.6578	15.7506	16.538	4	N	O09110;A0A0R4J1Q6	MP2K3_MOUSE	MAP2K3
MAP2K3	O09110;P70236	MAP2K3	Dual specificity mitogen-activated protein kinase kinase 3	N	N	NaN	NaN	NaN	NaN	NaN	0	N	NaN	NaN	NaN	NaN	NaN	0	N	NaN	NaN	NaN	NaN	NaN	0	N	16.4613	16.6085	15.1129	16.4768	16.4691	4	Y	O09110;P70236;A2AGS2	MP2K3_MOUSE;MP2K6_MOUSE	MAP2K3;MAP2K6
NDUFB11	O09111	NDUFB11	NADH dehydrogenase [ubiquinone] 1 beta subcomplex subunit 11, mitochondrial	N	N	25.3991	26.0214	26.1096	25.713	25.8672	4	N	25.6759	25.7661	25.7445	25.5194	25.7102	4	N	25.3389	24.5986	25.5546	24.9782	25.1586	4	N	23.9311	24.5842	24.0857	24.5724	24.3291	4	N	O09111	NDUBB_MOUSE	NDUFB11
PTGDS	O09114	PTGDS	Prostaglandin-H2 D-isomerase	N	N	NaN	17.8345	18.7314	18.5402	18.5402	3	N	17.7593	16.5167	17.5887	18.3602	17.674	4	N	18.6328	NaN	NaN	16.7535	17.6932	2	N	NaN	NaN	17.7659	17.5129	17.6394	2	N	O09114	PTGDS_MOUSE	PTGDS
SYPL1	O09117	SYPL1	Synaptophysin-like protein 1	Y	Y	NaN	NaN	16.6379	15.5084	16.0731	2	N	NaN	NaN	17.4109	NaN	17.4109	1	N	18.6889	18.7231	18.0656	NaN	18.6889	3	N	18.3902	17.4941	17.2342	18.1512	17.8227	4	N	O09117;D6RFU9	SYPL1_MOUSE	SYPL1
NTN1	O09118	NTN1	Netrin-1	Y	N	NaN	NaN	NaN	NaN	NaN	0	N	NaN	NaN	15.8411	15.8652	15.8532	2	N	17.6068	NaN	NaN	NaN	17.6068	1	N	18.8717	17.8182	18.1884	18.6005	18.3944	4	N	O09118	NET1_MOUSE	NTN1
GSTO1	O09131	GSTO1	Glutathione S-transferase omega-1	N	N	23.9124	23.94	23.7932	23.2279	23.8528	4	N	23.7683	23.8325	24.1775	23.2873	23.8004	4	N	22.5599	21.1616	22.3656	22.0435	22.2045	4	N	22.5838	22.7347	23.262	22.8766	22.8056	4	N	O09131;A0A494BAB1	GSTO1_MOUSE	GSTO1
CASQ2	O09161	CASQ2	Calsequestrin-2	N	N	24.6799	24.4719	24.3572	24.4158	24.4438	4	N	24.2956	24.2296	24.3194	24.5781	24.3075	4	N	24.5155	23.4962	24.2159	24.0402	24.128	4	N	22.8723	23.5677	22.7141	23.3869	23.1296	4	N	O09161;F6QYE1;E9PZ67	CASQ2_MOUSE	CASQ2
SOD3	O09164	SOD3	Extracellular superoxide dismutase [Cu-Zn]	N	N	NaN	14.9235	16.8147	15.3805	15.3805	3	N	16.6145	16.4175	16.7643	16.9055	16.6894	4	N	NaN	NaN	16.3742	NaN	16.3742	1	N	18.2551	17.7602	17.9465	17.6175	17.8533	4	N	O09164	SODE_MOUSE	SOD3
RPL21	O09167	RPL21	60S ribosomal protein L21	Y	N	20.7029	20.4581	21.0125	20.7088	20.7058	4	N	21.0227	20.8581	21.0469	21.1141	21.0348	4	N	21.0149	21.6308	21.7656	21.656	21.6434	4	N	19.913	19.9503	19.9828	20.3926	19.9665	4	N	O09167;Q9CQM8	RL21_MOUSE	RPL21
AMACR	O09174	AMACR	Alpha-methylacyl-CoA racemase	N	N	19.0501	19.5849	19.5612	19.8244	19.573	4	N	19.2789	19.2391	19.2678	19.4234	19.2734	4	N	19.22	NaN	18.8299	17.8156	18.8299	3	N	18.7764	18.9466	18.1579	18.7395	18.758	4	N	O09174	AMACR_MOUSE	AMACR
KIF1C	O35071	KIF1C	Kinesin-like protein KIF1C	N	N	NaN	NaN	16.7606	NaN	16.7606	1	N	NaN	16.3947	NaN	17.113	16.7538	2	N	15.3362	NaN	15.4338	NaN	15.385	2	N	17.4944	16.7039	18.7995	18.9379	18.147	4	N	O35071;E9Q9B0;Q3V3Y9	KIF1C_MOUSE	KIF1C
KIF1B	O35071;Q60575	KIF1B	Kinesin-like protein KIF1C	N	N	NaN	17.2333	16.8284	17.1717	17.1717	3	N	16.7963	17.3054	16.4553	17.5564	17.0508	4	N	17.0723	16.5861	16.8884	NaN	16.8884	3	N	17.7282	17.259	17.6174	17.7819	17.6728	4	N	O35071;P33173;Q60575;A0A087WQE8;A0A5F8MPF0;A2AH75;E9Q9B0;E9Q9G6;E9QAN4;G3UW47;Q3V3Y9;Q6TA13	KIF1B_MOUSE;KIF1C_MOUSE	KIF1B;KIF1C
PTGIS	O35074	PTGIS	Prostacyclin synthase	N	N	NaN	17.047	16.666	15.9389	16.666	3	N	NaN	14.979	16.2503	NaN	15.6147	2	N	16.0892	NaN	NaN	NaN	16.0892	1	N	16.4739	15.9075	15.9315	15.4582	15.9195	4	N	O35074	PTGIS_MOUSE	PTGIS
VPS26C	O35075	VPS26C	Vacuolar protein sorting-associated protein 26C	N	N	NaN	NaN	NaN	NaN	NaN	0	N	NaN	NaN	NaN	NaN	NaN	0	N	NaN	NaN	NaN	NaN	NaN	0	N	14.4711	13.7003	NaN	13.8996	13.8996	3	Y	O35075	VP26C_MOUSE	VPS26C
MAP3K5	O35099	MAP3K5	Mitogen-activated protein kinase kinase kinase 5	N	N	NaN	NaN	NaN	NaN	NaN	0	N	NaN	NaN	20.057	21.2582	20.6576	2	N	20.7418	19.3358	20.1808	20.1564	20.1686	4	N	19.4411	NaN	19.7656	NaN	19.6034	2	N	O35099;A2AQW0;E9PWG9;A0A1L1ST18;D3YVC4	M3K5_MOUSE	MAP3K5
SCARB2	O35114	SCARB2	Lysosome membrane protein 2	Y	Y	17.274	17.1563	15.8589	16.1964	16.6764	4	N	16.3938	16.2815	15.8527	16.2453	16.2634	4	N	17.2888	NaN	16.7866	16.7342	16.7866	3	N	16.5238	16.8444	16.3812	16.5624	16.5431	4	N	O35114	SCRB2_MOUSE	SCARB2
PHB2	O35129	PHB2	Prohibitin-2	Y	N	23.7224	23.8238	23.8305	23.8168	23.8203	4	N	23.6737	23.5911	23.7309	23.5193	23.6324	4	N	23.2166	21.351	23.0582	22.5503	22.8043	4	N	16.4653	21.4507	17.3554	21.0296	19.1925	4	N	O35129;F6Q8V7;F6QPR1	PHB2_MOUSE	PHB2
COL15A1	O35206	COL15A1	Collagen alpha-1(XV) chain	N	N	19.3181	19.5671	19.6531	19.3686	19.4679	4	N	18.3666	18.4332	18.8228	18.5947	18.5139	4	N	19.4198	20.4425	19.7569	20.1795	19.9682	4	N	22.3215	21.5251	22.3757	21.9002	22.1108	4	N	O35206;A2AJY2;A2AJY5;A2AJY7	COFA1_MOUSE	COL15A1
DDT	O35215	DDT	D-dopachrome decarboxylase	N	N	22.6331	22.3064	22.282	21.8223	22.2942	4	N	22.2421	22.0828	22.3249	21.8702	22.1624	4	N	21.3721	18.1703	20.085	20.1918	20.1384	4	N	21.6177	21.8035	21.5342	21.8133	21.7106	4	N	O35215;G3UYJ7	DOPD_MOUSE	DDT
PSMD4	O35226	PSMD4	26S proteasome non-ATPase regulatory subunit 4	N	N	19.7021	19.6062	19.7408	19.6815	19.6918	4	N	19.8343	19.8565	19.7347	19.748	19.7912	4	N	19.3584	17.4821	18.8172	19.055	18.9361	4	N	19.2929	19.0204	19.0625	18.8501	19.0414	4	N	O35226	PSMD4_MOUSE	PSMD4
KIFC3	O35231	KIFC3	Kinesin-like protein KIFC3	N	N	NaN	17.6088	17.0204	16.9357	17.0204	3	N	18.3949	18.6584	18.3468	17.9485	18.3708	4	N	17.8298	18.5172	18.3401	18.5667	18.4286	4	N	18.3342	18.9326	18.1507	18.1285	18.2424	4	N	O35231;A0A1D5RLM0;E9PWU7;A0A1D5RMF3	KIFC3_MOUSE	KIFC3
DHX15	O35286	DHX15	ATP-dependent RNA helicase DHX15	N	N	NaN	NaN	16.0475	16.6516	16.3495	2	N	NaN	16.5037	15.8888	17.0667	16.5037	3	N	17.0936	18.6859	15.7993	NaN	17.0936	3	N	16.8393	16.8466	16.8278	16.9748	16.843	4	N	O35286;A0A0G2JG10;Q497W9;A0A0G2JGQ5	DHX15_MOUSE	DHX15
PURB	O35295	PURB	Transcriptional activator protein Pur-beta	N	N	18.518	18.6783	18.7825	18.8965	18.7304	4	N	18.6916	18.671	18.7072	18.8078	18.6994	4	N	18.7947	18.2683	18.907	18.4835	18.6391	4	N	18.3445	18.1876	18.1266	18.5403	18.2661	4	N	O35295	PURB_MOUSE	PURB
SRSF5	O35326	SRSF5	Serine/arginine-rich splicing factor 5	N	N	NaN	15.4159	16.1593	16.0573	16.0573	3	N	16.882	16.7173	16.5892	17.3082	16.7997	4	N	15.7746	NaN	16.6114	NaN	16.193	2	N	16.0443	16.6	16.2376	16.3355	16.2865	4	N	O35326;Q9D8S5	SRSF5_MOUSE	SRSF5
SRSF4	O35326;Q8VE97	SRSF4	Serine/arginine-rich splicing factor 5	N	N	20.7284	20.6799	20.7037	20.582	20.6918	4	N	20.6752	20.5535	20.8011	21.0175	20.7382	4	N	20.9193	19.175	20.9372	20.0925	20.5059	4	N	18.9089	NaN	19.3705	19.6194	19.3705	3	N	O35326;Q3TWW8;Q8VE97;Q542V3;Q9D8S5	SRSF4_MOUSE;SRSF5_MOUSE	SRSF4;SRSF5
KPNA4	O35343	KPNA4	Importin subunit alpha-3	N	N	NaN	14.1442	14.3177	NaN	14.2309	2	N	15.307	15.2836	15.276	16.2575	15.2953	4	N	14.6301	NaN	NaN	NaN	14.6301	1	N	15.934	15.6279	15.893	15.5525	15.7605	4	N	O35343;A0A0B4J1E7;D3YTN1	IMA3_MOUSE	KPNA4
KPNA3	O35343;O35344	KPNA3	Importin subunit alpha-3	N	N	NaN	17.7126	17.6259	17.691	17.691	3	N	14.4071	16.9491	18.0278	15.6263	16.2877	4	N	16.3246	NaN	NaN	NaN	16.3246	1	N	17.2264	17.4137	17.5409	16.2349	17.32	4	N	O35343;O35344;A0A0B4J1E7;D3YTN1	IMA3_MOUSE;IMA4_MOUSE	KPNA3;KPNA4
KPNA3	O35344	KPNA3	Importin subunit alpha-4	N	N	15.8182	17.605	17.2634	17.3502	17.3068	4	N	17.6891	17.7241	17.5199	17.8793	17.7066	4	N	16.9677	NaN	NaN	NaN	16.9677	1	N	16.7603	16.9666	17.2672	16.9733	16.9699	4	N	O35344	IMA4_MOUSE	KPNA3
CAPN1	O35350	CAPN1	Calpain-1 catalytic subunit	N	N	17.8902	18.1264	17.8192	18.1297	18.0083	4	N	17.583	17.7117	17.4504	18.1129	17.6473	4	N	18.9702	18.0336	18.3553	18.4156	18.3854	4	N	18.3522	18.5767	18.5817	18.5557	18.5662	4	N	O35350;A0A494BAC4;A0A494BAS0	CAN1_MOUSE	CAPN1
NRP2	O35375	NRP2	Neuropilin-2	Y	Y	NaN	NaN	NaN	NaN	NaN	0	N	NaN	NaN	NaN	NaN	NaN	0	N	NaN	NaN	NaN	NaN	NaN	0	N	17.8993	17.3349	17.5487	17.7339	17.6413	4	Y	O35375	NRP2_MOUSE	NRP2
ABCC1	O35379	ABCC1	Multidrug resistance-associated protein 1	Y	Y	NaN	NaN	NaN	NaN	NaN	0	N	NaN	NaN	NaN	NaN	NaN	0	N	NaN	NaN	NaN	NaN	NaN	0	N	15.589	14.6689	14.2552	14.0957	14.462	4	Y	O35379	MRP1_MOUSE	ABCC1
ANP32A	O35381	ANP32A	Acidic leucine-rich nuclear phosphoprotein 32 family member A	N	N	20.3451	20.2737	20.596	21.3528	20.4706	4	N	20.4531	20.7669	20.8772	21.2266	20.822	4	N	20.3892	18.4311	20.1902	19.8638	20.027	4	N	20.001	20.0341	20.0566	20.2897	20.0454	4	N	O35381;D3YYE1;D3Z7M9;F6UFG6	AN32A_MOUSE	ANP32A
ANP32A	O35381;Q9EST5	ANP32A	Acidic leucine-rich nuclear phosphoprotein 32 family member A	N	N	19.8512	NaN	NaN	13.5573	16.7042	2	N	NaN	NaN	NaN	NaN	NaN	0	N	19.6453	18.5347	19.539	20.0768	19.5922	4	N	18.9082	17.6711	19.0145	19.2445	18.9613	4	N	O35381;Q9EST5;D3YYE1;D3Z7M9;F6UFG6	AN32A_MOUSE;AN32B_MOUSE	ANP32A;ANP32B
PPEF2	O35385	PPEF2	Serine/threonine-protein phosphatase with EF-hands 2	N	N	NaN	16.3901	NaN	NaN	16.3901	1	N	NaN	17.2295	14.4351	16.3413	16.3413	3	N	15.4963	17.0351	NaN	NaN	16.2657	2	N	15.7468	17.1235	15.8024	16.0513	15.9268	4	N	O35385	PPE2_MOUSE	PPEF2
PHYH	O35386	PHYH	Phytanoyl-CoA dioxygenase, peroxisomal	N	N	18.702	19.3655	19.6303	18.8307	19.0981	4	N	19.3852	19.0227	18.6965	18.8895	18.9561	4	N	18.8661	18.1529	18.6536	17.954	18.4033	4	N	19.4923	19.2475	18.7814	18.8377	19.0426	4	N	O35386	PAHX_MOUSE	PHYH
HAX1	O35387	HAX1	HCLS1-associated protein X-1	N	N	NaN	16.0161	16.1574	14.5379	16.0161	3	N	15.8167	NaN	14.5566	16.721	15.8167	3	N	NaN	NaN	NaN	NaN	NaN	0	N	NaN	NaN	NaN	NaN	NaN	0	N	O35387;A0A0G2JDP0;A0A0G2JE46;A0A0G2JGR0	HAX1_MOUSE	HAX1
DHODH	O35435	DHODH	Dihydroorotate dehydrogenase (quinone), mitochondrial	N	N	18.8828	18.9962	19.4506	18.8698	18.9395	4	N	19.3145	19.1134	19.0266	19.0239	19.07	4	N	17.6426	NaN	17.4094	16.5324	17.4094	3	N	NaN	16.2533	NaN	NaN	16.2533	1	N	O35435;E9Q1V3	PYRD_MOUSE	DHODH
ECH1	O35459	ECH1	Delta(3,5)-Delta(2,4)-dienoyl-CoA isomerase, mitochondrial	N	N	24.5375	24.4424	24.3954	24.4786	24.4605	4	N	24.3909	24.4639	24.3204	24.5003	24.4274	4	N	24.2444	22.9975	23.8758	23.7278	23.8018	4	N	23.0654	23.587	22.9128	23.392	23.2287	4	N	O35459;F7B227	ECH1_MOUSE	ECH1
FKBP8	O35465	FKBP8	Peptidyl-prolyl cis-trans isomerase FKBP8	N	N	NaN	16.8032	16.9265	16.7933	16.8032	3	N	17.2269	17.1865	16.0694	17.2513	17.2067	4	N	16.8381	NaN	17.0546	NaN	16.9463	2	N	17.9622	18.2201	17.1414	17.8058	17.884	4	N	O35465;F6WP10	FKBP8_MOUSE	FKBP8
PSMD14	O35593	PSMD14	26S proteasome non-ATPase regulatory subunit 14	N	N	18.7824	18.7638	19.3604	17.817	18.7731	4	N	19.0239	19.3729	19.3447	18.196	19.1843	4	N	16.4195	NaN	18.365	17.9513	17.9513	3	N	17.1438	17.7114	17.9929	17.1488	17.4301	4	N	O35593	PSDE_MOUSE	PSMD14
ADAM10	O35598	ADAM10	Disintegrin and metalloproteinase domain-containing protein 10	Y	Y	NaN	NaN	16.157	15.3738	15.7654	2	N	NaN	14.9358	16.0421	14.9874	14.9874	3	N	17.2734	NaN	16.3792	18.0647	17.2734	3	N	19.3597	18.7298	18.8583	19.1398	18.9991	4	N	O35598	ADA10_MOUSE	ADAM10
NPC1	O35604	NPC1	NPC intracellular cholesterol transporter 1	Y	Y	NaN	16.1046	NaN	15.8456	15.9751	2	N	NaN	15.1202	NaN	16.5697	15.845	2	N	NaN	NaN	NaN	NaN	NaN	0	N	16.5571	16.6883	15.3995	16.298	16.4276	4	N	O35604	NPC1_MOUSE	NPC1
SCAMP3	O35609	SCAMP3	Secretory carrier-associated membrane protein 3	N	N	19.8098	16.6933	17.076	16.6977	16.8869	4	N	16.8721	18.5298	17.2726	16.6419	17.0724	4	N	17.2658	NaN	17.5436	22.0131	17.5436	3	N	16.4119	17.3122	16.0106	16.3524	16.3821	4	N	O35609;E9Q855;Q3UXS0	SCAM3_MOUSE	SCAMP3
ANXA3	O35639	ANXA3	Annexin A3	N	N	20.1474	20.5141	20.5916	19.9546	20.3308	4	N	20.4869	20.2693	20.4136	20.0809	20.3415	4	N	19.4363	19.5234	19.145	18.9075	19.2907	4	N	18.3912	17.9591	18.752	18.5763	18.4837	4	N	O35639;A0A0G2JGL7;Q3TET3	ANXA3_MOUSE	ANXA3
AP1B1	O35643	AP1B1	AP-1 complex subunit beta-1	N	N	20.0839	19.9497	20.51	20.3604	20.2221	4	N	20.0432	19.7962	19.9534	19.9023	19.9278	4	N	20.0211	20.4181	20.206	19.9842	20.1136	4	N	20.7351	20.6624	20.7138	20.5493	20.6881	4	N	O35643;Q5SVG4;Q5SVG5	AP1B1_MOUSE	AP1B1
AP1B1	O35643;Q9DBG3	AP1B1	AP-1 complex subunit beta-1	N	N	19.2614	18.9614	19.8797	19.0364	19.1489	4	N	19.4842	18.6544	19.4724	18.9287	19.2005	4	N	19.8138	19.1563	19.7239	19.3255	19.5247	4	N	20.2717	20.8571	20.2892	20.0528	20.2804	4	N	O35643;Q9DBG3;H3BIY9;H3BKM0;Q5SVG4;Q5SVG5	AP1B1_MOUSE;AP2B1_MOUSE	AP1B1;AP2B1
C1QBP	O35658	C1QBP	Complement component 1 Q subcomponent-binding protein, mitochondrial	N	N	21.057	21.468	21.4907	21.2946	21.3813	4	N	20.7481	20.946	21.2416	20.7222	20.8471	4	N	21.2619	17.6694	20.6306	20.1972	20.4139	4	N	20.422	20.1666	20.2171	20.7275	20.3196	4	N	O35658;Q8R5L1	C1QBP_MOUSE	C1QBP
MGLL	O35678	MGLL	Monoglyceride lipase	N	N	18.2563	18.9817	19.9251	19.4161	19.1989	4	N	19.3662	17.875	19.5954	18.4563	18.9112	4	N	18.8955	17.548	19.1206	18.8947	18.8951	4	N	19.255	19.3352	19.1981	19.3259	19.2904	4	N	O35678;D3YYS6;E9Q3B9;Q3UFN1	MGLL_MOUSE	MGLL
MRPS12	O35680	MRPS12	28S ribosomal protein S12, mitochondrial	N	N	NaN	NaN	NaN	NaN	NaN	0	N	NaN	NaN	NaN	NaN	NaN	0	N	NaN	NaN	NaN	NaN	NaN	0	N	13.8622	14.5137	15.4854	14.8451	14.6794	4	Y	O35680;E9PUY1	RT12_MOUSE	MRPS12
MYADM	O35682	MYADM	Myeloid-associated differentiation marker	N	Y	19.19	19.2623	19.3436	19.3798	19.303	4	N	19.1641	18.9296	18.6911	18.8793	18.9044	4	N	19.4361	19.8025	19.9216	19.7755	19.789	4	N	19.3445	19.3341	18.7313	18.7789	19.0565	4	N	O35682;A0A0N4SW94	MYADM_MOUSE	MYADM
NDUFA1	O35683	NDUFA1	NADH dehydrogenase [ubiquinone] 1 alpha subcomplex subunit 1	N	N	22.7184	22.5559	22.5801	22.031	22.568	4	N	23.2854	23.2292	22.0851	22.6969	22.9631	4	N	21.0463	19.7436	21.04	20.5374	20.7887	4	N	20.0432	20.4888	20.4318	20.4983	20.4603	4	N	O35683	NDUA1_MOUSE	NDUFA1
NUDC	O35685	NUDC	Nuclear migration protein nudC	N	N	18.9983	20.0559	19.959	20.1177	20.0075	4	N	19.7363	19.8918	19.5791	19.9762	19.8141	4	N	19.6843	18.4346	19.2254	18.9354	19.0804	4	N	NaN	17.5671	NaN	17.5301	17.5486	2	N	O35685	NUDC_MOUSE	NUDC
PPFIBP2	O35711	PPFIBP2	Liprin-beta-2	N	N	NaN	NaN	NaN	NaN	NaN	0	N	NaN	NaN	NaN	NaN	NaN	0	N	NaN	NaN	NaN	NaN	NaN	0	N	NaN	15.1887	15.8282	15.7054	15.7054	3	Y	O35711;G3X957	LIPB2_MOUSE	PPFIBP2
HNRNPH1	O35737	HNRNPH1	Heterogeneous nuclear ribonucleoprotein H	N	N	18.6138	16.2376	17.2972	16.7771	17.0371	4	N	17.1142	16.4534	17.3715	15.5116	16.7838	4	N	19.2446	18.3817	19.1077	19.0352	19.0714	4	N	18.9535	18.7069	18.8465	19.3208	18.9	4	N	O35737;Q8C2Q7	HNRH1_MOUSE	HNRNPH1
HNRNPH1	O35737;P70333	HNRNPH1	Heterogeneous nuclear ribonucleoprotein H	N	N	19.5496	19.3546	19.2764	19.3737	19.3642	4	N	19.5917	19.3354	19.1791	19.6074	19.4635	4	N	19.3795	16.8183	18.5476	19.0243	18.7859	4	N	18.9685	19.0179	18.5196	19.1714	18.9932	4	N	O35737;P70333;Q8C2Q7	HNRH1_MOUSE;HNRH2_MOUSE	HNRNPH1;HNRNPH2
HNRNPF	O35737;P70333;Q9Z2X1	HNRNPF	Heterogeneous nuclear ribonucleoprotein H	N	N	19.966	20.0273	20.3171	20.3823	20.1722	4	N	19.094	19.6576	20.3105	18.9365	19.3758	4	N	20.0774	18.3694	19.2676	19.1462	19.2069	4	N	18.2427	19.575	19.0089	19.6061	19.292	4	N	O35737;Q9Z2X1;P70333;Q8C2Q7	HNRH1_MOUSE;HNRH2_MOUSE;HNRPF_MOUSE	HNRNPF;HNRNPH1;HNRNPH2
HNRNPF	O35737;Q9Z2X1	HNRNPF	Heterogeneous nuclear ribonucleoprotein H	N	N	15.2181	17.1634	17.0966	16.6341	16.8654	4	N	15.603	16.5186	17.4802	16.7082	16.6134	4	N	16.9546	NaN	15.6453	NaN	16.2999	2	N	16.892	17.6983	17.1377	17.5943	17.366	4	N	O35737;Q9Z2X1;Q8C2Q7	HNRH1_MOUSE;HNRPF_MOUSE	HNRNPF;HNRNPH1
API5	O35841	API5	Apoptosis inhibitor 5	N	N	18.0577	18.3983	18.1635	18.4106	18.2809	4	N	18.2843	18.7682	18.4938	18.9732	18.631	4	N	18.295	NaN	17.1959	NaN	17.7454	2	N	17.3862	17.28	17.0828	17.7662	17.3331	4	N	O35841	API5_MOUSE	API5
BCAT2	O35855	BCAT2	Branched-chain-amino-acid aminotransferase, mitochondrial	N	N	21.9856	22.4347	22.6954	22.3111	22.3729	4	N	22.4705	22.0687	22.3315	22.242	22.2867	4	N	22.0949	20.4597	22.1223	21.5356	21.8152	4	N	22.2647	22.2283	22.1521	22.1711	22.1997	4	N	O35855;A0A1B0GX27;O88374	BCAT2_MOUSE	BCAT2
TIMM44	O35857	TIMM44	Mitochondrial import inner membrane translocase subunit TIM44	N	N	20.3055	20.9035	20.9126	21.033	20.9081	4	N	20.7006	20.839	20.6795	20.8395	20.7698	4	N	20.7426	19.3559	20.198	20.0985	20.1482	4	N	19.3802	19.9772	19.3102	19.8467	19.6135	4	N	O35857	TIM44_MOUSE	TIMM44
COPS5	O35864	COPS5	COP9 signalosome complex subunit 5	N	N	18.0938	18.8733	18.8571	18.0174	18.4755	4	N	18.9054	18.9882	18.7173	17.9868	18.8114	4	N	17.9468	NaN	18.1448	16.6701	17.9468	3	N	17.7299	17.5089	18.2812	17.4125	17.6194	4	N	O35864;A0A087WQ60;A0A087WQA8	CSN5_MOUSE	COPS5
CALU	O35887	CALU	Calumenin	Y	N	21.0483	20.9761	21.0066	20.7534	20.9913	4	N	21.0558	20.8129	21.2245	20.929	20.9924	4	N	20.8239	18.8709	20.1904	19.7173	19.9539	4	N	19.7544	19.3996	16.8712	19.0258	19.2127	4	N	O35887;G3UWV3;G3UXA3;G3V004;Q6XLQ8	CALU_MOUSE	CALU
LSM2	O35900	LSM2	U6 snRNA-associated Sm-like protein LSm2	N	N	16.5713	18.3499	18.0287	18.582	18.1893	4	N	18.1267	17.9757	19.1532	17.8287	18.0512	4	N	18.0416	NaN	17.9599	15.7807	17.9599	3	N	17.0694	18.0551	17.814	17.8155	17.8148	4	N	O35900;O35901	LSM2_MOUSE	LSM2
GP1BA	O35930	GP1BA	Platelet glycoprotein Ib alpha chain	N	Y	NaN	NaN	NaN	NaN	NaN	0	N	NaN	NaN	NaN	NaN	NaN	0	N	NaN	NaN	NaN	NaN	NaN	0	N	NaN	18.2301	15.2424	17.3121	17.3121	3	Y	O35930	GP1BA_MOUSE	GP1BA
FXN	O35943	FXN	Frataxin, mitochondrial	N	N	NaN	NaN	16.8569	15.4336	16.1452	2	N	15.7223	16.5625	16.8641	15.1871	16.1424	4	N	NaN	NaN	NaN	NaN	NaN	0	N	NaN	NaN	NaN	NaN	NaN	0	N	O35943	FRDA_MOUSE	FXN
MRPL23	O35972	MRPL23	39S ribosomal protein L23, mitochondrial	N	N	18.3013	19.6449	19.7922	18.9122	19.2785	4	N	19.344	19.2898	19.5915	18.658	19.3169	4	N	16.4442	NaN	15.6604	NaN	16.0523	2	N	16.3463	17.1949	17.9345	17.1182	17.1565	4	N	O35972;A0A1B0GQZ1;A0A1B0GSZ9	RM23_MOUSE	MRPL23
CAVIN1	O54724	CAVIN1	Caveolae-associated protein 1	N	N	23.7808	23.6414	23.5929	23.6703	23.6558	4	N	23.6678	23.5886	23.5236	23.6836	23.6282	4	N	23.6297	22.378	23.3997	23.2088	23.3043	4	N	18.0805	21.9587	18.3832	21.5178	19.9505	4	N	O54724	CAVN1_MOUSE	CAVIN1
DDOST	O54734	DDOST	Dolichyl-diphosphooligosaccharide--protein glycosyltransferase 48 kDa subunit	N	N	18.1669	17.2299	18.6918	18.0404	18.1037	4	N	17.8639	18.0413	18.343	18.2022	18.1217	4	N	17.5812	17.1276	16.5336	NaN	17.1276	3	N	16.7057	17.4159	16.5946	16.5201	16.6501	4	N	O54734	OST48_MOUSE	DDOST
AP3D1	O54774	AP3D1	AP-3 complex subunit delta-1	N	N	NaN	17.6542	17.5061	17.4721	17.5061	3	N	17.444	17.8609	18.6728	17.8035	17.8322	4	N	17.8265	16.9873	17.8532	17.5263	17.6764	4	N	16.6479	17.4889	18.037	18.0007	17.7448	4	N	O54774	AP3D1_MOUSE	AP3D1
SRPK2	O54781	SRPK2	SRSF protein kinase 2	N	N	NaN	17.0778	17.0575	16.5543	17.0575	3	N	16.9577	16.8046	16.6856	17.2485	16.8811	4	N	17.486	NaN	17.144	17.1411	17.144	3	N	18.0695	17.8618	17.8065	17.872	17.8669	4	N	O54781;A0A0R4J124	SRPK2_MOUSE	SRPK2
GUCY1B1	O54865	GUCY1B1	Guanylate cyclase soluble subunit beta-1	N	N	NaN	NaN	14.8495	NaN	14.8495	1	N	NaN	14.8201	15.0991	NaN	14.9596	2	N	NaN	NaN	NaN	NaN	NaN	0	N	16.389	15.6572	15.7617	16.0429	15.9023	4	N	O54865;Q80YP4	GCYB1_MOUSE	GUCY1B1
HMGB3	O54879	HMGB3	High mobility group protein B3	N	N	18.4253	18.6751	18.5937	17.1349	18.5095	4	N	18.6406	18.265	18.2557	18.8352	18.4528	4	N	18.8271	NaN	18.1464	NaN	18.4867	2	N	16.9243	17.471	17.7608	18.1599	17.6159	4	N	O54879;A2AP78	HMGB3_MOUSE	HMGB3
ITGB3	O54890	ITGB3	Integrin beta-3	Y	Y	19.7657	18.5252	18.9702	17.3468	18.7477	4	N	19.5614	18.0031	15.4777	16.1538	17.0784	4	N	NaN	NaN	15.1122	16.8207	15.9664	2	N	17.3004	20.6857	17.7617	19.5715	18.6666	4	N	O54890	ITB3_MOUSE	ITGB3
CD200	O54901	CD200	OX-2 membrane glycoprotein	Y	Y	17.3336	18.719	18.508	18.6217	18.5648	4	N	18.1073	18.5789	18.0689	18.2305	18.1689	4	N	18.8858	16.5387	18.4818	17.7952	18.1385	4	N	21.6111	20.8787	21.1554	21.5626	21.359	4	N	O54901;Q80VX2;E9QMY1;E9PZI9;Q05D16	OX2G_MOUSE	CD200
AKAP2	O54931	AKAP2	A-kinase anchor protein 2	N	N	NaN	NaN	NaN	NaN	NaN	0	N	NaN	NaN	NaN	NaN	NaN	0	N	NaN	NaN	NaN	NaN	NaN	0	N	14.7916	NaN	15.8577	13.4581	14.7916	3	Y	O54931;F7AA26;A2API8	AKAP2_MOUSE	AKAP2
DNAJB6	O54946	DNAJB6	DnaJ homolog subfamily B member 6	N	N	15.8859	17.2323	17.6865	16.2809	16.7566	4	N	16.7593	17.494	17.2811	17.2463	17.2637	4	N	17.5183	NaN	18.2007	16.1019	17.5183	3	N	15.1973	15.8944	15.2042	16.8	15.5493	4	N	O54946;Q9QYI8;A0A0G2JEI3;A0A0G2JER9;A0A0G2JGN9;G3X8S5	DNJB6_MOUSE	DNAJB6
DNAJB2	O54946;Q9QYI5	DNAJB2	DnaJ homolog subfamily B member 6	N	N	NaN	NaN	16.8141	17.8706	17.3424	2	N	16.5589	NaN	17.5827	15.6182	16.5589	3	N	NaN	NaN	16.993	15.7485	16.3708	2	N	NaN	15.5805	NaN	NaN	15.5805	1	N	O54946;Q9QYI5;A0A087WP03;A0A0G2JER9;F6YRQ2	DNJB2_MOUSE;DNJB6_MOUSE	DNAJB2;DNAJB6
PRKAG1	O54950	PRKAG1	5'-AMP-activated protein kinase subunit gamma-1	N	N	17.0791	18.4845	18.4817	18.7657	18.4831	4	N	18.3712	18.3332	18.6193	18.0193	18.3522	4	N	18.4141	NaN	18.001	17.1299	18.001	3	N	17.2224	17.8194	17.213	17.4641	17.3432	4	N	O54950;Q91WG5;A0A2R8VHU2;D3YUS1;Q8BIQ9	AAKG1_MOUSE	PRKAG1
GET3	O54984	GET3	ATPase GET3	N	N	17.6459	19.0732	18.9334	19.1301	19.0033	4	N	18.9561	19.198	18.746	19.2003	19.0771	4	N	18.7352	NaN	17.4838	17.2107	17.4838	3	N	16.2477	17.7418	16.127	17.4063	16.827	4	N	O54984	GET3_MOUSE	GET3
SLK	O54988	SLK	STE20-like serine/threonine-protein kinase	N	N	17.0608	17.4711	18.0331	17.7626	17.6169	4	N	17.9171	17.7354	17.9138	17.8435	17.8787	4	N	18.4296	18.1873	18.1021	17.8208	18.1447	4	N	18.8549	18.4496	18.5238	18.825	18.6744	4	N	O54988	SLK_MOUSE	SLK
BNIP3	O55003	BNIP3	BCL2/adenovirus E1B 19 kDa protein-interacting protein 3	N	N	16.434	16.998	17.7384	16.8634	16.9307	4	N	16.3943	17.173	17.6053	14.5624	16.7837	4	N	NaN	NaN	NaN	NaN	NaN	0	N	15.2397	14.6176	NaN	14.1265	14.6176	3	N	O55003;A0A1B0GT26	BNIP3_MOUSE	BNIP3
IMPA1	O55023	IMPA1	Inositol monophosphatase 1	N	N	19.2602	19.6046	19.4668	19.7277	19.5357	4	N	19.3887	19.3244	19.5229	19.4628	19.4257	4	N	19.6336	18.6432	19.4873	19.2033	19.3453	4	N	20.0494	19.7098	19.7408	19.8635	19.8022	4	N	O55023;Q924B0;A0A0A6YW07;Q80ZJ2	IMPA1_MOUSE	IMPA1
ENTPD2	O55026	ENTPD2	Ectonucleoside triphosphate diphosphohydrolase 2	Y	N	NaN	16.4356	17.3245	17.2203	17.2203	3	N	16.3804	16.1661	16.6621	14.8984	16.2733	4	N	16.5388	NaN	17.5066	17.0328	17.0328	3	N	21.3734	20.3019	20.8552	20.6903	20.7727	4	N	O55026	ENTP2_MOUSE	ENTPD2
BCKDK	O55028	BCKDK	[3-methyl-2-oxobutanoate dehydrogenase [lipoamide]] kinase, mitochondrial	N	N	18.5291	19.6966	19.8388	19.3517	19.5241	4	N	19.0705	19.4463	19.484	18.9342	19.2584	4	N	19.3248	16.4197	19.1635	18.8459	19.0047	4	N	18.371	18.3888	18.6234	18.0361	18.3799	4	N	O55028;A0A0U1RNL7;A0A0U1RPT4;A0A0U1RQ97;D3Z7R0	BCKD_MOUSE	BCKDK
COPB2	O55029	COPB2	Coatomer subunit beta'	N	N	18.9385	19.0906	19.091	18.8771	19.0145	4	N	18.479	18.8706	18.9044	19.1621	18.8875	4	N	18.7339	20.2838	19.6297	18.5872	19.1818	4	N	19.6653	19.8125	19.667	19.5022	19.6661	4	N	O55029	COPB2_MOUSE	COPB2
NCK1	O55033;Q99M51	NCK1	Cytoplasmic protein NCK2	N	N	NaN	NaN	15.1931	NaN	15.1931	1	N	15.18	15.8508	15.1076	14.8474	15.1438	4	N	NaN	NaN	NaN	NaN	NaN	0	N	15.8098	15.0868	15.5589	15.758	15.6584	4	N	O55033;Q99M51;A0A087WQD1;A0A087WSB1;A0A0A0MQF0;A0A0J9YUK4	NCK1_MOUSE;NCK2_MOUSE	NCK1;NCK2
PDE6D	O55057	PDE6D	Retinal rod rhodopsin-sensitive cGMP 3',5'-cyclic phosphodiesterase subunit delta	N	N	NaN	NaN	NaN	16.7296	16.7296	1	N	NaN	15.5833	15.2651	16.0299	15.5833	3	N	15.67	NaN	NaN	NaN	15.67	1	N	15.0598	NaN	NaN	15.6749	15.3674	2	N	O55057;M0QWG6;M0QWR1	PDE6D_MOUSE	PDE6D
STRN	O55106	STRN	Striatin	N	N	NaN	16.6319	17.8757	16.894	16.894	3	N	18.534	17.7691	17.406	18.5233	18.1462	4	N	18.1882	17.3997	17.7448	18.2482	17.9665	4	N	18.0491	17.8515	17.7511	18.1053	17.9503	4	N	O55106;F6Z700;F8WH41	STRN_MOUSE	STRN
STRN	O55106;P58404;Q9ERG2	STRN	Striatin	N	N	NaN	16.926	16.6164	NaN	16.7712	2	N	16.7774	17.2823	16.3601	15.9848	16.5688	4	N	15.2532	NaN	NaN	NaN	15.2532	1	N	16.3822	15.9261	16.4977	16.9265	16.4399	4	N	O55106;P58404;Q9ERG2;B2RQS1;V9GXT1	STRN3_MOUSE;STRN4_MOUSE;STRN_MOUSE	STRN;STRN3;STRN4
DSG2	O55111	DSG2	Desmoglein-2	Y	Y	19.6439	20.2376	20.2991	20.2659	20.2517	4	N	20.2349	20.1761	19.7828	20.2619	20.2055	4	N	20.1043	19.0105	19.8516	19.5782	19.7149	4	N	23.7614	22.7683	23.0155	23.2718	23.1437	4	N	O55111	DSG2_MOUSE	DSG2
NIPSNAP2	O55126	NIPSNAP2	Protein NipSnap homolog 2	N	N	23.9181	24.0054	24.0353	23.2463	23.9618	4	N	23.4224	23.5363	23.7684	23.059	23.4793	4	N	22.802	21.1108	23.0537	22.5381	22.6701	4	N	22.2353	23.0146	22.49	22.6419	22.566	4	N	O55126;Q7TMG8	NIPS2_MOUSE	NIPSNAP2
SEPTIN7	O55131	SEPTIN7	Septin-7	N	N	18.2811	18.2813	18.4515	18.8666	18.3664	4	N	18.275	18.2936	18.4397	18.3584	18.326	4	N	18.4587	19.5522	17.979	19.4649	18.9618	4	N	18.5071	18.6974	18.2728	18.4238	18.4654	4	N	O55131;E9Q1G8;E9Q9F5	SEPT7_MOUSE	SEPTIN7
SEPTIN7	O55131;Q80UG5	SEPTIN7	Septin-7	N	N	NaN	15.2081	16.3026	14.2791	15.2081	3	N	NaN	NaN	14.9394	NaN	14.9394	1	N	NaN	NaN	NaN	NaN	NaN	0	N	14.892	NaN	15.5016	14.6463	14.892	3	N	O55131;Q80UG5;E9Q1G8;E9Q9F5;A2A6U3;A2A6U5	SEPT7_MOUSE;SEPT9_MOUSE	SEPTIN7;SEPTIN9
EIF6	O55135	EIF6	Eukaryotic translation initiation factor 6	N	N	16.7347	17.6098	17.9775	17.4216	17.5157	4	N	17.6861	17.6295	18.0912	17.8858	17.786	4	N	17.339	NaN	17.1606	15.0054	17.1606	3	N	NaN	NaN	17.9335	17.9739	17.9537	2	N	O55135	IF6_MOUSE	EIF6
ACOT1	O55137	ACOT1	Acyl-coenzyme A thioesterase 1	N	N	16.8071	16.7025	16.9697	17.1619	16.8884	4	N	16.7831	16.9459	16.6634	17.5994	16.8645	4	N	16.7525	NaN	NaN	NaN	16.7525	1	N	17.2513	17.4156	16.2051	17.2936	17.2725	4	N	O55137;Q6Q2Z6;Q8BWN8;Q9QYR7;Q32Q92;Q91YQ6;A0A1Y7VMZ4	ACOT1_MOUSE	ACOT1
ACOT1	O55137;Q9QYR9	ACOT1	Acyl-coenzyme A thioesterase 1	N	N	24.5442	24.4996	24.5118	24.4911	24.5057	4	N	24.4873	24.4678	24.2787	24.4151	24.4414	4	N	24.1598	22.7796	23.8848	23.6346	23.7597	4	N	23.8055	23.8148	23.6725	23.975	23.8101	4	N	O55137;Q9QYR9	ACOT1_MOUSE;ACOT2_MOUSE	ACOT1;ACOT2
RPL35A	O55142	RPL35A	60S ribosomal protein L35a	Y	N	21.2519	21.4657	21.4149	21.8969	21.4403	4	N	21.7519	21.4847	21.7365	21.6228	21.6797	4	N	21.97	23.1024	23.0962	22.8687	22.9825	4	N	20.6633	21.2279	20.8127	20.8877	20.8502	4	N	O55142	RL35A_MOUSE	RPL35A
ATP2A2	O55143	ATP2A2	Sarcoplasmic/endoplasmic reticulum calcium ATPase 2	N	N	27.3747	27.1993	27.226	27.2155	27.2207	4	N	27.1454	27.1465	26.8303	27.291	27.146	4	N	27.6059	27.6297	27.6576	27.7475	27.6436	4	N	27.2979	27.5296	27.0149	27.1878	27.2428	4	N	O55143	AT2A2_MOUSE	ATP2A2
SUPT5H	O55201	SUPT5H	Transcription elongation factor SPT5	N	N	NaN	15.5331	16.5622	16.6767	16.5622	3	N	16.0044	15.5771	16.3462	15.8808	15.9426	4	N	15.1214	NaN	14.8951	NaN	15.0083	2	N	16.4487	16.418	16.4661	16.6516	16.4574	4	N	O55201	SPT5H_MOUSE	SUPT5H
ILK	O55222	ILK	Integrin-linked protein kinase	N	N	19.797	20.1723	20.0725	20.1119	20.0922	4	N	20.1897	20.4516	20.135	20.2374	20.2136	4	N	19.392	18.3226	19.3025	19.1743	19.2384	4	N	19.4029	19.6707	20.0578	19.5454	19.6081	4	N	O55222;A0A1B0GR42;A0A1B0GRF6;D3YZA5	ILK_MOUSE	ILK
PSMB5	O55234	PSMB5	Proteasome subunit beta type-5	N	N	18.0674	19.4436	19.5903	19.4752	19.4594	4	N	19.1738	19.3912	19.3621	19.1283	19.2679	4	N	19.3086	19.7633	19.5452	19.2707	19.4269	4	N	18.6437	19.0522	18.7029	18.6558	18.6793	4	N	O55234;Q8BTY5	PSB5_MOUSE	PSMB5
DHX9	O70133	DHX9	ATP-dependent RNA helicase A	N	N	NaN	18.2699	18.6838	18.7548	18.6838	3	N	17.9777	18.2768	18.15	18.2945	18.2134	4	N	18.4139	18.0524	18.5977	18.5994	18.5058	4	N	19.0514	18.7596	18.9104	18.8699	18.8902	4	N	E9QNN1;O70133;A0A087WPL5;Q3UR42	DHX9_MOUSE	DHX9
EIF3D	O70194	EIF3D	Eukaryotic translation initiation factor 3 subunit D	N	N	18.0774	18.2339	18.9239	18.8732	18.5536	4	N	17.7772	18.2945	18.3346	18.6838	18.3145	4	N	18.6003	17.883	18.1019	18.1865	18.1442	4	N	18.9717	18.9	18.9935	19.1511	18.9826	4	N	O70194	EIF3D_MOUSE	EIF3D
PDLIM3	O70209	PDLIM3	PDZ and LIM domain protein 3	N	N	16.6354	15.4035	17.6991	16.9889	16.8122	4	N	17.9151	18.306	18.5977	17.4627	18.1105	4	N	16.3424	NaN	NaN	NaN	16.3424	1	N	16.3513	16.7182	16.8705	15.0273	16.5348	4	N	O70209;A0A1B0GSX6	PDLI3_MOUSE	PDLIM3
ATP9A	O70228	ATP9A	Probable phospholipid-transporting ATPase IIA	N	N	NaN	16.6806	16.3556	17.2942	16.6806	3	N	NaN	NaN	17.5029	NaN	17.5029	1	N	17.5616	NaN	15.944	15.4025	15.944	3	N	15.151	15.4461	15.4265	16.1266	15.4363	4	N	O70228;A2AQC3;Q8C288;Q8C4G3	ATP9A_MOUSE	ATP9A
PGAM2	O70250	PGAM2	Phosphoglycerate mutase 2	N	N	25.7326	25.5128	25.4837	24.866	25.4983	4	N	25.4211	25.283	25.5889	25.0649	25.3521	4	N	24.6107	23.406	24.5241	24.3815	24.4528	4	N	24.4868	24.4459	25.0416	24.7384	24.6126	4	N	O70250	PGAM2_MOUSE	PGAM2
PGAM1	O70250;Q9DBJ1	PGAM1	Phosphoglycerate mutase 2	N	N	24.4151	24.1552	24.0997	23.8505	24.1275	4	N	23.8798	23.6961	24.3391	23.3998	23.788	4	N	23.2475	22.0072	22.7164	22.717	22.7167	4	N	23.0791	23.3878	23.3162	22.9559	23.1976	4	N	O70250;Q9DBJ1	PGAM1_MOUSE;PGAM2_MOUSE	PGAM1;PGAM2
EEF1B	O70251	EEF1B	Elongation factor 1-beta	N	N	20.2842	20.9618	21.233	20.8446	20.9032	4	N	20.8837	21.1017	21.2778	20.8565	20.9927	4	N	19.925	NaN	19.9389	19.6344	19.925	3	N	20.4046	19.978	20.8385	20.5371	20.4709	4	N	O70251;A0A087WS46;G3UX43;G3UZ47;M0QWH8;M0QWK5	EF1B_MOUSE	EEF1B
HMOX2	O70252	HMOX2	Heme oxygenase 2	N	N	16.9893	17.1302	17.5169	16.444	17.0598	4	N	17.5677	17.0979	17.3878	15.899	17.2428	4	N	16.1062	NaN	NaN	NaN	16.1062	1	N	15.7531	16.083	16.1892	15.5465	15.918	4	N	O70252;D3YX62	HMOX2_MOUSE	HMOX2
SGCE	O70258	SGCE	Epsilon-sarcoglycan	Y	Y	NaN	NaN	NaN	NaN	NaN	0	N	NaN	NaN	NaN	NaN	NaN	0	N	NaN	NaN	NaN	NaN	NaN	0	N	17.8604	16.5016	13.9423	17.2176	16.8596	4	Y	O70258;D3Z572;E9PX46;F6R6P2;F6WKE4;F8WGM3	SGCE_MOUSE	SGCE
ATXN2	O70305	ATXN2	Ataxin-2	N	N	NaN	17.4301	18.2039	17.5217	17.5217	3	N	17.8708	17.5744	17.8458	17.779	17.8124	4	N	18.4296	18.5931	19.1111	18.708	18.6506	4	N	19.078	18.7395	19.0066	18.8176	18.9121	4	N	O70305;E9QM77;F6U2C2	ATX2_MOUSE	ATXN2
ITGB5	O70309	ITGB5	Integrin beta-5	Y	Y	NaN	NaN	NaN	NaN	NaN	0	N	NaN	NaN	NaN	NaN	NaN	0	N	NaN	NaN	NaN	NaN	NaN	0	N	18.6206	17.6096	18.1525	17.6726	17.9125	4	Y	O70309;G5E8F8;Q6PE70	ITB5_MOUSE	ITGB5
NMT1	O70310	NMT1	Glycylpeptide N-tetradecanoyltransferase 1	N	N	19.9931	19.8318	20.031	20.0658	20.012	4	N	20.3701	20.1938	20.041	20.1577	20.1757	4	N	20.097	18.1898	19.5244	19.484	19.5042	4	N	20.2565	19.7301	20.0173	19.9915	20.0044	4	N	O70310	NMT1_MOUSE	NMT1
EPB41L2	O70318	EPB41L2	Band 4.1-like protein 2	N	N	17.7136	18.0468	18.4568	18.0176	18.0322	4	N	17.9516	18.2241	18.3068	17.862	18.0878	4	N	17.7068	NaN	17.8234	17.1251	17.7068	3	N	17.9991	18.342	18.2692	18.1014	18.1853	4	N	O70318;A0A1W2P7I2	E41L2_MOUSE	EPB41L2
EPB41	O70318;P48193	EPB41	Band 4.1-like protein 2	N	N	NaN	16.4469	16.1901	15.2924	16.1901	3	N	16.0067	16.1555	16.4596	16.04	16.0977	4	N	NaN	NaN	NaN	NaN	NaN	0	N	16.1657	16.3901	16.4349	16.0946	16.2779	4	N	O70318;P48193;A2A841;A2A838;A2A839;A2AD32;A0A1W2P7I2;F7BUB8	E41L2_MOUSE;EPB41_MOUSE	EPB41;EPB41L2
GPX4	O70325	GPX4	Phospholipid hydroperoxide glutathione peroxidase	N	N	20.5511	21.0571	21.1366	20.8661	20.9616	4	N	20.6206	20.7491	20.679	20.8203	20.714	4	N	20.8658	19.2938	20.9547	20.33	20.5979	4	N	20.9912	21.1723	21.0172	20.9259	21.0042	4	N	O70325;S4R1E5	GPX4_MOUSE	GPX4
GPLD1	O70362	GPLD1	Phosphatidylinositol-glycan-specific phospholipase D	N	N	NaN	NaN	NaN	NaN	NaN	0	N	NaN	NaN	14.8143	15.5997	15.207	2	N	NaN	NaN	NaN	NaN	NaN	0	N	17.9401	18.5601	16.12	16.9485	17.4443	4	N	O70362;Q8VCU2	PHLD_MOUSE	GPLD1
XIRP1	O70373	XIRP1	Xin actin-binding repeat-containing protein 1	N	N	19.9727	20.1181	20.3594	20.1412	20.1297	4	N	20.1041	20.0584	20.7666	19.9558	20.0812	4	N	20.316	20.3048	20.6668	20.7302	20.4914	4	N	20.8547	20.6962	21.7063	20.9171	20.8859	4	N	O70373;A0A571BDS0;E9QQ93	XIRP1_MOUSE	XIRP1
EMC8	O70378	EMC8	ER membrane protein complex subunit 8	N	N	16.3433	17.0248	18.4128	17.8414	17.4331	4	N	18.3629	17.9534	18.211	17.5544	18.0822	4	N	17.0212	NaN	NaN	16.0082	16.5147	2	N	17.5906	16.7651	17.7575	17.717	17.6538	4	N	O70378;M0QWP2;M0QWY0	EMC8_MOUSE	EMC8
PDLIM1	O70400	PDLIM1	PDZ and LIM domain protein 1	N	N	20.8063	20.8125	20.9146	20.4109	20.8094	4	N	20.884	21.0267	21.2762	20.7261	20.9553	4	N	19.6315	NaN	19.4906	18.611	19.4906	3	N	19.752	19.6061	20.5426	19.9391	19.8456	4	N	O70400	PDLI1_MOUSE	PDLIM1
VAMP8	O70404	VAMP8	Vesicle-associated membrane protein 8	N	N	NaN	NaN	15.5818	15.5617	15.5717	2	N	16.7787	17.3954	14.9259	NaN	16.7787	3	N	NaN	NaN	NaN	NaN	NaN	0	N	NaN	NaN	NaN	NaN	NaN	0	N	O70404;A0A0R4J0R1;A0A0U1RPE8	VAMP8_MOUSE	VAMP8
AOC3	O70423	AOC3	Membrane primary amine oxidase	Y	Y	17.5275	17.3516	17.8709	17.5807	17.5541	4	N	16.6118	16.9354	16.5436	17.4083	16.7736	4	N	17.173	NaN	17.5186	16.94	17.173	3	N	20.755	20.7882	20.4444	20.6974	20.7262	4	N	O70423	AOC3_MOUSE	AOC3
FHL2	O70433	FHL2	Four and a half LIM domains protein 2	N	N	24.0641	24.1884	25.1254	24.2152	24.2018	4	N	23.9199	23.4375	24.2078	23.8213	23.8706	4	N	26.0886	25.8364	26.1537	25.917	26.0028	4	N	26.1823	25.692	25.8386	26.0889	25.9638	4	N	O70433	FHL2_MOUSE	FHL2
PSMA3	O70435	PSMA3	Proteasome subunit alpha type-3	N	N	19.4135	19.7848	20.031	20.0686	19.9079	4	N	19.5147	19.5432	19.938	19.3703	19.529	4	N	19.9446	18.7158	19.8798	19.7713	19.8255	4	N	19.2378	19.1899	19.312	19.2525	19.2451	4	N	O70435;E0CYL6;E0CZ34;F8WH02	PSA3_MOUSE	PSMA3
STX7	O70439	STX7	Syntaxin-7	N	N	19.4805	18.4945	18.5926	18.6023	18.5975	4	N	18.5694	18.1042	18.1441	18.4418	18.293	4	N	18.3717	NaN	17.9256	17.0971	17.9256	3	N	16.9066	18.3803	15.8775	17.2745	17.0905	4	N	O70439;Q8BH40	STX7_MOUSE	STX7
SFN	O70456	SFN	14-3-3 protein sigma	N	N	NaN	NaN	18.2759	17.9774	18.1267	2	N	NaN	14.9024	17.1394	19.0505	17.1394	3	N	18.2039	19.6278	18.1076	18.1246	18.1642	4	N	NaN	NaN	NaN	NaN	NaN	0	N	O70456	1433S_MOUSE	SFN
SFN	O70456;P61982;P62259;P63101;P68254;P68510;Q9CQV8	SFN	14-3-3 protein sigma	N	N	24.4297	24.3624	24.3	23.9374	24.3312	4	N	24.3606	24.3384	24.3226	24.0341	24.3305	4	N	23.6582	22.234	23.5033	23.5446	23.524	4	N	23.1968	22.9948	23.3511	23.3392	23.268	4	N	O70456;P61982;P62259;P63101;P68254;P68510;Q9CQV8;A0A2I3BQ03;A2A5N1;D3YXN6;D6REF3;F6WA09	1433B_MOUSE;1433E_MOUSE;1433F_MOUSE;1433G_MOUSE;1433S_MOUSE;1433T_MOUSE;1433Z_MOUSE	SFN;YWHAB;YWHAE;YWHAG;YWHAH;YWHAQ;YWHAZ
MYBPC3	O70468	MYBPC3	Myosin-binding protein C, cardiac-type	N	N	27.0042	26.9455	26.9397	26.9815	26.9635	4	N	26.9172	26.8599	26.9469	27.0309	26.9321	4	N	27.3107	27.1212	27.2078	27.2297	27.2187	4	N	27.1074	27.1948	27.2242	27.1732	27.184	4	N	O70468;Q3UIK0;E9Q9T8;Q3TF37	MYPC3_MOUSE	MYBPC3
UGDH	O70475	UGDH	UDP-glucose 6-dehydrogenase	N	N	NaN	NaN	16.0424	NaN	16.0424	1	N	NaN	NaN	NaN	14.5366	14.5366	1	N	NaN	NaN	NaN	NaN	NaN	0	N	15.9124	15.6316	15.5223	15.1171	15.577	4	N	O70475	UGDH_MOUSE	UGDH
SNX3	O70492	SNX3	Sorting nexin-3	N	N	18.5128	19.6466	19.4282	17.3531	18.9705	4	N	19.6523	19.4339	19.5646	18.7904	19.4993	4	N	15.8075	NaN	15.4014	NaN	15.6045	2	N	16.3125	16.9504	16.5639	16.7889	16.6764	4	N	O70492;Q78ZM0;D3Z6Z0	SNX3_MOUSE	SNX3
SNX12	O70492;O70493	SNX12	Sorting nexin-3	N	N	17.3657	18.3409	18.191	17.2137	17.7784	4	N	18.2386	16.7953	18.2016	NaN	18.2016	3	N	NaN	NaN	NaN	NaN	NaN	0	N	NaN	NaN	NaN	NaN	NaN	0	N	O70492;O70493;Q78ZM0;Q3V2H3;Q3TGS7;Q6ZWQ5	SNX12_MOUSE;SNX3_MOUSE	SNX12;SNX3
SNX12	O70493	SNX12	Sorting nexin-12	N	N	17.5878	18.4291	17.5919	17.0798	17.5899	4	N	18.4481	18.6529	18.1309	17.4059	18.2895	4	N	NaN	NaN	NaN	NaN	NaN	0	N	15.9929	16.4828	15.9258	15.9506	15.9717	4	N	O70493;Q3V2H3;Q3TGS7;Q6ZWQ5	SNX12_MOUSE	SNX12
HSD17B12	O70503	HSD17B12	Very-long-chain 3-oxoacyl-CoA reductase	N	N	NaN	17.664	17.4013	17.6263	17.6263	3	N	17.02	17.4015	17.1637	17.1066	17.1351	4	N	17.9699	NaN	NaN	NaN	17.9699	1	N	15.8925	17.4635	16.904	16.6621	16.7831	4	N	O70503	DHB12_MOUSE	HSD17B12
TCAP	O70548	TCAP	Telethonin	N	N	18.6208	18.9414	19.1157	18.6083	18.7811	4	N	18.7497	18.969	19.5363	18.9921	18.9805	4	N	17.8323	18.0082	18.5914	18.4575	18.2328	4	N	18.8145	17.6394	19.2221	18.3282	18.5714	4	N	O70548	TELT_MOUSE	TCAP
PDK4	O70571	PDK4	[Pyruvate dehydrogenase (acetyl-transferring)] kinase isozyme 4, mitochondrial	N	N	19.647	20.2286	20.7058	20.1381	20.1833	4	N	20.354	20.7188	19.7148	19.8972	20.1256	4	N	19.954	16.8014	19.7924	19.393	19.5927	4	N	20.0131	20.0818	19.5103	19.3447	19.7617	4	N	O70571	PDK4_MOUSE	PDK4
SMPD2	O70572	SMPD2	Sphingomyelin phosphodiesterase 2	N	N	NaN	17.0563	16.7508	16.805	16.805	3	N	NaN	15.5225	16.0727	16.0902	16.0727	3	N	17.666	15.9976	17.0637	16.9886	17.0261	4	N	17.126	17.0717	18.0819	18.0478	17.5869	4	N	O70572;D6RGM4	NSMA_MOUSE	SMPD2
RTN2	O70622	RTN2	Reticulon-2	N	N	22.4174	21.917	21.7706	21.2953	21.8438	4	N	22.0531	22.384	21.609	22.1591	22.1061	4	N	21.1159	21.1899	21.1507	21.2135	21.1703	4	N	19.4022	20.5573	19.3103	20.3139	19.8581	4	N	O70622	RTN2_MOUSE	RTN2
COL5A1	O88207	COL5A1	Collagen alpha-1(V) chain	Y	N	NaN	17.2338	15.3825	17.0988	17.0988	3	N	NaN	14.9858	NaN	NaN	14.9858	1	N	NaN	16.4758	18.2136	NaN	17.3447	2	N	18.4918	15.2951	17.8239	17.4829	17.6534	4	N	O88207	CO5A1_MOUSE	COL5A1
NID2	O88322	NID2	Nidogen-2	Y	N	19.4151	19.926	19.9679	19.7707	19.8483	4	N	19.9472	19.8382	19.6045	19.6031	19.7214	4	N	19.7741	20.0807	19.9389	20.0327	19.9858	4	N	23.0268	22.6177	22.6453	22.7865	22.7159	4	N	O88322;A0A286YCQ5	NID2_MOUSE	NID2
NID1	O88322;P10493	NID1	Nidogen-2	Y	N	12.9819	19.1916	19.335	18.9097	19.0507	4	N	16.7293	18.0001	18.9254	17.2362	17.6181	4	N	19.3852	19.9669	19.8355	19.4774	19.6565	4	N	22.0363	21.8602	22.1542	22.2585	22.0952	4	N	O88322;P10493	NID1_MOUSE;NID2_MOUSE	NID1;NID2
WDR1	O88342	WDR1	WD repeat-containing protein 1	N	N	22.091	22.368	22.2806	22.381	22.3243	4	N	22.2427	22.3376	22.6123	22.2953	22.3164	4	N	22.4954	21.8562	22.1806	22.0745	22.1276	4	N	22.9715	22.6708	23.1045	22.891	22.9313	4	N	O88342;A0A0J9YU05	WDR1_MOUSE	WDR1
SLC4A4	O88343	SLC4A4	Electrogenic sodium bicarbonate cotransporter 1	N	Y	NaN	17.2878	17.785	18.4638	17.785	3	N	16.197	16.7711	NaN	17.0066	16.7711	3	N	18.5457	NaN	17.4414	17.3523	17.4414	3	N	18.5338	17.9646	17.19	18.8599	18.2492	4	N	O88343;A0A668KM61;A7E1Z5;E9Q8N8;A0A571BE55	S4A4_MOUSE	SLC4A4
VTI1B	O88384	VTI1B	Vesicle transport through interaction with t-SNAREs homolog 1B	N	N	NaN	15.6324	16.9589	16.764	16.764	3	N	17.3244	16.9078	17.4313	16.741	17.1161	4	N	15.9756	NaN	NaN	NaN	15.9756	1	N	NaN	NaN	NaN	NaN	NaN	0	N	O88384;Q91XH6	VTI1B_MOUSE	VTI1B
TGFBR3	O88393	TGFBR3	Transforming growth factor beta receptor type 3	Y	Y	NaN	NaN	NaN	NaN	NaN	0	N	NaN	NaN	NaN	NaN	NaN	0	N	NaN	NaN	NaN	NaN	NaN	0	N	16.5645	16.4748	15.4664	17.3163	16.5196	4	Y	O88393;A0A0R4J097	TGBR3_MOUSE	TGFBR3
MTX2	O88441	MTX2	Metaxin-2	N	N	20.0616	20.9693	20.9149	20.2698	20.5923	4	N	20.4891	20.2214	20.7811	19.5823	20.3552	4	N	20.0692	19.1999	20.1419	19.4676	19.7684	4	N	19.5193	19.9229	19.3534	19.4138	19.4666	4	N	O88441	MTX2_MOUSE	MTX2
KLC1	O88447	KLC1	Kinesin light chain 1	N	N	16.0086	NaN	17.7253	17.6049	17.6049	3	N	17.4037	17.6777	18.3012	17.81	17.7438	4	N	17.6152	NaN	18.0138	NaN	17.8145	2	N	18.3728	18.3303	18.5847	18.0346	18.3515	4	N	O88447;Q5UE59;Q8CD76;A0A5F8MPZ2;E9Q7C9;Q7TNF4;F6UYN4	KLC1_MOUSE	KLC1
CAPNS1	O88456	CAPNS1	Calpain small subunit 1	N	N	16.8046	18.4105	18.7596	17.7102	18.0604	4	N	18.4774	18.5021	18.4458	17.8802	18.4616	4	N	17.5483	NaN	17.7432	16.1775	17.5483	3	N	16.1226	17.3897	16.7537	16.7752	16.7645	4	N	O88456;A0A0R4J1C2	CPNS1_MOUSE	CAPNS1
DYNC1I2	O88487	DYNC1I2	Cytoplasmic dynein 1 intermediate chain 2	N	N	18.4774	19.1521	19.47	19.425	19.2886	4	N	19.1351	19.2018	19.5858	19.2478	19.2248	4	N	19.1493	17.7746	19.3617	18.7086	18.9289	4	N	19.6819	19.1309	19.6071	19.6507	19.6289	4	N	O88487;A2BFF9;A2BFF5;A2BFF8;Q3TPJ8	DC1I2_MOUSE	DYNC1I2
PLIN4	O88492	PLIN4	Perilipin-4	N	N	22.1815	22.3124	22.2231	22.3106	22.2668	4	N	22.2202	22.384	22.0251	22.4417	22.3021	4	N	22.0652	22.2252	22.0721	22.3068	22.1487	4	N	21.6107	22.2852	21.5609	21.9632	21.7869	4	N	O88492;A0A571BEC9	PLIN4_MOUSE	PLIN4
PPT1	O88531	PPT1	Palmitoyl-protein thioesterase 1	N	N	NaN	20.2	20.2393	20.5141	20.2393	3	N	20.1253	19.9156	20.2537	19.1966	20.0204	4	N	20.8716	NaN	20.0317	NaN	20.4516	2	N	17.4198	NaN	19.2231	19.5058	19.2231	3	N	O88531	PPT1_MOUSE	PPT1
ZFR	O88532	ZFR	Zinc finger RNA-binding protein	N	N	NaN	NaN	15.0479	NaN	15.0479	1	N	NaN	NaN	13.7628	NaN	13.7628	1	N	NaN	16.569	15.2053	17.2228	16.569	3	N	16.3583	17.0731	16.5965	16.2639	16.4774	4	N	O88532	ZFR_MOUSE	ZFR
COPS3	O88543	COPS3	COP9 signalosome complex subunit 3	N	N	17.7625	18.2777	18.2752	17.7878	18.0315	4	N	18.7224	18.9022	18.9732	18.4526	18.8123	4	N	17.416	16.8982	17.6521	17.8485	17.5341	4	N	17.7295	17.8794	17.1983	17.5227	17.6261	4	N	O88543	CSN3_MOUSE	COPS3
COPS4	O88544	COPS4	COP9 signalosome complex subunit 4	N	N	17.8635	16.702	17.829	16.7724	17.3007	4	N	17.3086	17.3845	17.7096	16.2001	17.3466	4	N	NaN	NaN	NaN	NaN	NaN	0	N	16.6309	17.37	17.0378	16.9776	17.0077	4	N	O88544;D3YV99;D3Z1R9;F6QTS1	CSN4_MOUSE	COPS4
COPS6	O88545	COPS6	COP9 signalosome complex subunit 6	N	N	17.0196	18.0257	18.2505	18.2232	18.1245	4	N	18.3433	18.0502	18.4455	17.6952	18.1968	4	N	17.7163	NaN	17.4405	NaN	17.5784	2	N	17.0929	17.2163	17.1312	17.3853	17.1737	4	N	O88545;D3Z0F5;F6QK86	CSN6_MOUSE	COPS6
HNRNPA2B1	O88569	HNRNPA2B1	Heterogeneous nuclear ribonucleoproteins A2/B1	N	N	22.2742	22.4985	22.4476	22.2599	22.3609	4	N	22.2205	22.1915	22.2821	22.2492	22.2348	4	N	22.3412	21.2255	22.0452	21.5968	21.821	4	N	20.842	21.2891	20.9138	21.6516	21.1015	4	N	O88569;A0A0N4SUM2	ROA2_MOUSE	HNRNPA2B1
COMT	O88587	COMT	Catechol O-methyltransferase	N	N	20.7774	20.8497	20.7623	20.644	20.7699	4	N	20.6412	20.7029	21.2427	20.5476	20.672	4	N	20.6236	19.0479	20.6565	20.3835	20.5036	4	N	20.245	20.6034	20.6216	20.4143	20.5089	4	N	O88587;D3Z227	COMT_MOUSE	COMT
LAMTOR3	O88653	LAMTOR3	Ragulator complex protein LAMTOR3	N	N	14.6797	18.335	17.9323	17.3248	17.6286	4	N	17.7088	17.6808	15.5477	17.799	17.6948	4	N	NaN	NaN	NaN	NaN	NaN	0	N	15.9742	16.8639	15.8573	16.1096	16.0419	4	N	O88653	LTOR3_MOUSE	LAMTOR3
RRAD	O88667	RRAD	GTP-binding protein RAD	N	N	NaN	18.4196	18.398	18.7836	18.4196	3	N	18.0776	18.717	18.4378	18.8161	18.5774	4	N	18.3204	18.9813	19.0001	18.4938	18.7376	4	N	17.3712	17.5017	17.384	17.5154	17.4428	4	N	O88667;Q6PGA2	RAD_MOUSE	RRAD
CREG1	O88668	CREG1	Protein CREG1	N	N	NaN	17.2607	17.2638	17.1671	17.2607	3	N	16.7845	16.948	16.8079	17.5244	16.878	4	N	NaN	NaN	NaN	NaN	NaN	0	N	NaN	15.1801	NaN	NaN	15.1801	1	N	O88668;K4DI63	CREG1_MOUSE	CREG1
PSMC3	O88685	PSMC3	26S proteasome regulatory subunit 6A	N	N	20.303	20.3713	20.256	20.2227	20.2795	4	N	20.4881	20.4937	20.2638	20.2637	20.376	4	N	19.6741	17.8882	19.5534	18.9901	19.2717	4	N	19.8841	19.7413	19.9225	19.7607	19.8224	4	N	O88685;A2AGN7;B7ZCF1	PRS6A_MOUSE	PSMC3
CLPP	O88696	CLPP	ATP-dependent Clp protease proteolytic subunit, mitochondrial	N	N	19.2425	19.184	19.7089	18.7797	19.2133	4	N	19.5087	19.2851	19.3361	18.9974	19.3106	4	N	16.8334	NaN	17.2637	NaN	17.0486	2	N	15.6998	17.9853	15.6592	17.0417	16.3707	4	N	O88696	CLPP_MOUSE	CLPP
CTBP1	O88712	CTBP1	C-terminal-binding protein 1	N	N	NaN	17.1155	16.8205	17.2077	17.1155	3	N	16.9124	17.7177	17.5433	16.2159	17.2278	4	N	16.1331	NaN	NaN	NaN	16.1331	1	N	15.7932	16.8883	16.1204	16.792	16.4562	4	N	O88712;A0A0J9YTW3;A0A0J9YU62;A0A0J9YUM4	CTBP1_MOUSE	CTBP1
HSD17B7	O88736	HSD17B7	3-keto-steroid reductase/17-beta-hydroxysteroid dehydrogenase 7	N	N	NaN	NaN	14.7033	14.1608	14.4321	2	N	14.9671	16.1959	15.5894	15.3494	15.4694	4	N	NaN	NaN	16.1889	NaN	16.1889	1	N	16.7917	16.0041	15.7676	16.1911	16.0976	4	N	O88736;Q8C5N9	DHB7_MOUSE	HSD17B7
BIRC6	O88738	BIRC6	Baculoviral IAP repeat-containing protein 6	N	N	NaN	NaN	NaN	NaN	NaN	0	N	NaN	NaN	NaN	NaN	NaN	0	N	NaN	NaN	NaN	NaN	NaN	0	N	14.4929	14.647	14.2904	15.1201	14.5699	4	Y	O88738;A0A3Q4EH00;S4R1L5;S4R2P8	BIRC6_MOUSE	BIRC6
TOM1	O88746	TOM1	Target of Myb protein 1	N	N	18.0039	18.2818	18.2421	17.566	18.123	4	N	18.4547	18.6205	18.6908	18.0078	18.5376	4	N	16.1959	NaN	NaN	NaN	16.1959	1	N	14.8734	17.4078	16.449	17.0178	16.7334	4	N	O88746;Q3UDC3	TOM1_MOUSE	TOM1
F11R	O88792	F11R	Junctional adhesion molecule A	Y	Y	17.8077	18.5	18.9942	18.9673	18.7336	4	N	18.8298	18.9883	17.9441	19.2508	18.909	4	N	18.3028	17.9802	18.766	19.5038	18.5344	4	N	19.4187	16.9652	19.1001	18.8695	18.9848	4	N	O88792	JAM1_MOUSE	F11R
IDH1	O88844	IDH1	Isocitrate dehydrogenase [NADP] cytoplasmic	N	N	21.1392	21.5323	21.3393	21.3966	21.368	4	N	21.2337	21.4667	21.1696	21.4891	21.3502	4	N	21.5924	21.1138	21.34	21.1146	21.2273	4	N	21.6887	21.3315	21.4518	21.6334	21.5426	4	N	O88844;A0A087WPT4;A0A087WRS9	IDHC_MOUSE	IDH1
IDH1	O88844;P54071	IDH1	Isocitrate dehydrogenase [NADP] cytoplasmic	N	N	22.7069	23.0994	23.2304	23.1145	23.107	4	N	22.48	22.2557	22.96	22.4332	22.4566	4	N	23.56	23.1628	23.4127	23.1538	23.2878	4	N	23.2215	22.8392	23.7157	23.4122	23.3169	4	N	O88844;P54071;A0A087WPT4;A0A087WRS9;A0A0U1RP68;D3YVY3;D6RIL6	IDHC_MOUSE;IDHP_MOUSE	IDH1;IDH2
RBBP9	O88851	RBBP9	Putative hydrolase RBBP9	N	N	19.0236	19.1282	18.4341	18.2543	18.7288	4	N	19.1108	18.8155	17.8472	16.4265	18.3314	4	N	17.9201	NaN	15.7777	NaN	16.8489	2	N	17.9934	17.4235	17.6837	18.1079	17.8385	4	N	O88851	RBBP9_MOUSE	RBBP9
F10	O88947	F10	Coagulation factor X	N	N	NaN	NaN	NaN	NaN	NaN	0	N	NaN	NaN	NaN	NaN	NaN	0	N	NaN	NaN	NaN	NaN	NaN	0	N	17.1705	17.5079	16.5697	16.9995	17.085	4	Y	O88947;Q3U3V1	FA10_MOUSE	F10
LIN7C	O88952	LIN7C	Protein lin-7 homolog C	N	N	NaN	16.649	17.2948	17.2834	17.2834	3	N	16.3897	17.2634	17.3426	NaN	17.2634	3	N	NaN	NaN	NaN	NaN	NaN	0	N	NaN	NaN	NaN	NaN	NaN	0	N	O88952	LIN7C_MOUSE	LIN7C
GNPDA1	O88958	GNPDA1	Glucosamine-6-phosphate isomerase 1	N	N	NaN	17.4238	17.3788	17.163	17.3788	3	N	15.9796	15.9462	17.4666	16.4464	16.213	4	N	16.0114	NaN	15.3242	NaN	15.6678	2	N	15.399	16.1334	16.3638	15.5037	15.8185	4	N	O88958;A0A494B9X2;A0A494BB68;D3Z0R5	GNPI1_MOUSE	GNPDA1
GNPDA1	O88958;Q9CRC9	GNPDA1	Glucosamine-6-phosphate isomerase 1	N	N	NaN	16.123	16.9111	16.4229	16.4229	3	N	14.9077	16.6973	17.0499	15.8342	16.2657	4	N	NaN	NaN	NaN	NaN	NaN	0	N	14.6446	16.1278	16.76	15.8209	15.9744	4	N	O88958;Q9CRC9;A0A494B9X2;A0A494BB68;D3YWR1;D3Z0R5	GNPI1_MOUSE;GNPI2_MOUSE	GNPDA1;GNPDA2
YME1L1	O88967	YME1L1	ATP-dependent zinc metalloprotease YME1L1	N	N	NaN	18.0642	18.5463	18.1131	18.1131	3	N	18.3519	18.0154	18.2946	18.3981	18.3233	4	N	18.0079	16.5464	17.2481	17.3157	17.2819	4	N	16.2186	17.1578	15.2545	16.429	16.3238	4	N	O88967	YMEL1_MOUSE	YME1L1
STX8	O88983	STX8	Syntaxin-8	N	N	NaN	16.5693	16.1247	16.9088	16.5693	3	N	14.6863	16.6538	16.4206	16.1063	16.2634	4	N	NaN	NaN	NaN	NaN	NaN	0	N	15.0935	15.0273	14.3938	15.0173	15.0223	4	N	O88983	STX8_MOUSE	STX8
GCAT	O88986	GCAT	2-amino-3-ketobutyrate coenzyme A ligase, mitochondrial	N	N	NaN	NaN	14.9358	16.5274	15.7316	2	N	NaN	NaN	NaN	15.9808	15.9808	1	N	15.4215	NaN	14.831	NaN	15.1262	2	N	17.0773	15.827	15.2246	17.0636	16.4453	4	N	O88986;E9PWY6	KBL_MOUSE	GCAT
LGMN	O89017	LGMN	Legumain	N	N	NaN	16.0363	17.1058	17.2062	17.1058	3	N	17.5448	17.0085	16.9144	17.2795	17.144	4	N	17.1203	NaN	17.1654	16.584	17.1203	3	N	17.6089	17.0189	16.3207	17.3198	17.1694	4	N	O89017	LGMN_MOUSE	LGMN
AFM	O89020	AFM	Afamin	N	N	NaN	NaN	NaN	NaN	NaN	0	N	NaN	17.262	NaN	NaN	17.262	1	N	NaN	NaN	NaN	NaN	NaN	0	N	20.1698	20.7671	19.7592	20.1567	20.1632	4	N	O89020	AFAM_MOUSE	AFM
TPP1	O89023	TPP1	Tripeptidyl-peptidase 1	Y	N	18.7166	19.0893	18.7764	18.96	18.8682	4	N	18.7004	18.7082	17.9722	18.998	18.7043	4	N	18.0397	NaN	16.8166	NaN	17.4282	2	N	18.2992	18.35	18.5447	18.5636	18.4473	4	N	O89023	TPP1_MOUSE	TPP1
SH3PXD2A	O89032	SH3PXD2A	SH3 and PX domain-containing protein 2A	N	N	NaN	16.7754	16.9138	15.3073	16.7754	3	N	16.2333	17.2323	17.6323	17.3764	17.3044	4	N	17.7039	17.2809	15.3853	NaN	17.2809	3	N	NaN	14.5881	17.7429	17.6512	17.6512	3	N	O89032;A0A494BBI9	SPD2A_MOUSE	SH3PXD2A
ITM2B	O89051	ITM2B	Integral membrane protein 2B	N	Y	NaN	NaN	14.4689	NaN	14.4689	1	N	NaN	NaN	14.2173	NaN	14.2173	1	N	NaN	NaN	NaN	NaN	NaN	0	N	16.6769	16.2406	14.6111	14.5888	15.4259	4	N	O89051;A0A2I3BPW7	ITM2B_MOUSE	ITM2B
CORO1A	O89053	CORO1A	Coronin-1A	N	N	NaN	15.1106	16.8277	17.8316	16.8277	3	N	15.3146	16.9659	16.6488	15.9977	16.3232	4	N	16.389	NaN	17.0245	17.4785	17.0245	3	N	17.7841	18.5522	17.5424	17.6086	17.6964	4	N	O89053	COR1A_MOUSE	CORO1A
PDE4A	O89084	PDE4A	cAMP-specific 3',5'-cyclic phosphodiesterase 4A	N	N	NaN	NaN	NaN	NaN	NaN	0	N	NaN	NaN	NaN	NaN	NaN	0	N	NaN	NaN	NaN	NaN	NaN	0	N	12.1735	13.7051	NaN	12.7787	12.7787	3	Y	O89084	PDE4A_MOUSE	PDE4A
RBM3	O89086	RBM3	RNA-binding protein 3	N	N	17.7207	18.5794	18.8608	17.2809	18.1501	4	N	18.6111	18.6838	18.9626	18.101	18.6475	4	N	16.3076	NaN	15.4401	NaN	15.8739	2	N	NaN	16.5284	NaN	13.603	15.0657	2	N	O89086;Q8BG13	RBM3_MOUSE	RBM3
CD93	O89103	CD93	Complement component C1q receptor	Y	Y	20.1627	19.6194	19.1867	19.2785	19.4489	4	N	18.8961	19.3945	19.0222	19.2232	19.1227	4	N	18.9019	NaN	15.082	19.152	18.9019	3	N	20.9154	20.3514	20.8616	20.5141	20.6878	4	N	O89103	C1QR1_MOUSE	CD93
LANCL1	O89112	LANCL1	Glutathione S-transferase LANCL1	N	N	NaN	17.4693	15.6151	16.3843	16.3843	3	N	17.2945	16.5527	17.195	16.7565	16.9757	4	N	NaN	NaN	16.713	NaN	16.713	1	N	14.7038	16.311	16.5848	16.0915	16.2012	4	N	O89112;B2KGR2	LANC1_MOUSE	LANCL1
DNAJB5	O89114	DNAJB5	DnaJ homolog subfamily B member 5	N	N	NaN	NaN	NaN	NaN	NaN	0	N	NaN	15.0032	NaN	NaN	15.0032	1	N	NaN	NaN	NaN	NaN	NaN	0	N	14.6113	15.1517	14.7521	14.8882	14.8202	4	N	O89114;A2AG30	DNJB5_MOUSE	DNAJB5
CYCT	P00015	CYCT	Cytochrome c, testis-specific	N	N	18.9418	19.7983	19.4735	19.2439	19.3587	4	N	18.7484	19.3556	19.5859	19.3927	19.3741	4	N	19.631	NaN	17.5837	NaN	18.6073	2	N	18.1851	17.8284	17.1875	18.1915	18.0068	4	N	P00015	CYC2_MOUSE	CYCT
CYCS	P00015;P62897	CYCS	Cytochrome c, testis-specific	N	N	27.0032	27.2683	27.279	26.9345	27.1357	4	N	27.0089	27.1248	27.0315	26.6961	27.0202	4	N	26.84	26.7983	27.1223	27.1476	26.9812	4	N	26.8665	27.4421	26.6312	27.0785	26.9725	4	N	P00015;P62897	CYC2_MOUSE;CYC_MOUSE	CYCS;CYCT
ADH1	P00329	ADH1	Alcohol dehydrogenase 1	N	N	17.338	18.2	18.2199	18.2547	18.2099	4	N	18.1804	17.6235	17.6457	17.7227	17.6842	4	N	18.0111	18.6471	18.4586	16.6369	18.2349	4	N	18.5995	18.0344	18.0427	18.3437	18.1932	4	N	P00329	ADH1_MOUSE	ADH1
MTCO1	P00397	MTCO1	Cytochrome c oxidase subunit 1	N	N	18.3105	20.9	21.623	21.5839	21.2419	4	N	19.6854	20.1212	21.2443	20.2629	20.1921	4	N	22.1732	22.128	22.2645	22.4472	22.2188	4	N	20.9749	21.4139	21.1248	21.1639	21.1443	4	N	P00397	COX1_MOUSE	MTCO1
MTCO2	P00405	MTCO2	Cytochrome c oxidase subunit 2	N	N	26.8713	26.6393	26.8298	26.9193	26.8506	4	N	26.3782	25.9477	26.7617	26.1107	26.2445	4	N	26.4021	25.834	26.2439	25.7359	26.0389	4	N	25.2764	26.1012	25.2013	25.5358	25.4061	4	N	P00405	COX2_MOUSE	MTCO2
HPRT1	P00493	HPRT1	Hypoxanthine-guanine phosphoribosyltransferase	N	N	17.8279	18.1613	18.0917	18.3368	18.1265	4	N	18.4894	18.1428	18.7866	18.2611	18.3753	4	N	17.5414	17.1333	16.7639	16.2827	16.9486	4	N	18.4723	17.9648	18.4303	18.1478	18.289	4	N	P00493	HPRT_MOUSE	HPRT1
CA2	P00920	CA2	Carbonic anhydrase 2	N	N	20.4765	19.8949	19.3379	20.2409	20.0679	4	N	19.8813	21.5016	19.3699	19.1207	19.6256	4	N	19.9808	NaN	18.2967	17.9075	18.2967	3	N	NaN	18.5431	18.2442	17.5142	18.2442	3	N	P00920	CAH2_MOUSE	CA2
C3	P01027	C3	Complement C3	N	N	18.5945	19.2042	18.2416	17.9001	18.418	4	N	18.7521	19.5626	18.3792	18.6324	18.6923	4	N	19.1103	19.7538	18.2496	18.0922	18.6799	4	N	22.1439	22.147	21.4643	21.826	21.985	4	N	P01027	CO3_MOUSE	C3
C4B	P01029	C4B	Complement C4-B	N	N	NaN	16.5535	16.2124	16.7869	16.5535	3	N	16.6743	16.0554	15.6999	16.377	16.2162	4	N	17.1649	18.2921	15.8973	NaN	17.1649	3	N	19.3004	19.8165	19.1266	18.8767	19.2135	4	N	P01029	CO4B_MOUSE	C4B
THY1	P01831	THY1	Thy-1 membrane glycoprotein	Y	Y	16.8086	17.3769	17.2374	17.0529	17.1451	4	N	17.6216	17.2868	17.5214	17.3552	17.4383	4	N	16.5723	NaN	13.4181	NaN	14.9952	2	N	19.6784	18.7094	19.4929	19.3801	19.4365	4	N	P01831;A0A1L1SUX8	THY1_MOUSE	THY1
IGKC	P01837	IGKC	Immunoglobulin kappa constant	N	N	NaN	NaN	NaN	NaN	NaN	0	N	NaN	NaN	NaN	NaN	NaN	0	N	NaN	NaN	NaN	NaN	NaN	0	N	16.1977	13.9127	16.2821	16.2078	16.2028	4	Y	P01837;A0A5H1ZRK8	IGKC_MOUSE	IGKC
IGHG2B	P01867	IGHG2B	Immunoglobulin heavy constant gamma 2B	N	N	NaN	NaN	NaN	NaN	NaN	0	N	NaN	NaN	NaN	NaN	NaN	0	N	NaN	NaN	NaN	NaN	NaN	0	N	18.2276	16.5593	16.422	17.4438	17.0016	4	Y	P01867;A0A075B5P3;A0A0A6YVP0	IGG2B_MOUSE	IGHG2B
IGHG1	P01868;P01869	IGHG1	Ig gamma-1 chain C region secreted form	Y	N	NaN	18.6955	NaN	16.7983	17.7469	2	N	NaN	NaN	NaN	16.8064	16.8064	1	N	17.8954	19.5432	17.6596	NaN	17.8954	3	N	19.8589	19.2523	20.8925	20.4517	20.1553	4	N	P01868;P01869;A0A075B5P4;A0A0A6YWR2	IGH1M_MOUSE;IGHG1_MOUSE	IGHG1
IGHM	P01872	IGHM	Immunoglobulin heavy constant mu	N	N	NaN	16.6186	16.0532	14.554	16.0532	3	N	16.8289	16.2797	15.5285	NaN	16.2797	3	N	16.3425	16.1235	17.0195	16.4377	16.3901	4	N	20.5919	19.9556	19.4789	19.3694	19.7172	4	N	P01872;A0A075B6A0;A0A075B5P6	IGHM_MOUSE	IGHM
B2M	P01887	B2M	Beta-2-microglobulin	N	N	15.3816	18.4177	17.9733	16.7269	17.3501	4	N	17.8041	18.3376	17.7514	17.842	17.823	4	N	NaN	NaN	16.5074	NaN	16.5074	1	N	19.3913	17.9152	19.1619	18.3673	18.7646	4	N	P01887	B2MG_MOUSE	B2M
H2-Q10	P01898	H2-Q10	H-2 class I histocompatibility antigen, Q10 alpha chain	Y	N	NaN	16.0337	NaN	NaN	16.0337	1	N	16.0908	16.8985	16.0154	NaN	16.0908	3	N	14.424	NaN	NaN	NaN	14.424	1	N	19.6127	19.9776	19.1163	19.2696	19.4412	4	N	P01898	HA10_MOUSE	H2-Q10
H2-D1	P01898;P01899	H2-D1	H-2 class I histocompatibility antigen, Q10 alpha chain	Y	N	NaN	16.6295	16.072	NaN	16.3508	2	N	16.5543	16.3304	15.9426	16.0684	16.1994	4	N	14.2696	NaN	14.6139	NaN	14.4417	2	N	20.326	19.6565	19.5505	19.5029	19.6035	4	N	O19441;P01898;P01899;Q4KN81;E9PX63;Q8HWB2;V9GXI4;V9GXR0;A7VMS6;E9Q0G4;G3UXE9;G3UZP7	HA10_MOUSE;HA11_MOUSE	H2-D1;H2-Q10
H2-D1	P01898;P01899;P01901;P14426	H2-D1	H-2 class I histocompatibility antigen, Q10 alpha chain	Y	N	NaN	18.1021	18.6184	17.6826	18.1021	3	N	17.7926	18.1697	18.0603	17.309	17.9265	4	N	18.1902	NaN	18.4225	NaN	18.3064	2	N	21.8974	21.4907	20.8729	20.9997	21.2452	4	N	O19441;P01895;P01897;P01898;P01899;P01900;P01901;P03991;P04223;P14426;P14428;P14429;P14430;E9PX63;P01896;P79568;Q8HWB2;A0A0B4J1G3;A0A494B9G8;A0A494BA33;A7VMS6;E9Q0G4;G3UXE9;G3UZP7;Q3TH01;A0A494B9G2;A0A494BAT0;E9PWT4;E9QJR9	HA10_MOUSE;HA11_MOUSE;HA13_MOUSE;HA1B_MOUSE	H2-D1;H2-K1;H2-Q10
H2-D1	P01898;P01899;P14431	H2-D1	H-2 class I histocompatibility antigen, Q10 alpha chain	Y	N	NaN	NaN	NaN	NaN	NaN	0	N	NaN	NaN	NaN	NaN	NaN	0	N	NaN	NaN	NaN	NaN	NaN	0	N	19.358	18.9814	18.1608	18.6332	18.8073	4	Y	P01898;P01899;P01902;P14429;P14430;P14431;P79568;Q8HWB2;G3UZP7;Q05A75;E9PWT4;E9QJR9;G3UZL7;L7N260	HA10_MOUSE;HA11_MOUSE;HA19_MOUSE	H2-D1;H2-Q10;H2-Q9
H2-D1	P01899	H2-D1	H-2 class I histocompatibility antigen, D-B alpha chain	Y	N	17.2837	18.9522	19.0565	18.7428	18.8475	4	N	19.202	18.5737	18.7922	18.5783	18.6852	4	N	18.6383	NaN	17.8914	18.574	18.574	3	N	21.9092	21.0126	21.3496	21.0034	21.1811	4	N	P01897;P01899;G3UZP7	HA11_MOUSE	H2-D1
H2-D1	P01899;P01901	H2-D1	H-2 class I histocompatibility antigen, D-B alpha chain	Y	N	16.0719	17.2298	17.7255	15.9077	16.6508	4	N	18.0174	NaN	16.4962	NaN	17.2568	2	N	16.4906	15.3179	NaN	NaN	15.9042	2	N	21.0871	19.8322	20.2072	20.4023	20.3048	4	N	P01899;P01900;P01901;P03991;P04223;P14428;Q8HWB2;A0A494BA33;G3UZP7;Q3TH01;A0A494BAT0;G3UXW2	HA11_MOUSE;HA1B_MOUSE	H2-D1;H2-K1
H2-D1	P01899;P14431	H2-D1	H-2 class I histocompatibility antigen, D-B alpha chain	Y	N	NaN	NaN	NaN	NaN	NaN	0	N	NaN	NaN	NaN	NaN	NaN	0	N	NaN	NaN	14.1401	NaN	14.1401	1	N	18.1894	17.1218	17.4804	17.3211	17.4007	4	N	P01899;P14429;P14430;P14431;P79568;G3UZP7;E9PWT4;E9QJR9;L7N260	HA11_MOUSE;HA19_MOUSE	H2-D1;H2-Q9
H2-K1	P01901	H2-K1	H-2 class I histocompatibility antigen, K-B alpha chain	Y	N	NaN	NaN	17.0298	NaN	17.0298	1	N	16.9674	16.3114	16.8373	NaN	16.8373	3	N	NaN	NaN	NaN	NaN	NaN	0	N	20.3967	19.6096	19.5801	19.5496	19.5948	4	N	P01901;A0A494BA33;Q3TH01;A0A494BAT0;G3UXW2	HA1B_MOUSE	H2-K1
H2-D1	P01901;P14426	H2-D1	H-2 class I histocompatibility antigen, K-B alpha chain	Y	N	NaN	NaN	NaN	NaN	NaN	0	N	15.8816	NaN	NaN	NaN	15.8816	1	N	NaN	NaN	NaN	NaN	NaN	0	N	19.4155	18.6825	18.7487	18.8795	18.8141	4	N	P01901;P03991;P04223;P14426;P14428;A0A494BA33;Q3TH01;A0A494BAT0;G3UXW2	HA13_MOUSE;HA1B_MOUSE	H2-D1;H2-K1
H2-D1	P01901;P14426;P14431	H2-D1	H-2 class I histocompatibility antigen, K-B alpha chain	Y	N	NaN	15.1998	15.772	NaN	15.4859	2	N	17.0437	NaN	16.1198	NaN	16.5817	2	N	NaN	NaN	NaN	NaN	NaN	0	N	19.9448	19.0234	18.833	19.148	19.0857	4	N	P01901;P14426;P14429;P14430;P14431;P79568;A0A494BA33;Q3TH01;A0A494BAT0;E9PWT4;E9QJR9;G3UXW2;L7N260	HA13_MOUSE;HA19_MOUSE;HA1B_MOUSE	H2-D1;H2-K1;H2-Q9
HBA	P01942	HBA	Hemoglobin subunit alpha	N	N	24.9072	23.5833	23.1626	23.9988	23.7911	4	N	23.9018	25.7291	23.3345	22.8555	23.6181	4	N	23.1585	22.808	23.0508	22.8381	22.9445	4	N	22.5989	23.8283	21.9452	21.9025	22.272	4	N	P01942;P06467;Q91VB8;A7M7S6	HBA_MOUSE	HBA
H3-3B	P02301;P68433;P84228;P84244	H3-3B	Histone H3.3C	N	N	24.1605	24.3393	24.2275	24.2233	24.2254	4	N	24.9507	24.6315	24.1712	25.2991	24.7911	4	N	23.4784	25.9709	24.8209	25.0358	24.9284	4	N	23.1474	23.8533	23.2114	23.5646	23.388	4	N	P02301;P68433;P84228;P84244;E0CZ27;F8WI35;A0A1W2P768;E0CYN1;E0CYR7	H31_MOUSE;H32_MOUSE;H33_MOUSE;H3C_MOUSE	H3-3B;H3-5;H3C11;H3C15
COL4A1	P02463	COL4A1	Collagen alpha-1(IV) chain	N	N	19.945	19.3074	20.0512	19.5962	19.7706	4	N	19.5659	19.4166	18.5434	19.3997	19.4082	4	N	21.9995	22.0709	21.6374	23.5202	22.0352	4	N	22.8476	22.8579	22.1715	22.8757	22.8528	4	N	P02463;F7CK55;Q63ZW6	CO4A1_MOUSE	COL4A1
LAMC1	P02468	LAMC1	Laminin subunit gamma-1	Y	N	21.8096	21.8676	21.9175	21.8321	21.8498	4	N	21.3762	21.5723	21.5525	21.69	21.5624	4	N	22.9074	24.3212	23.7206	24.2716	23.9961	4	N	24.3248	24.2439	24.1297	24.21	24.227	4	N	P02468;F8VQJ3	LAMC1_MOUSE	LAMC1
LAMB1	P02469	LAMB1	Laminin subunit beta-1	N	N	21.4937	21.4647	21.4933	21.4106	21.479	4	N	20.9685	21.2448	21.1257	21.3596	21.1852	4	N	22.4086	23.9103	23.2474	23.7371	23.4922	4	N	23.9632	23.8848	23.7468	23.8922	23.8885	4	N	P02469;E9QN70	LAMB1_MOUSE	LAMB1
KRT10	P02535	KRT10	Keratin, type I cytoskeletal 10	N	N	23.2109	22.7618	22.8155	23.416	23.0132	4	N	22.1002	23.3975	24.1634	23.3994	23.3984	4	N	25.6305	29.195	27.1757	27.6425	27.4091	4	N	22.3673	23.5051	22.084	23.2636	22.8155	4	N	P02535;A2A513	K1C10_MOUSE	KRT10
KRT10	P02535;Q61414	KRT10	Keratin, type I cytoskeletal 10	N	N	21.3516	20.1854	18.4073	19.4089	19.7972	4	N	20.5461	21.3541	20.5624	21.4101	20.9582	4	N	23.3832	26.8474	24.9914	25.9623	25.4769	4	N	19.4343	21.6112	18.8748	20.6633	20.0488	4	N	P02535;P08730;Q61414;A6BLY7;A2A513;B1AQ77	K1C10_MOUSE;K1C15_MOUSE	KRT10;KRT15
KRT10	P02535;Q61414;Q61781;Q9Z2K1	KRT10	Keratin, type I cytoskeletal 10	N	N	23.3434	23.573	23.143	24.2428	23.4582	4	N	22.512	24.1669	25.106	22.861	23.5139	4	N	26.5922	30.4006	27.8002	28.2715	28.0358	4	N	22.6857	23.4111	22.9844	23.9528	23.1978	4	N	P02535;Q61781;Q8VCW2;Q9Z2K1;Q61414;Q9Z320;A2A513;B1AQ77	K1C10_MOUSE;K1C14_MOUSE;K1C15_MOUSE;K1C16_MOUSE	KRT10;KRT14;KRT15;KRT16
MTND1	P03888	MTND1	NADH-ubiquinone oxidoreductase chain 1	N	N	12.8679	18.5715	18.6785	19.1937	18.625	4	N	17.0834	16.7329	18.6457	17.4423	17.2628	4	N	20.2899	20.967	19.5699	20.1962	20.243	4	N	19.0542	18.7885	18.9099	18.572	18.8492	4	N	P03888	NU1M_MOUSE	MTND1
MT-ND2	P03893	MT-ND2	NADH-ubiquinone oxidoreductase chain 2	N	N	17.5723	NaN	NaN	17.2184	17.3953	2	N	16.7587	NaN	17.6379	NaN	17.1983	2	N	NaN	NaN	NaN	NaN	NaN	0	N	15.8665	14.0366	15.7322	NaN	15.7322	3	N	P03893	NU2M_MOUSE	MT-ND2
MT-ND3	P03899	MT-ND3	NADH-ubiquinone oxidoreductase chain 3	N	N	NaN	NaN	15.7412	NaN	15.7412	1	N	NaN	NaN	16.3465	NaN	16.3465	1	N	18.9516	20.0867	20.2127	20.1962	20.1415	4	N	18.056	17.535	17.6179	16.7752	17.5765	4	N	P03899	NU3M_MOUSE	MT-ND3
MTND4	P03911	MTND4	NADH-ubiquinone oxidoreductase chain 4	N	N	20.5938	21.3726	21.6358	22.0245	21.5042	4	N	20.6269	20.6199	21.0257	20.6132	20.6234	4	N	22.6337	23.0889	22.7327	22.8748	22.8037	4	N	20.95	21.4919	20.8658	20.3936	20.9079	4	N	P03911	NU4M_MOUSE	MTND4
MTND5	P03921	MTND5	NADH-ubiquinone oxidoreductase chain 5	N	N	20.4978	21.5524	21.4099	22.2194	21.4812	4	N	20.5591	20.5255	21.0445	20.4448	20.5423	4	N	22.0105	21.8122	21.866	22.1349	21.9382	4	N	20.993	21.252	20.9514	20.5907	20.9722	4	N	P03921	NU5M_MOUSE	MTND5
MTATP8	P03930	MTATP8	ATP synthase protein 8	N	N	22.5795	22.9302	22.4648	20.6381	22.5221	4	N	22.5233	22.3452	22.3296	22.1891	22.3374	4	N	21.3916	21.1899	21.5735	21.1992	21.2954	4	N	19.5479	20.9405	19.9875	20.6653	20.3264	4	N	P03930	ATP8_MOUSE	MTATP8
CFD	P03953	CFD	Complement factor D	N	N	NaN	16.4146	NaN	NaN	16.4146	1	N	16.8567	18.0854	16.6036	17.6022	17.2295	4	N	NaN	NaN	NaN	NaN	NaN	0	N	19.3527	19.2173	18.5381	18.9455	19.0814	4	N	P03953	CFAD_MOUSE	CFD
KRT1	P04104	KRT1	Keratin, type II cytoskeletal 1	N	N	22.3449	22.878	22.1356	22.5055	22.4252	4	N	21.056	22.9512	23.5986	23.0801	23.0157	4	N	25.4043	29.9751	26.8757	27.2072	27.0414	4	N	22.0249	23.3345	21.9058	22.7781	22.4015	4	N	P04104	K2C1_MOUSE	KRT1
KRT1	P04104;P07744;P50446;Q3TTY5;Q3UV17;Q6IFZ6;Q6IME9;Q6NXH9;Q8VED5;Q922U2	KRT1	Keratin, type II cytoskeletal 1	N	N	21.7985	21.4727	20.7665	21.421	21.4469	4	N	20.868	22.2808	22.5851	22.4169	22.3488	4	N	24.393	28.7919	26.1192	26.7488	26.434	4	N	21.2417	22.8994	20.7552	21.7729	21.5073	4	N	P04104;P07744;P11679;P50446;Q3TTY5;Q8BGZ7;Q922U2;Q9R0H5;Q6IFZ6;Q6IME9;Q6NXH9;Q8VED5;Q99M73;Q9DCV7;Q9Z331;Q3UV17;Q6IFZ9;E9Q1Z0;Q3UV11	K22E_MOUSE;K22O_MOUSE;K2C1B_MOUSE;K2C1_MOUSE;K2C4_MOUSE;K2C5_MOUSE;K2C6A_MOUSE;K2C72_MOUSE;K2C73_MOUSE;K2C79_MOUSE	KRT1;KRT2;KRT4;KRT5;KRT6A;KRT72;KRT73;KRT76;KRT77;KRT79
KRT1	P04104;P50446;Q3TTY5;Q6IFZ6;Q8VED5;Q922U2	KRT1	Keratin, type II cytoskeletal 1	N	N	NaN	NaN	NaN	13.8908	13.8908	1	N	NaN	NaN	16.3354	NaN	16.3354	1	N	18.326	23.3095	20.1606	19.7558	19.9582	4	N	NaN	16.0816	NaN	14.5272	15.3044	2	N	P04104;P11679;P50446;Q3TTY5;Q8BGZ7;Q922U2;Q6IFZ6;Q8VED5;Q9Z331;A0A2R8VHP3;Q3UV11	K22E_MOUSE;K2C1B_MOUSE;K2C1_MOUSE;K2C5_MOUSE;K2C6A_MOUSE;K2C79_MOUSE	KRT1;KRT2;KRT5;KRT6A;KRT77;KRT79
KRT1	P04104;Q6IFZ6;Q6NXH9	KRT1	Keratin, type II cytoskeletal 1	N	N	23.8367	24.1646	23.2312	23.9485	23.8926	4	N	22.4903	24.1286	24.816	23.9642	24.0464	4	N	26.4637	31.2223	28.1885	28.4458	28.3172	4	N	23.1053	24.4829	22.7421	23.3587	23.232	4	N	P04104;Q9R0H5;Q6IFZ6;Q6NXH9;Q6IFZ9	K2C1B_MOUSE;K2C1_MOUSE;K2C73_MOUSE	KRT1;KRT73;KRT77
FABP4	P04117	FABP4	Fatty acid-binding protein, adipocyte	N	N	26.6602	26.2121	26.3408	26.293	26.3169	4	N	26.5148	26.2869	26.2685	26.506	26.3965	4	N	26.0503	25.5311	26.0404	26.3267	26.0453	4	N	25.6851	25.6087	25.5267	25.8757	25.6469	4	N	P04117	FABP4_MOUSE	FABP4
CFB	P04186	CFB	Complement factor B	N	N	NaN	18.1579	16.8525	17.049	17.049	3	N	17.3867	18.9133	16.7465	17.0122	17.1994	4	N	18.4146	17.6674	16.7192	NaN	17.6674	3	N	20.5779	20.7873	20.1873	20.7786	20.6783	4	N	P04186;B8JJM5;B8JJN0;B8JJM6;F6VQX8;F6XQ00;B8JJM3;F6W2T4;H3BK95	CFAB_MOUSE	CFB
MB	P04247	MB	Myoglobin	N	N	26.5182	25.9276	25.7523	25.1539	25.84	4	N	25.8749	25.7648	25.8234	25.8941	25.8491	4	N	24.2029	23.9597	23.9899	24.4357	24.0964	4	N	23.8971	23.5124	24.0255	24.2662	23.9613	4	N	P04247;A0A2R8W6F8	MYG_MOUSE	MB
SLC4A1	P04919	SLC4A1	Band 3 anion transport protein	N	Y	NaN	NaN	16.1642	17.3909	16.7775	2	N	NaN	18.3028	NaN	NaN	18.3028	1	N	16.4137	NaN	15.7284	NaN	16.0711	2	N	18.4257	19.4281	17.4481	16.9835	17.9369	4	N	P04919	B3AT_MOUSE	SLC4A1
PRNP	P04925	PRNP	Major prion protein	Y	Y	NaN	NaN	NaN	NaN	NaN	0	N	NaN	13.8463	14.256	11.6127	13.8463	3	N	16.1348	NaN	15.6715	NaN	15.9032	2	N	19.1826	19.1138	19.7625	18.8415	19.1482	4	N	P04925	PRIO_MOUSE	PRNP
ALDOC	P05063	ALDOC	Fructose-bisphosphate aldolase C	N	N	18.7822	19.0913	19.0372	18.9777	19.0075	4	N	19.4902	19.727	19.2062	19.7694	19.6086	4	N	18.5667	NaN	18.4294	17.0459	18.4294	3	N	19.5125	18.4754	19.378	19.2745	19.3263	4	N	P05063	ALDOC_MOUSE	ALDOC
ALDOA	P05063;P05064	ALDOA	Fructose-bisphosphate aldolase C	N	N	21.5923	22.1168	22.2728	22.0251	22.071	4	N	21.2786	21.0178	22.6392	20.7964	21.1482	4	N	20.5577	22.71	18.7154	NaN	20.5577	3	N	22.158	22.2294	22.5923	22.069	22.1937	4	N	P05063;P05064;A6ZI44;D3YWI1	ALDOA_MOUSE;ALDOC_MOUSE	ALDOA;ALDOC
ALDOA	P05063;P05064;Q91Y97	ALDOA	Fructose-bisphosphate aldolase C	N	N	25.4786	25.7983	25.4692	25.2574	25.4739	4	N	25.4163	25.4686	25.5815	25.3089	25.4424	4	N	25.2903	24.4269	25.2979	25.2999	25.2941	4	N	26.2629	25.9993	26.003	26.1487	26.0758	4	N	P05063;P05064;Q91Y97;A6ZI46;A6ZI47;Q9CPQ9;A6ZI44;D3YWI1	ALDOA_MOUSE;ALDOB_MOUSE;ALDOC_MOUSE	ALDOA;ALDOB;ALDOC
ALDOA	P05064	ALDOA	Fructose-bisphosphate aldolase A	N	N	26.49	26.242	26.227	26.1553	26.2345	4	N	26.1778	26.1097	26.4481	26.1241	26.151	4	N	25.8939	25.0834	25.7848	25.7104	25.7476	4	N	26.4856	26.2766	26.8543	26.6963	26.591	4	N	P05064;A6ZI44	ALDOA_MOUSE	ALDOA
PRKACA	P05132	PRKACA	cAMP-dependent protein kinase catalytic subunit alpha	N	N	19.6507	20.3501	20.2188	20.3166	20.2677	4	N	19.9592	19.82	20	19.9186	19.9389	4	N	20.1432	19.2835	18.5242	19.9781	19.6308	4	N	19.4247	18.9808	19.3988	19.4747	19.4118	4	N	P05132;P68181	KAPCA_MOUSE	PRKACA
PRKACA	P05132;P68181	PRKACA	cAMP-dependent protein kinase catalytic subunit alpha	N	N	21.879	21.9479	22.1313	21.6439	21.9134	4	N	22.0944	22.067	21.9386	22.0149	22.041	4	N	21.8615	21.726	22.1432	22.0328	21.9472	4	N	22.072	22.245	21.7085	21.9257	21.9989	4	N	P05132;P68181	KAPCA_MOUSE;KAPCB_MOUSE	PRKACA;PRKACB
GOT1	P05201	GOT1	Aspartate aminotransferase, cytoplasmic	N	N	25.7781	26.0398	25.7333	25.925	25.8515	4	N	25.6783	25.6888	25.6255	25.7172	25.6836	4	N	25.9795	25.3307	25.6893	25.5764	25.6328	4	N	26.0594	26.0543	25.942	26.1405	26.0569	4	N	P05201	AATC_MOUSE	GOT1
GOT2	P05202	GOT2	Aspartate aminotransferase, mitochondrial	N	N	26.8533	26.808	26.8719	26.8646	26.8589	4	N	26.6846	26.711	26.7059	26.7942	26.7085	4	N	26.9078	25.8497	26.5568	26.4783	26.5176	4	N	26.613	26.712	26.7001	26.7468	26.706	4	N	P05202	AATM_MOUSE	GOT2
TUBA1A	P05214;P68369	TUBA1A	Tubulin alpha-3 chain	N	N	18.4349	15.5406	16.7708	16.1773	16.474	4	N	16.7168	16.4541	17.5784	15.751	16.5855	4	N	NaN	NaN	NaN	NaN	NaN	0	N	16.6529	13.894	16.816	16.3011	16.477	4	N	P05214;P68369	TBA1A_MOUSE;TBA3_MOUSE	TUBA1A;TUBA3B
ITGAM	P05555	ITGAM	Integrin alpha-M	Y	Y	NaN	NaN	NaN	NaN	NaN	0	N	NaN	NaN	NaN	NaN	NaN	0	N	NaN	NaN	NaN	NaN	NaN	0	N	15.8676	14.505	16.2884	NaN	15.8676	3	Y	P05555;Q3U1U4;A0A0R4J1B4;E9Q5K8;E9Q604;G5E8F1	ITAM_MOUSE	ITGAM
PDGFRB	P05622	PDGFRB	Platelet-derived growth factor receptor beta	Y	Y	NaN	NaN	NaN	NaN	NaN	0	N	NaN	NaN	NaN	NaN	NaN	0	N	NaN	NaN	NaN	NaN	NaN	0	N	17.4536	16.5408	17.1066	16.9179	17.0123	4	Y	E9QN12;P05622	PGFRB_MOUSE	PDGFRB
KDR	P05622;P26618;P35918;P63085;Q63844	KDR	Platelet-derived growth factor receptor beta	Y	Y	17.0962	15.8599	15.8791	16.4318	16.1554	4	N	16.1086	16.0967	16.9952	16.7461	16.4274	4	N	17.7645	17.4665	17.7825	17.2611	17.6155	4	N	19.4433	18.9013	18.9623	18.8831	18.9318	4	N	E9QN12;O54949;P05532;P05622;P26618;P35917;P35918;P35969;P63085;Q00342;Q63844;A0A0R4J0A4;A0A0U1RPX4;D3Z3G6;Q3UEW6;D3Z6D8	MK01_MOUSE;MK03_MOUSE;PGFRA_MOUSE;PGFRB_MOUSE;VGFR2_MOUSE	KDR;MAPK1;MAPK3;PDGFRA;PDGFRB
MYL1	P05977;P09542	MYL1	Myosin light chain 1/3, skeletal muscle isoform	N	N	24.7524	25.3111	25.1206	24.7172	24.9365	4	N	24.7482	24.4611	25.0014	24.8493	24.7988	4	N	24.5336	24.2896	24.7216	24.6056	24.5696	4	N	23.8682	22.6047	24.5103	23.8985	23.8834	4	N	P09542;P05977;A0A0G2JDW2;E0CZ30;E9PWG4	MYL1_MOUSE;MYL3_MOUSE	MYL1;MYL3
LDHA	P06151	LDHA	L-lactate dehydrogenase A chain	N	N	25.7097	25.7946	25.5786	25.687	25.6983	4	N	25.6904	25.6991	25.5809	25.733	25.6948	4	N	25.653	24.7743	25.4021	25.1939	25.298	4	N	25.8977	25.4224	25.6561	25.811	25.7336	4	N	P06151;A0A1B0GSR9;A0A1B0GSX0	LDHA_MOUSE	LDHA
LDHA	P06151;P16125	LDHA	L-lactate dehydrogenase A chain	N	N	23.4082	22.223	22.6394	22.5169	22.5782	4	N	23.0974	22.9193	22.8354	23.0383	22.9788	4	N	24.6212	23.6995	24.2254	23.9267	24.0761	4	N	24.3344	23.5297	23.9868	24.184	24.0854	4	N	P00342;P06151;P16125;A0A6I8MX27;A0A0N4SVV8;A0A1B0GQX5;A0A1B0GSR9;A0A1B0GSX0;D3YVR7;D3YZE4;D3YZQ9;D3Z7F0;A0A1B0GT41	LDHA_MOUSE;LDHB_MOUSE	LDHA;LDHB
NR3C1	P06537	NR3C1	Glucocorticoid receptor	N	N	NaN	NaN	13.5416	NaN	13.5416	1	N	NaN	NaN	NaN	14.9286	14.9286	1	N	NaN	NaN	NaN	NaN	NaN	0	N	15.3555	14.1441	14.8341	14.8653	14.8497	4	N	P06537;E9Q310	GCR_MOUSE	NR3C1
C9	P06683	C9	Complement component C9	N	N	NaN	17.0469	NaN	NaN	17.0469	1	N	NaN	17.6291	NaN	NaN	17.6291	1	N	15.9126	NaN	NaN	NaN	15.9126	1	N	20.0406	20.637	19.596	19.5901	19.8183	4	N	P06683;A0A0R4J032;H3BKN4	CO9_MOUSE	C9
C5	P06684	C5	Complement C5	N	N	NaN	NaN	NaN	NaN	NaN	0	N	NaN	15.3874	NaN	NaN	15.3874	1	N	NaN	NaN	NaN	NaN	NaN	0	N	18.8591	19.1382	17.7217	17.9764	18.4178	4	N	P06684	CO5_MOUSE	C5
APOA4	P06728	APOA4	Apolipoprotein A-IV	N	N	NaN	15.4511	NaN	NaN	15.4511	1	N	NaN	16.5273	NaN	NaN	16.5273	1	N	15.6123	NaN	17.0162	16.5776	16.5776	3	N	18.1149	19.4421	18.9456	17.5058	18.5302	4	N	P06728	APOA4_MOUSE	APOA4
GPI	P06745	GPI	Glucose-6-phosphate isomerase	N	N	24.0047	24.0272	23.966	24.1058	24.016	4	N	24.0104	23.9121	23.8966	23.9218	23.917	4	N	23.7625	22.198	23.0786	22.6447	22.8617	4	N	21.9986	22.9262	22.0618	22.64	22.3509	4	N	P06745	G6PI_MOUSE	GPI
CTSL	P06797	CTSL	Procathepsin L	N	N	NaN	NaN	15.421	NaN	15.421	1	N	NaN	NaN	NaN	15.3215	15.3215	1	N	NaN	NaN	NaN	NaN	NaN	0	N	16.146	14.6014	15.97	14.9673	15.4687	4	N	P06797;A0A1Y7VNM3;A0A1Y7VNQ4	CATL1_MOUSE	CTSL
PTPRC	P06800	PTPRC	Receptor-type tyrosine-protein phosphatase C	Y	Y	NaN	NaN	NaN	NaN	NaN	0	N	NaN	NaN	NaN	NaN	NaN	0	N	NaN	NaN	NaN	NaN	NaN	0	N	15.5384	15.8725	15.5573	13.8497	15.5478	4	Y	P06800;S4R1M0	PTPRC_MOUSE	PTPRC
ME1	P06801	ME1	NADP-dependent malic enzyme	N	N	19.3708	20.1663	20.086	20.1488	20.1174	4	N	19.8383	20.0825	19.9942	20.0817	20.038	4	N	20.2897	19.9728	19.8611	19.4242	19.9169	4	N	20.6283	20.2051	20.3542	20.2206	20.2874	4	N	P06801;Q3TQP6	MAOX_MOUSE	ME1
ENPP1	P06802	ENPP1	Ectonucleotide pyrophosphatase/phosphodiesterase family member 1	Y	Y	16.4281	NaN	NaN	NaN	16.4281	1	N	16.2077	NaN	NaN	NaN	16.2077	1	N	NaN	NaN	NaN	NaN	NaN	0	N	18.253	17.9745	17.6617	17.2034	17.8181	4	N	A0A0R4J1Q7;P06802;G3X9S2	ENPP1_MOUSE	ENPP1
CFH	P06909	CFH	Complement factor H	N	N	17.732	17.4746	17.3935	15.8677	17.434	4	N	17.4103	17.8647	17.2596	17.3648	17.3876	4	N	17.6794	19.8851	17.7103	18.002	17.8561	4	N	19.8532	20.0953	19.3652	19.9773	19.9153	4	N	P06909;E9Q8I0;A0A0A6YVP8;A0A0A6YWP4;E9Q8H9	CFAH_MOUSE	CFH
SPARC	P07214	SPARC	SPARC	N	N	NaN	NaN	NaN	NaN	NaN	0	N	NaN	16.6053	17.0467	NaN	16.826	2	N	NaN	NaN	NaN	NaN	NaN	0	N	17.0245	17.6023	17.3048	15.8295	17.1647	4	N	P07214;A0A1L1SSH9;Q5NCU4	SPRC_MOUSE	SPARC
TTR	P07309	TTR	Transthyretin	N	N	20.2261	20.3309	18.8826	18.3174	19.5544	4	N	19.0429	20.6306	18.9817	18.9681	19.0123	4	N	18.9172	NaN	19.0014	17.055	18.9172	3	N	21.0689	21.3754	20.4781	20.5044	20.7866	4	N	P07309	TTHY_MOUSE	TTR
CKM	P07310	CKM	Creatine kinase M-type	N	N	28.0541	27.7882	27.7214	27.6585	27.7548	4	N	27.6226	27.5908	27.7379	27.7469	27.6802	4	N	27.6992	26.4572	27.2906	27.1706	27.2306	4	N	27.3602	27.4096	27.7045	27.4929	27.4513	4	N	P07310	KCRM_MOUSE	CKM
CKB	P07310;Q04447	CKB	Creatine kinase M-type	N	N	25.1709	26.5797	26.496	26.6975	26.5379	4	N	25.3267	25.0739	26.3317	25.0695	25.2003	4	N	26.6068	25.9716	26.4682	26.4082	26.4382	4	N	25.2184	23.8354	25.3631	25.3204	25.2694	4	N	Q04447;P07310;A0A0J9YKD4	KCRB_MOUSE;KCRM_MOUSE	CKB;CKM
ANXA2	P07356	ANXA2	Annexin A2	Y	N	22.3711	22.4496	22.4043	22.4899	22.427	4	N	22.1927	22.1215	22.389	22.183	22.1879	4	N	22.3714	23.0795	22.3713	22.2824	22.3713	4	N	21.9903	21.8755	22.0735	21.9228	21.9566	4	N	P07356;B0V2N5	ANXA2_MOUSE	ANXA2
ALB	P07724	ALB	Albumin	N	N	25.8423	25.5857	24.6659	23.7941	25.1258	4	N	24.1713	25.6193	24.1474	23.9688	24.1594	4	N	25.1097	24.6413	24.6603	24.1335	24.6508	4	N	28.0673	29.3262	28.1616	28.1762	28.1689	4	N	P07724	ALBU_MOUSE	ALB
KRT4	P07744	KRT4	Keratin, type II cytoskeletal 4	N	N	17.3148	NaN	NaN	16.6115	16.9631	2	N	NaN	NaN	18.1822	16.511	17.3466	2	N	18.3517	16.2107	15.8131	NaN	16.2107	3	N	15.8557	NaN	15.5721	13.8927	15.5721	3	N	P07744	K2C4_MOUSE	KRT4
KRT4	P07744;P20152;P50446;Q3UV17;Q8VED5;Q922U2	KRT4	Keratin, type II cytoskeletal 4	N	N	NaN	NaN	NaN	14.8215	14.8215	1	N	NaN	NaN	16.2438	14.7106	15.4772	2	N	17.1231	22.2221	18.8744	19.0128	18.9436	4	N	14.2367	17.0828	NaN	NaN	15.6597	2	N	P03995;P07744;P11679;P20152;P50446;Q8BGZ7;Q922U2;Q8VED5;Q99M73;Q9DCV7;Q9Z331;P97861;Q3UV17;Q6IMF0;Q9ERE2;Q9Z2T6;A0A0A6YWC8;A2AKJ2;E9Q0F0;E9Q1Y9;E9Q1Z0;Q3UV11	K22O_MOUSE;K2C4_MOUSE;K2C5_MOUSE;K2C6A_MOUSE;K2C79_MOUSE;VIME_MOUSE	KRT4;KRT5;KRT6A;KRT76;KRT79;VIM
KRT2	P07744;P50446;Q3TTY5;Q3UV17;Q6NXH9;Q922U2	KRT2	Keratin, type II cytoskeletal 4	N	N	21.456	18.8962	16.1972	20.1366	19.5164	4	N	18.2677	19.2401	20.9288	20.3388	19.7894	4	N	23.9852	22.9768	20.8155	21.1716	22.0742	4	N	NaN	17.4409	15.9079	17.1436	17.1436	3	N	P07744;P19246;P50446;Q3TTY5;Q8BGZ7;Q922U2;Q6NXH9;Q9Z331;Q3UV17;E9Q1Z0;Q3UV11	K22E_MOUSE;K22O_MOUSE;K2C4_MOUSE;K2C5_MOUSE;K2C6A_MOUSE;K2C73_MOUSE	KRT2;KRT4;KRT5;KRT6A;KRT73;KRT76
KRT4	P07744;P50446;Q3UV17;Q922U2	KRT4	Keratin, type II cytoskeletal 4	N	N	21.4904	18.2723	17.764	18.833	18.5526	4	N	18.2696	18.7975	19.8634	19.4074	19.1024	4	N	19.3849	20.0643	18.8083	17.2661	19.0966	4	N	17.2229	19.2543	17.9495	19.8201	18.6019	4	N	P07744;P50446;Q8BGZ7;Q922U2;Q9Z331;Q3UV17;Q3UV11	K22O_MOUSE;K2C4_MOUSE;K2C5_MOUSE;K2C6A_MOUSE	KRT4;KRT5;KRT6A;KRT76
SERPINA1A	P07758	SERPINA1A	Alpha-1-antitrypsin 1-1	N	N	NaN	NaN	NaN	NaN	NaN	0	N	NaN	NaN	NaN	NaN	NaN	0	N	NaN	NaN	NaN	NaN	NaN	0	N	15.8354	14.5514	16.385	NaN	15.8354	3	Y	P07758;A0A0A0MQA3	A1AT1_MOUSE	SERPINA1A
SERPINA1A	P07758;P22599;Q00896;Q00897	SERPINA1A	Alpha-1-antitrypsin 1-1	N	N	23.7038	24.379	22.6392	22.3323	23.1715	4	N	23.1927	24.7572	23.204	23.3626	23.2833	4	N	23.398	21.9173	22.8733	22.1835	22.5284	4	N	25.536	25.6196	25.3183	25.4621	25.4991	4	N	P07758;P22599;Q00896;Q00897;A0A0A0MQA3;A0A0R4J0X5	A1AT1_MOUSE;A1AT2_MOUSE;A1AT3_MOUSE;A1AT4_MOUSE	SERPINA1A;SERPINA1B;SERPINA1C;SERPINA1D
SERPINA1A	P07758;P22599;Q00896;Q00897;Q00898	SERPINA1A	Alpha-1-antitrypsin 1-1	N	N	21.8401	21.4317	20.6437	20.0964	21.0377	4	N	21.089	22.4222	20.9674	21.1583	21.1237	4	N	20.7966	NaN	21.1088	19.7514	20.7966	3	N	24.5662	24.4522	23.8883	24.2006	24.3264	4	N	P07758;P22599;Q00896;Q00897;Q00898;A0A0A0MQA3;A0A0R4J0X5	A1AT1_MOUSE;A1AT2_MOUSE;A1AT3_MOUSE;A1AT4_MOUSE;A1AT5_MOUSE	SERPINA1A;SERPINA1B;SERPINA1C;SERPINA1D;SERPINA1E
SERPINA1A	P07758;P22599;Q00896;Q00898	SERPINA1A	Alpha-1-antitrypsin 1-1	N	N	20.9636	20.6645	19.7819	19.3141	20.2232	4	N	19.4135	20.88	20.3212	19.155	19.8674	4	N	17.1852	NaN	NaN	NaN	17.1852	1	N	23.0455	22.9243	22.7006	22.4871	22.8124	4	N	P07758;P22599;Q00896;Q00898;A0A0A0MQA3;A0A0R4J0X5;D3YZL0	A1AT1_MOUSE;A1AT2_MOUSE;A1AT3_MOUSE;A1AT5_MOUSE	SERPINA1A;SERPINA1B;SERPINA1C;SERPINA1E
SERPINA1A	P07758;Q00896	SERPINA1A	Alpha-1-antitrypsin 1-1	N	N	20.9334	21.5343	20.2954	20.1173	20.6144	4	N	20.4351	21.9855	20.6038	20.6992	20.6515	4	N	21.0827	19.225	20.4496	19.4154	19.9325	4	N	23.5175	23.17	23.2272	23.3481	23.2876	4	N	P07758;Q00896;A0A0A0MQA3;A0A0R4J0X5	A1AT1_MOUSE;A1AT3_MOUSE	SERPINA1A;SERPINA1C
SERPINA1A	P07758;Q00896;Q00897	SERPINA1A	Alpha-1-antitrypsin 1-1	N	N	17.8068	19.4311	NaN	NaN	18.6189	2	N	15.313	NaN	NaN	NaN	15.313	1	N	NaN	NaN	NaN	NaN	NaN	0	N	17.1591	16.2072	15.0945	16.8916	16.5494	4	N	P07758;Q00896;Q00897;A0A0A0MQA3;A0A0R4J0X5	A1AT1_MOUSE;A1AT3_MOUSE;A1AT4_MOUSE	SERPINA1A;SERPINA1C;SERPINA1D
SERPINA3K	P07759	SERPINA3K	Serine protease inhibitor A3K	N	N	21.9654	22.0277	20.3671	20.4406	21.203	4	N	21.0781	22.4349	20.7289	21.1762	21.1271	4	N	21.5085	20.7855	20.9216	19.6915	20.8535	4	N	23.6525	23.9388	22.9586	23.2582	23.4554	4	N	P07759;A0A0R4J0I1	SPA3K_MOUSE	SERPINA3K
SERPINA3K	P07759;Q03734	SERPINA3K	Serine protease inhibitor A3K	N	N	20.4478	19.991	18.398	18.9854	19.4882	4	N	19.2304	20.6844	18.9848	19.2394	19.2349	4	N	19.4636	16.9827	18.9825	16.4088	17.9826	4	N	22.774	23.4486	22.2554	22.1575	22.5147	4	N	P07759;Q03734;A0A0R4J0I1	SPA3K_MOUSE;SPA3M_MOUSE	SERPINA3K;SERPINA3M
SERPINA3K	P07759;Q03734;Q91WP6	SERPINA3K	Serine protease inhibitor A3K	N	N	21.9421	22.5386	21.0206	19.7854	21.4813	4	N	21.318	22.9067	21.3563	21.6282	21.4923	4	N	22.2876	21.6042	21.4696	20.7489	21.5369	4	N	24.6074	24.9108	23.7979	24.1136	24.3605	4	N	P07759;Q5I2A0;Q91WP6;P29621;Q03734;A0A0R4J0I1;E9Q499;F2Z405;G3X8T9	SPA3K_MOUSE;SPA3M_MOUSE;SPA3N_MOUSE	SERPINA3K;SERPINA3M;SERPINA3N
SERPINA3K	P07759;Q91WP6	SERPINA3K	Serine protease inhibitor A3K	N	N	NaN	NaN	NaN	NaN	NaN	0	N	16.5381	NaN	NaN	NaN	16.5381	1	N	NaN	NaN	NaN	NaN	NaN	0	N	19.8493	19.8387	19.6014	19.289	19.7201	4	N	P07759;Q5I2A0;Q91WP6;P29621;Q03734;Q80X76;A0A0R4J0I1;E9Q499;F2Z405;G3X8T9	SPA3K_MOUSE;SPA3N_MOUSE	SERPINA3K;SERPINA3N
HSP90AA1	P07901	HSP90AA1	Heat shock protein HSP 90-alpha	Y	N	20.9238	21.3061	21.2425	21.3551	21.2743	4	N	21.2229	21.1564	21.3055	21.1399	21.1896	4	N	21.2697	20.4737	20.7762	20.5098	20.643	4	N	19.9609	20.5464	19.9178	20.1674	20.0641	4	N	P07901	HS90A_MOUSE	HSP90AA1
HSP90AA1	P07901;P11499	HSP90AA1	Heat shock protein HSP 90-alpha	Y	N	24.0888	23.9978	23.9919	24.0959	24.0433	4	N	24.1047	23.9224	23.8466	24.0388	23.9806	4	N	24.0243	22.932	23.7302	23.4611	23.5956	4	N	22.9493	23.0641	22.7564	23.1931	23.0067	4	N	P07901;P11499;E9Q3D6	HS90A_MOUSE;HS90B_MOUSE	HSP90AA1;HSP90AB1
PHKG1	P07934	PHKG1	Phosphorylase b kinase gamma catalytic chain, skeletal muscle/heart isoform	N	N	NaN	NaN	16.5834	16.5919	16.5876	2	N	NaN	NaN	16.4461	NaN	16.4461	1	N	NaN	NaN	16.114	NaN	16.114	1	N	16.6043	18.0135	14.9473	15.8971	16.2507	4	N	P07934	PHKG1_MOUSE	PHKG1
PDIA4	P08003	PDIA4	Protein disulfide-isomerase A4	N	N	18.0184	18.7699	19.0006	18.9381	18.854	4	N	18.9971	18.9907	18.9382	19.1395	18.9939	4	N	18.6796	17.8883	18.7469	18.316	18.4978	4	N	16.8897	18.1151	16.1985	17.4982	17.1939	4	N	P08003;A0A0R4J0Z1	PDIA4_MOUSE	PDIA4
SPTA1	P08032	SPTA1	Spectrin alpha chain, erythrocytic 1	N	N	NaN	16.766	15.8493	15.7233	15.8493	3	N	16.082	17.2089	16.5539	17.5244	16.8814	4	N	16.9062	17.2702	NaN	16.3546	16.9062	3	N	16.9664	17.1156	16.4569	16.8527	16.9095	4	N	P08032	SPTA1_MOUSE	SPTA1
SPTA1	P08032;P16546	SPTA1	Spectrin alpha chain, erythrocytic 1	N	N	21.0745	21.1899	21.0173	20.9913	21.0459	4	N	21.0486	21.0552	21.0712	21.1398	21.0632	4	N	21.2936	21.3962	21.3198	21.3218	21.3208	4	N	20.7495	20.4253	20.6823	20.9112	20.7159	4	N	P08032;P16546;A3KGU5;A3KGU7;A3KGU9;E9Q447	SPTA1_MOUSE;SPTN1_MOUSE	SPTA1;SPTAN1
CBR2	P08074	CBR2	Carbonyl reductase [NADPH] 2	N	N	19.0442	18.609	18.6976	18.349	18.6533	4	N	18.8132	17.9777	18.0831	18.1689	18.126	4	N	16.975	16.2396	17.567	17.4826	17.2288	4	N	15.4029	17.2613	NaN	15.6116	15.6116	3	N	P08074;F6YNX9	CBR2_MOUSE	CBR2
HCK	P08103;P25911	HCK	Tyrosine-protein kinase HCK	N	N	NaN	17.7226	17.1615	17.3723	17.3723	3	N	16.8169	17.4786	16.6267	17.0614	16.9392	4	N	18.0823	NaN	17.8027	17.0631	17.8027	3	N	17.1466	17.7676	16.4737	16.5252	16.8359	4	N	E9Q696;J3QN85;P06240;P08103;P14234;P16092;P16277;P21803;P25911;P39688;Q03142;Q04736;Q04859;Q61851;Q9JHU3;Q9JKV2;A0A0R4IZY3;E9QK53;E9QNJ9;F6UND7;D3Z5M8;E9PVU6;E9PX60;E9PX67;E9PX88;E9PX90;E9PXV8;E9Q5C3;E9Q708;E9Q7C7;E9Q7E8;E9Q7T0;F6TK14;Q61563;Q7TSI8;D3YZ57;E9Q5C2;E9Q700;E9Q7E6;A0A0J9YTQ5;A0A1Y7VIW8;A0A1Y7VJE1;A0A1Y7VKB8;A0A1Y7VNS6;A0A286YCF7;A0A286YD80;F2Z480;Q3UZZ3	HCK_MOUSE;LYN_MOUSE	HCK;LYN
HSP90B1	P08113	HSP90B1	Endoplasmin	Y	N	21.8963	22.0093	22.1204	22.1746	22.0648	4	N	22.166	22.0672	22.1011	22.2093	22.1336	4	N	22.1317	21.4212	21.8454	21.6635	21.7544	4	N	22.1174	22.001	21.9753	22.0308	22.0159	4	N	P08113	ENPL_MOUSE	HSP90B1
HSP90AB1	P08113;P11499	HSP90AB1	Endoplasmin	Y	N	21.6024	21.7333	21.583	22.0028	21.6678	4	N	21.4877	21.27	21.5884	21.4135	21.4506	4	N	21.5109	20.2637	21.1732	20.9577	21.0654	4	N	20.2627	20.8632	20.3591	19.973	20.3109	4	N	P08113;P11499;D3Z1R1;E9PX27	ENPL_MOUSE;HS90B_MOUSE	HSP90AB1;HSP90B1
COL3A1	P08121	COL3A1	Collagen alpha-1(III) chain	Y	N	NaN	NaN	15.7497	NaN	15.7497	1	N	NaN	NaN	16.8072	NaN	16.8072	1	N	15.8313	NaN	NaN	NaN	15.8313	1	N	18.1954	17.1614	17.6391	17.685	17.662	4	N	P08121	CO3A1_MOUSE	COL3A1
COL4A2	P08122	COL4A2	Collagen alpha-2(IV) chain	N	N	22.7443	22.8931	22.5715	22.7372	22.7408	4	N	22.4091	22.4709	22.1387	22.5577	22.44	4	N	23.3682	24.7452	24.0313	24.9328	24.3883	4	N	24.829	24.235	24.3494	24.5309	24.4402	4	N	P08122	CO4A2_MOUSE	COL4A2
APOE	P08226	APOE	Apolipoprotein E	N	N	18.9517	19.6949	18.6614	18.4372	18.8066	4	N	18.5771	19.5846	18.8747	18.1688	18.7259	4	N	17.2258	NaN	17.694	16.96	17.2258	3	N	17.8378	19.4436	18.017	17.772	17.9274	4	N	P08226;A0A1B0GX15;G3UWN5	APOE_MOUSE	APOE
SOD1	P08228	SOD1	Superoxide dismutase [Cu-Zn]	N	N	24.3535	24.066	23.8186	23.8116	23.9423	4	N	23.9427	23.8208	23.7852	23.9403	23.8805	4	N	23.1969	22.0627	22.9946	22.9247	22.9597	4	N	23.6274	23.2218	23.6802	23.7793	23.6538	4	N	P08228	SODC_MOUSE	SOD1
MDH2	P08249	MDH2	Malate dehydrogenase, mitochondrial	N	N	28.3961	28.1386	28.2251	27.9993	28.1819	4	N	28.2032	28.2017	28.0088	28.2851	28.2025	4	N	27.8798	26.8996	27.8423	27.693	27.7677	4	N	27.5195	27.7257	27.4185	27.7155	27.6175	4	N	P08249;A0A0G2JF23	MDHM_MOUSE	MDH2
IL6	P08505	IL6	Interleukin-6	N	N	NaN	NaN	NaN	NaN	NaN	0	N	NaN	NaN	NaN	NaN	NaN	0	N	NaN	NaN	NaN	14.6752	14.6752	1	N	15.9725	15.9955	16.0611	15.8798	15.984	4	N	P08505;A0A0G2JFG1	IL6_MOUSE	IL6
C4BPA	P08607	C4BPA	C4b-binding protein	N	N	NaN	NaN	NaN	NaN	NaN	0	N	NaN	NaN	NaN	NaN	NaN	0	N	NaN	NaN	NaN	NaN	NaN	0	N	19.0176	19.3037	18.8968	19.1749	19.0962	4	Y	P08607;E9PUZ8	C4BPA_MOUSE	C4BPA
GNAI2	P08752	GNAI2	Guanine nucleotide-binding protein G(i) subunit alpha-2	N	N	20.9315	20.4047	21.0834	20.786	20.8587	4	N	20.5815	20.4279	20.6744	20.6821	20.628	4	N	21.3846	20.9068	20.7317	21.2342	21.0705	4	N	22.1127	22.1644	22.0135	22.1076	22.1101	4	N	P08752	GNAI2_MOUSE	GNAI2
GNAI2	P08752;P18872;Q9DC51	GNAI2	Guanine nucleotide-binding protein G(i) subunit alpha-2	N	N	15.7672	17.5311	18.2927	18.4478	17.9119	4	N	18.3467	18.2476	18.5796	18.4156	18.3812	4	N	17.5855	NaN	17.2791	NaN	17.4323	2	N	18.1384	19.0065	18.6144	18.5922	18.6033	4	N	B2RSH2;P08752;P18872;Q9DC51;A0A0A6YWA9;D3Z2M7	GNAI2_MOUSE;GNAI3_MOUSE;GNAO_MOUSE	GNAI2;GNAI3;GNAO1
GNAI2	P08752;Q9DC51	GNAI2	Guanine nucleotide-binding protein G(i) subunit alpha-2	N	N	20.2626	20.8169	21.128	21.2158	20.9724	4	N	21.1484	21.0112	20.5424	21.1498	21.0798	4	N	21.3376	20.8406	21.1614	21.1234	21.1424	4	N	21.6067	21.2092	21.4564	21.4075	21.4319	4	N	B2RSH2;P08752;Q9DC51	GNAI2_MOUSE;GNAI3_MOUSE	GNAI2;GNAI3
PGK1	P09041;P09411	PGK1	Phosphoglycerate kinase 2	N	N	24.7573	24.8211	24.7674	24.85	24.7943	4	N	24.7784	24.7066	24.7814	24.9184	24.7799	4	N	24.7158	23.4878	24.5401	24.1942	24.3671	4	N	24.8865	25.5811	24.6094	24.7943	24.8404	4	N	P09041;P09411	PGK1_MOUSE;PGK2_MOUSE	PGK1;PGK2
ITGB1	P09055	ITGB1	Integrin beta-1	Y	Y	20.609	20.7059	20.6995	20.7699	20.7027	4	N	20.725	20.7084	20.688	20.672	20.6982	4	N	20.9043	20.0752	20.7283	20.5811	20.6547	4	N	23.6812	22.8356	23.1145	23.2987	23.2066	4	N	P09055	ITB1_MOUSE	ITGB1
P4HB	P09103	P4HB	Protein disulfide-isomerase	N	N	20.8383	21.0146	21.1003	21.0238	21.0192	4	N	21.2435	21.0455	21.0622	21.0976	21.0799	4	N	21.0414	19.7856	20.753	20.3282	20.5406	4	N	19.9953	20.3217	19.8459	20.3623	20.1585	4	N	P09103	PDIA1_MOUSE	P4HB
ALPL	P09242	ALPL	Alkaline phosphatase, tissue-nonspecific isozyme	Y	Y	NaN	16.5295	16.5679	17.306	16.5679	3	N	16.6858	17.7163	17.1618	17.4282	17.295	4	N	17.803	NaN	17.5881	17.0229	17.5881	3	N	21.3219	20.9166	20.9012	21.5227	21.1193	4	N	P09242;E9Q7P8	PPBT_MOUSE	ALPL
NCL	P09405	NCL	Nucleolin	Y	N	20.2018	20.2287	20.1341	20.24	20.2153	4	N	20.2593	20.3301	20.1409	20.5094	20.2947	4	N	20.1612	18.4952	19.4724	19.3645	19.4184	4	N	17.4476	18.5557	17.3485	18.7992	18.0016	4	N	P09405	NUCL_MOUSE	NCL
PGK1	P09411	PGK1	Phosphoglycerate kinase 1	N	N	24.5407	24.7122	24.4977	24.5208	24.5308	4	N	24.4623	24.4924	24.5106	24.6038	24.5015	4	N	24.5434	23.6306	24.288	24.3166	24.3023	4	N	24.5005	24.5821	24.4381	24.5362	24.5183	4	N	P09411;S4R2M7	PGK1_MOUSE	PGK1
ACE	P09470	ACE	Angiotensin-converting enzyme	Y	Y	17.0995	17.532	16.9809	17.7031	17.3158	4	N	17.3294	17.612	17.7957	17.2594	17.4707	4	N	16.796	19.3634	17.2668	17.3071	17.2869	4	N	21.008	20.0998	20.9557	20.3266	20.6411	4	N	P09470;D0G895;F6QCP8	ACE_MOUSE	ACE
FTH1	P09528	FTH1	Ferritin heavy chain	N	N	20.3896	20.5239	20.4695	20.3273	20.4295	4	N	20.1445	20.4202	19.9058	20.738	20.2824	4	N	19.4604	19.6151	19.9114	19.271	19.5377	4	N	19.4949	19.7295	19.5176	19.8092	19.6236	4	N	P09528;A0A494B9D4;A0A494BA92;A0A494BAP3	FRIH_MOUSE	FTH1
MYL4	P09541	MYL4	Myosin light chain 4	N	N	21.4787	21.1933	22.791	22.3204	21.8995	4	N	22.3099	21.6717	21.8483	22.0758	21.9621	4	N	20.3417	20.5973	20.9661	21.276	20.7817	4	N	21.4255	20.9418	21.0191	20.8196	20.9804	4	N	P09541;Q9CZ19;A2A6Q8;D6RFU4	MYL4_MOUSE	MYL4
MYL3	P09541;P09542	MYL3	Myosin light chain 4	N	N	26.4044	22.6639	23.0054	23.0003	23.0028	4	N	23.1399	22.4624	23.2652	23.1932	23.1665	4	N	25.1959	24.3523	25.1219	25.0906	25.1063	4	N	24.8644	24.6392	25.7849	24.9956	24.93	4	N	P09542;P09541;Q9CZ19;A0A0G2JDM3;A0A0G2JDW2;A2A6Q8	MYL3_MOUSE;MYL4_MOUSE	MYL3;MYL4
MYL3	P09542	MYL3	Myosin light chain 3	N	N	27.5574	26.9041	26.8969	26.63	26.9005	4	N	27.2603	27.0143	26.8856	27.4023	27.1373	4	N	25.842	25.5059	26.2974	26.163	26.0025	4	N	25.9731	25.6978	26.434	25.8684	25.9207	4	N	P09542;A0A0G2JDM3;A0A0G2JDW2	MYL3_MOUSE	MYL3
CSF1R	P09581	CSF1R	Macrophage colony-stimulating factor 1 receptor	Y	Y	NaN	NaN	NaN	NaN	NaN	0	N	NaN	NaN	NaN	NaN	NaN	0	N	NaN	NaN	NaN	NaN	NaN	0	N	17.9755	17.3868	15.4921	NaN	17.3868	3	Y	P09581	CSF1R_MOUSE	CSF1R
SOD2	P09671	SOD2	Superoxide dismutase [Mn], mitochondrial	N	N	25.3281	25.2614	25.5334	24.5191	25.2948	4	N	25.1269	24.9542	25.2895	24.3428	25.0405	4	N	23.6657	22.3053	23.6345	23.1458	23.3901	4	N	23.568	24.0596	23.9139	23.8081	23.861	4	N	P09671;A0A3B2WBF0	SODM_MOUSE	SOD2
APOA2	P09813	APOA2	Apolipoprotein A-II	N	N	NaN	16.3656	NaN	NaN	16.3656	1	N	NaN	16.7149	NaN	NaN	16.7149	1	N	NaN	17.4279	NaN	16.0626	16.7452	2	N	16.2309	16.6333	15.6668	15.9424	16.0867	4	N	P09813	APOA2_MOUSE	APOA2
SURF1	P09925	SURF1	Surfeit locus protein 1	N	N	18.3629	18.8932	18.6954	18.9123	18.7943	4	N	19.261	19.0506	19.0091	18.5003	19.0299	4	N	17.1175	NaN	17.697	16.6907	17.1175	3	N	16.9967	17.9659	17.276	16.938	17.1364	4	N	P09925;A0A0A6YVR9;V9GXE6	SURF1_MOUSE	SURF1
NUDT10	P0C027;P0C028;Q8R2U6	NUDT10	Diphosphoinositol polyphosphate phosphohydrolase 3-alpha	N	N	NaN	15.4055	17.2055	15.8805	15.8805	3	N	16.4984	16.6595	16.9917	15.58	16.5789	4	N	NaN	NaN	NaN	NaN	NaN	0	N	NaN	NaN	15.2726	14.3645	14.8185	2	N	P0C027;P0C028;Q8R2U6	NUD10_MOUSE;NUD11_MOUSE;NUDT4_MOUSE	NUDT10;NUDT11;NUDT4
CHMP6	P0C0A3	CHMP6	Charged multivesicular body protein 6	N	N	16.6187	16.6078	16.7172	15.3906	16.6133	4	N	16.9796	16.7693	16.1485	16.5803	16.6748	4	N	15.7206	NaN	16.4051	15.0457	15.7206	3	N	NaN	15.0899	14.3542	15.4388	15.0899	3	N	P0C0A3;B1AZ42	CHMP6_MOUSE	CHMP6
H2AZ1	P0C0S6;Q3THW5	H2AZ1	Histone H2A.Z	N	N	20.4122	20.6283	20.8362	20.2887	20.5202	4	N	20.2709	19.4903	20.6413	19.8781	20.0745	4	N	20.3796	21.6482	21.5596	21.6127	21.5862	4	N	NaN	18.1618	NaN	18.9256	18.5437	2	N	P0C0S6;Q3THW5;Q8R029	H2AV_MOUSE;H2AZ_MOUSE	H2AZ1;H2AZ2
PRKG1	P0C605	PRKG1	cGMP-dependent protein kinase 1	N	N	16.0733	16.8677	16.6138	17.4968	16.7408	4	N	17.7214	18.0832	18.1681	17.3284	17.9023	4	N	17.4818	NaN	NaN	NaN	17.4818	1	N	17.2592	17.5053	17.6958	17.7124	17.6005	4	N	P0C605;A0A5F8MPU4;A0A494BB87	KGP1_MOUSE	PRKG1
DNAH2	P0C6F1	DNAH2	Dynein axonemal heavy chain 2	N	N	21.2054	21.4857	21.6311	20.9689	21.3455	4	N	20.4762	20.4822	21.3868	20.0536	20.4792	4	N	20.8188	19.9952	21.5908	20.9554	20.8871	4	N	19.5798	21.3087	20.2586	20.2785	20.2685	4	N	P0C6F1;D3Z667	DYH2_MOUSE	DNAH2
LY6C1	P0CW02	LY6C1	Lymphocyte antigen 6C1	N	N	17.34	16.2854	15.7903	NaN	16.2854	3	N	NaN	NaN	16.0405	15.4988	15.7696	2	N	18.0959	NaN	18.8296	NaN	18.4628	2	N	18.1069	18.8347	18.2731	18.4164	18.3447	4	N	P0CW02;A0A087WNZ5;A0A087WRP7	LY6C1_MOUSE	LY6C1
PET100	P0DJE0	PET100	Protein PET100 homolog, mitochondrial	N	N	NaN	15.3922	15.2622	NaN	15.3272	2	N	15.417	15.3062	15.1567	NaN	15.3062	3	N	NaN	NaN	NaN	NaN	NaN	0	N	NaN	NaN	NaN	NaN	NaN	0	N	P0DJE0;A0A140LIS7;A0A140LIT5	PT100_MOUSE	PET100
NDUFB1	P0DN34	NDUFB1	NADH dehydrogenase [ubiquinone] 1 beta subcomplex subunit 1	N	N	21.5595	21.8064	21.7743	21.0101	21.6669	4	N	21.2556	21.4985	21.5524	21.2201	21.3771	4	N	20.1668	20.1376	20.8606	20.1318	20.1522	4	N	20.075	20.1297	20.3263	20.1476	20.1387	4	N	P0DN34	NDUB1_MOUSE	NDUFB1
MNDA	P0DOV1	MNDA	Interferon-activable protein 205-B	N	N	NaN	15.0991	15.2186	13.7608	15.0991	3	N	15.4378	14.9524	14.6088	14.9441	14.9483	4	N	15.9893	NaN	NaN	NaN	15.9893	1	N	14.7554	14.34	15.6876	14.9277	14.8415	4	N	P0DOV1;Q8CGE8	IFI5B_MOUSE	MNDA
CALM1	P0DP26;P0DP27;P0DP28	CALM1	Calmodulin-1	N	N	20.8246	20.6964	20.4665	20.9112	20.7605	4	N	20.9267	20.8368	21.2498	21.1966	21.0617	4	N	20.2375	20.0964	17.8504	19.3293	19.7129	4	N	NaN	18.2422	16.5105	18.6187	18.2422	3	N	P0DP26;P0DP27;P0DP28;P20801	CALM1_MOUSE;CALM2_MOUSE;CALM3_MOUSE	CALM1;CALM2;CALM3
ANXA1	P10107	ANXA1	Annexin A1	N	N	18.8754	19.2354	19.208	18.1914	19.0417	4	N	19.598	19.5259	19.8952	18.6005	19.562	4	N	16.8734	21.1368	20.3072	19.0823	19.6948	4	N	17.9267	17.4864	17.7626	16.9677	17.6245	4	N	P10107;A0A494BBD8	ANXA1_MOUSE	ANXA1
EEF1A1	P10126	EEF1A1	Elongation factor 1-alpha 1	N	N	21.7148	21.5913	21.981	21.8307	21.7728	4	N	21.7701	21.2915	22.1521	21.6083	21.6892	4	N	21.7323	22.3181	21.3762	21.4613	21.5968	4	N	22.159	21.9692	21.9322	21.7367	21.9507	4	N	P10126;D3YZ68;D3Z3I8	EF1A1_MOUSE	EEF1A1
EEF1A1	P10126;P62631	EEF1A1	Elongation factor 1-alpha 1	N	N	26.5717	26.4833	26.3894	26.4876	26.4854	4	N	26.3261	26.2973	26.5174	26.4466	26.3863	4	N	26.539	26.292	26.5681	26.332	26.4355	4	N	26.3457	26.1844	26.3326	26.3274	26.33	4	N	P10126;P62631;D3YZ68;D3Z3I8	EF1A1_MOUSE;EF1A2_MOUSE	EEF1A1;EEF1A2
NID1	P10493	NID1	Nidogen-1	Y	N	22.6459	22.6683	22.6836	22.67	22.6692	4	N	22.0818	22.4189	22.1883	22.4443	22.3036	4	N	22.8133	23.0345	22.9999	22.9109	22.9554	4	N	25.7198	25.2516	25.2171	25.5525	25.4021	4	N	P10493	NID1_MOUSE	NID1
ALAD	P10518	ALAD	Delta-aminolevulinic acid dehydratase	N	N	19.282	18.9306	19.0036	19.1874	19.0955	4	N	18.6009	18.6185	19.0746	18.4123	18.6097	4	N	18.3576	17.4834	18.1914	17.5655	17.8785	4	N	18.3334	18.5766	18.6578	18.4471	18.5119	4	N	P10518	HEM2_MOUSE	ALAD
CTSB	P10605	CTSB	Cathepsin B	Y	N	20.0413	20.5699	20.8017	20.5453	20.5576	4	N	20.5945	20.7292	20.5012	20.7947	20.6619	4	N	20.5546	20.0907	20.6599	20.805	20.6073	4	N	20.7843	20.2438	20.6039	20.932	20.6941	4	N	P10605	CATB_MOUSE	CTSB
EIF4A2	P10630	EIF4A2	Eukaryotic initiation factor 4A-II	N	N	19.2955	19.2959	19.7329	19.8643	19.5144	4	N	19.1991	19.5505	19.5539	19.3183	19.4344	4	N	19.5816	NaN	18.2678	19.2644	19.2644	3	N	17.7923	19.1677	18.1631	18.0444	18.1037	4	N	P10630;A0A338P6X5;Q8BTU6;E9Q561	IF4A2_MOUSE	EIF4A2
EIF4A1	P10630;P60843	EIF4A1	Eukaryotic initiation factor 4A-II	N	N	21.078	21.0689	21.1163	21.3499	21.0972	4	N	21.0081	21.0329	21.1482	21.1346	21.0838	4	N	21.1601	20.0416	20.762	20.2937	20.5278	4	N	20.2407	20.9091	20.3698	20.3507	20.3602	4	N	P10630;P60843;Q8BTU6;E9Q561	IF4A1_MOUSE;IF4A2_MOUSE	EIF4A1;EIF4A2
MAPT	P10637	MAPT	Microtubule-associated protein tau	N	N	19.7504	20.0513	19.9984	19.678	19.8744	4	N	19.871	19.49	20.1964	19.8435	19.8572	4	N	19.686	19.9172	20.1115	20.1557	20.0143	4	N	20.3535	20.0219	20.5014	20.1195	20.2365	4	N	P10637;A0A0A0MQC7;A2A5Y6;B1AQW2	TAU_MOUSE	MAPT
TXN	P10639	TXN	Thioredoxin	N	N	20.2431	19.2177	19.4774	20.1252	19.8013	4	N	19.8767	19.6457	20.16	19.8755	19.8761	4	N	19.7804	NaN	19.17	19.3954	19.3954	3	N	19.3101	19.7812	19.783	20.1844	19.7821	4	N	P10639	THIO_MOUSE	TXN
GSTM1	P10649	GSTM1	Glutathione S-transferase Mu 1	N	N	22.5872	22.5235	22.5166	21.3921	22.52	4	N	22.4496	22.3835	22.3892	21.6711	22.3864	4	N	20.5751	19.1554	20.2769	18.9121	19.7162	4	N	20.4231	20.4848	20.6407	20.6773	20.5628	4	N	P10649;A2AE89;F6WHQ7	GSTM1_MOUSE	GSTM1
GSTM1	P10649;P15626;P19639;Q80W21	GSTM1	Glutathione S-transferase Mu 1	N	N	22.7541	22.848	22.5669	21.6955	22.6605	4	N	22.5492	22.6184	22.5606	22.1897	22.5549	4	N	21.0317	19.583	20.9706	20.4599	20.7153	4	N	20.4123	20.4402	20.7378	20.8763	20.589	4	N	P10649;P15626;P19639;Q80W21;O35660;A2AE89;D3YVP5;D3YVP9;D3YX76;D3YVP6;D3YVP8;E9QAC8;F6WHQ7;G5E8M7	GSTM1_MOUSE;GSTM2_MOUSE;GSTM3_MOUSE;GSTM7_MOUSE	GSTM1;GSTM2;GSTM3;GSTM7
GSTM1	P10649;P15626;P48774;Q80W21	GSTM1	Glutathione S-transferase Mu 1	N	N	23.2621	23.7568	23.5644	22.9305	23.4132	4	N	23.0159	23.039	23.4712	22.3892	23.0275	4	N	22.0573	20.9591	22.0677	21.4382	21.7478	4	N	21.5877	21.7954	22.0039	22.0083	21.8996	4	N	P10649;P15626;P48774;Q80W21;Q8R5I6;A2AE89;A2AE91;D3YVP5;D3YX76;E9PV63;E9PVM7;D3YVP6;D3YZ29;E9QAC8;F6WHQ7	GSTM1_MOUSE;GSTM2_MOUSE;GSTM5_MOUSE;GSTM7_MOUSE	GSTM1;GSTM2;GSTM5;GSTM7
GSTM1	P10649;P15626;Q80W21	GSTM1	Glutathione S-transferase Mu 1	N	N	21.7923	22.1533	21.5519	20.9072	21.6721	4	N	21.3	21.5066	21.2774	20.8829	21.2887	4	N	19.9071	NaN	19.0503	NaN	19.4787	2	N	19.3699	20.5829	19.8904	19.7948	19.8426	4	N	P10649;P15626;P19639;Q80W21;O35660;A2AE89;D3YVP5;D3YVP9;D3YX76;D3YVP6;D3YVP8;E9QAC8;F6WHQ7;G5E8M7	GSTM1_MOUSE;GSTM2_MOUSE;GSTM7_MOUSE	GSTM1;GSTM2;GSTM7
GSTM1	P10649;Q80W21	GSTM1	Glutathione S-transferase Mu 1	N	N	19.4635	20.8327	17.4532	18.8609	19.1622	4	N	20.2236	19.3094	20.42	19.2108	19.7665	4	N	19.1282	NaN	NaN	NaN	19.1282	1	N	NaN	NaN	NaN	NaN	NaN	0	N	P10649;P19639;Q80W21;A2AE89;D3YVP5;D3YVP6;E9QAC8;F6WHQ7	GSTM1_MOUSE;GSTM7_MOUSE	GSTM1;GSTM7
TCEA1	P10711	TCEA1	Transcription elongation factor A protein 1	N	N	NaN	NaN	17.8291	16.4043	17.1167	2	N	18.2074	14.4184	17.2743	16.5375	16.9059	4	N	15.9965	NaN	17.2898	17.0029	17.0029	3	N	16.9521	18.1501	16.9014	17.1388	17.0454	4	N	P10711;E9PYD5	TCEA1_MOUSE	TCEA1
RRAS	P10833	RRAS	Ras-related protein R-Ras	N	N	18.0404	18.1451	18.4346	18.5964	18.2899	4	N	17.7506	18.1001	18.3209	17.9238	18.0119	4	N	17.749	NaN	16.6844	NaN	17.2167	2	N	16.9046	16.9299	17.1292	16.9948	16.9624	4	N	P10833	RRAS_MOUSE	RRAS
RRAS	P10833;P62071	RRAS	Ras-related protein R-Ras	N	N	20.3442	20.5883	21.1801	21.3582	20.8842	4	N	20.522	20.7456	21.073	20.8657	20.8057	4	N	20.9631	19.6061	20.7479	20.9352	20.8415	4	N	19.9666	20.3746	20.5557	20.2587	20.3166	4	N	P10833;P62071;A0A1B0GRG1;A0A1B0GRT5	RRAS2_MOUSE;RRAS_MOUSE	RRAS;RRAS2
SLC3A2	P10852	SLC3A2	4F2 cell-surface antigen heavy chain	Y	Y	NaN	17.2923	17.4498	17.4025	17.4025	3	N	16.1732	17.0683	17.7988	17.8825	17.4336	4	N	16.9346	NaN	NaN	NaN	16.9346	1	N	20.1544	18.9791	19.8382	19.3222	19.5802	4	N	P10852;A0A0U1RPK4	4F2_MOUSE	SLC3A2
H2BC12	P10853;P10854;Q64475;Q64478;Q64524;Q64525;Q6ZWY9;Q8CGP0;Q8CGP1;Q8CGP2;Q9D2U9	H2BC12	Histone H2B type 1-F/J/L	N	N	27.5463	27.3836	27.3601	27.118	27.3718	4	N	27.3197	27.1559	27.0884	27.5354	27.2378	4	N	27.4799	28.2878	28.0403	28.2687	28.1545	4	N	23.4444	26.2523	23.4793	25.257	24.3682	4	N	P10853;P10854;P70696;Q64475;Q64478;Q64524;Q64525;Q6ZWY9;Q8CGP0;Q8CGP1;Q8CGP2;Q9D2U9;Q8CBB6	H2B1B_MOUSE;H2B1C_MOUSE;H2B1F_MOUSE;H2B1H_MOUSE;H2B1K_MOUSE;H2B1M_MOUSE;H2B1P_MOUSE;H2B2B_MOUSE;H2B2E_MOUSE;H2B3A_MOUSE;H2B3B_MOUSE	H2BC12;H2BC14;H2BC15;H2BC21;H2BC3;H2BC8;H2BC9;H2BU1;H2BU2;HIST1H2BP;HIST2H2BB
H2BC12	P10853;P10854;Q64475;Q64478;Q64525;Q6ZWY9;Q8CGP1;Q8CGP2	H2BC12	Histone H2B type 1-F/J/L	N	N	24.9447	24.1086	23.9556	24.2047	24.1566	4	N	24.4291	24.5485	24.3432	24.8575	24.4888	4	N	24.1926	24.909	25.0069	24.4729	24.691	4	N	20.3834	23.0444	19.2505	21.9426	21.163	4	N	P10853;P10854;Q64475;Q64478;Q64525;Q6ZWY9;Q8CGP1;Q8CGP2;Q8CBB6	H2B1B_MOUSE;H2B1C_MOUSE;H2B1F_MOUSE;H2B1H_MOUSE;H2B1K_MOUSE;H2B1M_MOUSE;H2B1P_MOUSE;H2B2B_MOUSE	H2BC12;H2BC14;H2BC15;H2BC3;H2BC8;H2BC9;HIST1H2BP;HIST2H2BB
H1-0	P10922	H1-0	Histone H1.0	N	N	22.9978	22.524	22.6089	22.7484	22.6786	4	N	22.7392	22.663	22.5254	23.0245	22.7011	4	N	23.2755	24.9681	23.794	24.5716	24.1828	4	N	19.751	21.5011	19.2742	20.7667	20.2589	4	N	P10922	H10_MOUSE	H1-0
SUB1	P11031	SUB1	Activated RNA polymerase II transcriptional coactivator p15	N	N	18.7031	19.5797	19.4447	18.9392	19.1919	4	N	19.3371	19.7148	19.7199	19.7691	19.7174	4	N	19.312	18.4286	19.2147	19.1139	19.1643	4	N	NaN	17.0715	NaN	NaN	17.0715	1	N	P11031	TCP4_MOUSE	SUB1
COL1A1	P11087	COL1A1	Collagen alpha-1(I) chain	Y	N	23.1824	22.7408	22.3558	22.0812	22.5483	4	N	21.9772	21.8599	21.5922	20.9695	21.7261	4	N	22.3725	22.7409	21.6938	22.2403	22.3064	4	N	22.076	20.7709	23.0928	20.9089	21.4925	4	N	P11087	CO1A1_MOUSE	COL1A1
PARP1	P11103	PARP1	Poly [ADP-ribose] polymerase 1	N	N	NaN	17.4801	16.3156	16.505	16.505	3	N	15.2108	15.6684	16.6689	16.0381	15.8532	4	N	16.4157	NaN	NaN	NaN	16.4157	1	N	16.6409	16.759	16.7817	17	16.7703	4	N	P11103;Q921K2	PARP1_MOUSE	PARP1
LPL	P11152	LPL	Lipoprotein lipase	Y	Y	19.5766	20.1197	20.3344	20.3207	20.2202	4	N	19.9592	19.7355	19.894	19.7935	19.8437	4	N	19.8017	19.3829	20.2016	19.7029	19.7523	4	N	21.9009	21.1739	21.3772	21.6559	21.5165	4	N	P11152	LIPL_MOUSE	LPL
FN1	P11276	FN1	Fibronectin	Y	N	18.6091	18.998	18.7503	18.9535	18.8519	4	N	19.1205	19.3721	19.1257	18.9851	19.1231	4	N	19.2622	20.0529	19.7329	19.8335	19.7832	4	N	22.1275	22.0504	22.01	21.973	22.0302	4	N	P11276;A0A087WR50;A0A087WS56;A0A087WSN6;B7ZNJ1;B9EHT6;Q3UHL6	FINC_MOUSE	FN1
GPX1	P11352	GPX1	Glutathione peroxidase 1	N	N	19.167	19.4651	19.953	19.4642	19.4647	4	N	19.65	19.8709	19.653	19.3838	19.6515	4	N	17.9702	20.1117	19.1038	17.0027	18.537	4	N	18.917	19.1304	18.8775	18.8313	18.8973	4	N	P11352;A0A0A6YVV2;A0A0A6YY34	GPX1_MOUSE	GPX1
FABP3	P11404	FABP3	Fatty acid-binding protein, heart	N	N	29.6296	29.2934	29.169	29.2034	29.2484	4	N	29.2338	29.1569	29.3339	29.3704	29.2839	4	N	29.1683	28.6617	29.3145	29.1028	29.1356	4	N	23.8259	27.9	24.5925	27.7094	26.1509	4	N	P11404	FABPH_MOUSE	FABP3
LAMP1	P11438	LAMP1	Lysosome-associated membrane glycoprotein 1	Y	Y	19.1392	19.8045	20.0348	19.9522	19.8784	4	N	19.5998	19.4367	19.8407	19.2939	19.5182	4	N	19.8743	19.1732	20.0108	19.8903	19.8823	4	N	19.8862	19.6711	19.6027	19.7532	19.7122	4	N	P11438	LAMP1_MOUSE	LAMP1
CDK1	P11440	CDK1	Cyclin-dependent kinase 1	N	N	NaN	17.1967	17.0937	15.2855	17.0937	3	N	16.8127	NaN	16.3871	NaN	16.5999	2	N	16.2636	NaN	17.102	NaN	16.6828	2	N	14.872	NaN	14.6017	16.0814	14.872	3	N	P11440;P97377;Q80YP0;D3Z2T9	CDK1_MOUSE	CDK1
HSP90AB1	P11499	HSP90AB1	Heat shock protein HSP 90-beta	Y	N	24.9251	25.1358	25.0749	25.1198	25.0974	4	N	25.1136	24.9752	24.8539	25.1654	25.0444	4	N	25.1246	23.9013	24.732	24.3538	24.5429	4	N	24.0903	24.5161	23.8515	24.3028	24.1966	4	N	P11499;E9Q0C3	HS90B_MOUSE	HSP90AB1
DMD	P11531	DMD	Dystrophin	N	N	20.7359	20.9867	20.894	20.8949	20.8945	4	N	20.7494	20.9298	20.9294	21.02	20.9296	4	N	21.0823	21.0209	21.2046	21.0967	21.0895	4	N	20.4057	20.7478	20.6119	20.6989	20.6554	4	N	P11531	DMD_MOUSE	DMD
L1CAM	P11627	L1CAM	Neural cell adhesion molecule L1	Y	Y	NaN	NaN	NaN	NaN	NaN	0	N	NaN	NaN	NaN	NaN	NaN	0	N	NaN	NaN	NaN	NaN	NaN	0	N	18.0828	18.5008	17.0654	18.0547	18.0687	4	Y	P11627;A2AFG7;A2AFG8;Q6PGJ3	L1CAM_MOUSE	L1CAM
CFP	P11680	CFP	Properdin	N	N	NaN	NaN	NaN	NaN	NaN	0	N	NaN	NaN	NaN	NaN	NaN	0	N	NaN	NaN	NaN	NaN	NaN	0	N	16.4143	16.4859	15.681	16.0312	16.2228	4	Y	P11680	PROP_MOUSE	CFP
ITGA5	P11688	ITGA5	Integrin alpha-5	Y	Y	NaN	15.9751	16.3229	15.9111	15.9751	3	N	16.0222	17.1154	16.7308	16.6203	16.6756	4	N	17.5802	NaN	15.1654	NaN	16.3728	2	N	20.7466	20.1712	20.4846	20.3029	20.3938	4	N	P11688	ITA5_MOUSE	ITGA5
CAMK2A	P11798	CAMK2A	Calcium/calmodulin-dependent protein kinase type II subunit alpha	N	N	16.8949	17.5055	17.8545	17.5466	17.526	4	N	17.2676	17.658	17.5398	17.9244	17.5989	4	N	17.9781	17.2124	18.0863	17.8528	17.9154	4	N	17.8291	16.6251	17.6252	17.7699	17.6975	4	N	P11798;F8WIS9;F8WHB5	KCC2A_MOUSE	CAMK2A
CAMK2A	P11798;P28652;Q6PHZ2	CAMK2A	Calcium/calmodulin-dependent protein kinase type II subunit alpha	N	N	21.1714	20.7919	21.0064	20.7923	20.8994	4	N	20.9396	21.0859	21.0328	21.2815	21.0594	4	N	20.7897	19.909	20.8653	20.3145	20.5521	4	N	21.3562	20.8525	21.2162	21.425	21.2862	4	N	A0A0G2JGS4;P11798;P28652;Q6PHZ2;F8WIS9;Q5SVI2;Q5SVJ0;E9Q1T1;E9Q1V9;E9Q1W0;Q5SVI0;Q5SVI1;Q5SVI3;Q5SVI9;Q5SVJ1;Q68EG2;Q8CCM0	KCC2A_MOUSE;KCC2B_MOUSE;KCC2D_MOUSE	CAMK2A;CAMK2B;CAMK2D
CAMK2A	P11798;P28652;Q6PHZ2;Q923T9	CAMK2A	Calcium/calmodulin-dependent protein kinase type II subunit alpha	N	N	20.5501	21.0372	21.1763	20.8351	20.9361	4	N	20.5341	20.5951	21.0519	20.9593	20.7772	4	N	21.2722	20.7936	21.4973	21.4338	21.353	4	N	21.8428	21.8789	21.7803	21.7985	21.8207	4	N	A0A0G2JGS4;P11798;P28652;Q6PHZ2;Q923T9;F8WIS9;Q5SVI2;Q5SVJ0;A0A2I3BQP6;E9Q1T1;E9Q1V9;E9Q1W0;Q5SVI0;Q5SVI1;Q5SVI3;Q5SVI9;Q5SVJ1;Q68EG2;D3Z7K9;D6RDQ8;E9QAJ4;F6WHR9;Q8CCM0	KCC2A_MOUSE;KCC2B_MOUSE;KCC2D_MOUSE;KCC2G_MOUSE	CAMK2A;CAMK2B;CAMK2D;CAMK2G
ITGB2	P11835	ITGB2	Integrin beta-2	Y	Y	NaN	NaN	15.2978	14.4104	14.8541	2	N	NaN	NaN	NaN	14.5491	14.5491	1	N	NaN	NaN	NaN	NaN	NaN	0	N	17.581	16.5031	17.1348	16.6035	16.8692	4	N	P11835;Q542I8;D3YYP8;M0QWA7;D3Z1S4	ITB2_MOUSE	ITGB2
NUDT19	P11930	NUDT19	Acyl-coenzyme A diphosphatase NUDT19	N	N	15.9933	16.5839	16.6453	16.5603	16.5721	4	N	16.7045	15.9936	16.8457	15.8483	16.3491	4	N	16.1717	NaN	16.9212	NaN	16.5465	2	N	16.2493	17.0112	16.2793	16.2949	16.2871	4	N	P11930	NUD19_MOUSE	NUDT19
TCP1	P11983	TCP1	T-complex protein 1 subunit alpha	N	N	19.6282	19.8961	20.155	20.3723	20.0255	4	N	20.0802	20.1469	20.0697	20.2069	20.1136	4	N	20.0711	19.215	19.7307	19.5076	19.6192	4	N	19.9318	20.1336	19.7578	20.0313	19.9815	4	N	P11983	TCPA_MOUSE	TCP1
PRKAR2A	P12367	PRKAR2A	cAMP-dependent protein kinase type II-alpha regulatory subunit	N	N	19.2549	19.6514	19.6807	19.6975	19.6661	4	N	19.5449	19.9012	19.6301	20.0671	19.7656	4	N	19.6419	18.2291	19.1811	18.9545	19.0678	4	N	19.5894	19.546	19.2586	19.6473	19.5677	4	N	P12367;Q8K1M3;A0A0A6YX73;A0A0A6YY28	KAP2_MOUSE	PRKAR2A
PFKL	P12382	PFKL	ATP-dependent 6-phosphofructokinase, liver type	N	N	18.6361	19.1952	19.3024	19.1595	19.1774	4	N	19.3348	19.1492	18.7997	19.3954	19.242	4	N	19.1678	18.8975	18.5258	18.5158	18.7117	4	N	19.724	19.5006	19.5365	19.2702	19.5186	4	N	P12382	PFKAL_MOUSE	PFKL
PFKL	P12382;P47857	PFKL	ATP-dependent 6-phosphofructokinase, liver type	N	N	21.484	20.9342	21.0806	20.9879	21.0342	4	N	21.049	20.4666	21.2654	20.6783	20.8636	4	N	22.2624	21.8242	22.1522	22.3239	22.2073	4	N	23.6363	23.3258	22.981	23.0173	23.1715	4	N	P12382;P47857	PFKAL_MOUSE;PFKAM_MOUSE	PFKL;PFKM
PFKL	P12382;P47857;Q9WUA3	PFKL	ATP-dependent 6-phosphofructokinase, liver type	N	N	20.8298	19.3801	19.6507	19.6412	19.6459	4	N	19.7886	19.2934	19.5144	19.3789	19.4467	4	N	18.918	NaN	16.6077	16.7594	16.7594	3	N	21.1034	21.0795	20.7589	20.8404	20.9599	4	N	P12382;P47857;Q9WUA3;Q8C605	PFKAL_MOUSE;PFKAM_MOUSE;PFKAP_MOUSE	PFKL;PFKM;PFKP
PFKL	P12382;Q9WUA3	PFKL	ATP-dependent 6-phosphofructokinase, liver type	N	N	16.9038	18.1983	18.4078	18.2792	18.2387	4	N	17.4577	17.3102	18.37	17.312	17.3848	4	N	18.499	17.8675	18.9685	19.116	18.7338	4	N	18.2608	18.6608	18.9081	18.4135	18.5372	4	N	P12382;Q9WUA3;Q8C605	PFKAL_MOUSE;PFKAP_MOUSE	PFKL;PFKP
COX5A	P12787	COX5A	Cytochrome c oxidase subunit 5A, mitochondrial	N	N	23.7594	24.0646	24.0949	23.7214	23.912	4	N	23.6223	23.6216	24.1666	23.6731	23.6477	4	N	22.1868	22.4892	22.3699	22.267	22.3185	4	N	20.9992	21.1778	21.2366	21.5234	21.2072	4	N	P12787	COX5A_MOUSE	COX5A
FGL2	P12804	FGL2	Fibroleukin	N	N	NaN	NaN	NaN	NaN	NaN	0	N	NaN	NaN	NaN	NaN	NaN	0	N	NaN	NaN	NaN	NaN	NaN	0	N	18.5188	17.6681	17.3961	17.9719	17.82	4	Y	P12804	FGL2_MOUSE	FGL2
RPL7A	P12970	RPL7A	60S ribosomal protein L7a	N	N	21.3967	21.904	22.1694	22.2873	22.0367	4	N	21.9129	21.9699	22.0235	22.0799	21.9967	4	N	22.155	22.8807	22.5294	22.5693	22.5493	4	N	20.0846	21.1238	20.2317	20.93	20.5809	4	N	P12970	RL7A_MOUSE	RPL7A
GSN	P13020	GSN	Gelsolin	N	N	19.5628	20.0416	19.5803	19.7689	19.6746	4	N	19.6853	20.4603	19.8359	19.9471	19.8915	4	N	20.1103	20.2242	19.682	19.298	19.8962	4	N	22.4096	22.5706	21.8252	22.2641	22.3368	4	N	P13020	GELS_MOUSE	GSN
MYH3	P13541	MYH3	Myosin-3	N	N	NaN	NaN	NaN	15.4194	15.4194	1	N	19.8176	19.6699	NaN	19.8849	19.8176	3	N	16.5157	NaN	NaN	NaN	16.5157	1	N	17.1583	18.5473	18.1738	17.0452	17.666	4	N	P13541	MYH3_MOUSE	MYH3
MYH3	P13541;P13542;Q02566	MYH3	Myosin-3	N	N	28.3732	28.3714	28.511	28.4769	28.425	4	N	28.0609	27.9975	28.4831	27.9452	28.0292	4	N	28.8412	29.1946	28.9675	29.2119	29.0811	4	N	24.2546	25.7513	28.3762	28.39	27.0638	4	N	P13541;P13542;Q02566;G3UW82;B1AR69	MYH3_MOUSE;MYH6_MOUSE;MYH8_MOUSE	MYH3;MYH6;MYH8
MYH1	P13541;P13542;Q02566;Q5SX39;Q5SX40	MYH1	Myosin-3	N	N	20.3548	NaN	NaN	NaN	20.3548	1	N	NaN	NaN	NaN	NaN	NaN	0	N	16.1092	NaN	15.9744	16.0726	16.0726	3	N	15.2722	16.9074	16.835	16.1345	16.4847	4	N	P13541;P13542;Q02566;Q5SX39;Q5SX40;G3UW82;E9Q264	MYH1_MOUSE;MYH3_MOUSE;MYH4_MOUSE;MYH6_MOUSE;MYH8_MOUSE	MYH1;MYH3;MYH4;MYH6;MYH8
MYH1	P13541;P13542;Q02566;Q5SX39;Q5SX40;Q91Z83	MYH1	Myosin-3	N	N	29.4353	28.7922	28.7282	28.7849	28.7885	4	N	28.3446	28.3305	28.8594	28.4366	28.3906	4	N	29.149	28.7239	28.7533	29.2802	28.9512	4	N	27.5067	28.354	28.4424	28.2109	28.2824	4	N	P13541;P13542;Q02566;Q5SX39;Q5SX40;Q91Z83;G3UW82;B1AR69	MYH1_MOUSE;MYH3_MOUSE;MYH4_MOUSE;MYH6_MOUSE;MYH7_MOUSE;MYH8_MOUSE	MYH1;MYH3;MYH4;MYH6;MYH7;MYH8
MYH1	P13541;P13542;Q02566;Q5SX40;Q91Z83	MYH1	Myosin-3	N	N	20.7849	14.7866	14.4182	17.0127	15.8997	4	N	19.9511	20.1822	NaN	20.9202	20.1822	3	N	NaN	16.1527	16.8095	17.6632	16.8095	3	N	17.1226	16.9063	15.3329	18.2628	17.0145	4	N	P13541;P13542;Q02566;Q5SX39;Q5SX40;Q91Z83;G3UW82	MYH1_MOUSE;MYH3_MOUSE;MYH6_MOUSE;MYH7_MOUSE;MYH8_MOUSE	MYH1;MYH3;MYH6;MYH7;MYH8
MYH1	P13541;P13542;Q5SX39;Q5SX40	MYH1	Myosin-3	N	N	28.1447	27.4401	27.4136	27.4487	27.4444	4	N	28.0621	28.1084	27.3777	28.2112	28.0852	4	N	27.6651	26.8926	27.8569	27.6535	27.6593	4	N	26.8667	26.9845	27.1307	27.3401	27.0576	4	N	P13541;P13542;Q5SX39;Q5SX40;G3UW82	MYH1_MOUSE;MYH3_MOUSE;MYH4_MOUSE;MYH8_MOUSE	MYH1;MYH3;MYH4;MYH8
MYH3	P13541;Q02566	MYH3	Myosin-3	N	N	18.3798	17.0799	16.5586	17.4282	17.2541	4	N	16.5385	NaN	17.216	16.5057	16.5385	3	N	17.671	18.1896	17.5619	18.8702	17.9303	4	N	16.9653	18.6325	16.3803	16.9888	16.977	4	N	P13541;Q02566	MYH3_MOUSE;MYH6_MOUSE	MYH3;MYH6
MYH1	P13541;Q02566;Q5SX39;Q5SX40;Q91Z83	MYH1	Myosin-3	N	N	26.4106	26.8513	27.1417	27.389	26.9965	4	N	26.1378	26.3162	26.9263	26.3225	26.3193	4	N	27.5124	27.6881	27.7636	28.031	27.7259	4	N	26.6089	26.6391	26.494	26.3581	26.5515	4	N	P13541;Q02566;Q5SX39;Q5SX40;Q91Z83;G3UW82;B1AR69	MYH1_MOUSE;MYH3_MOUSE;MYH4_MOUSE;MYH6_MOUSE;MYH7_MOUSE	MYH1;MYH3;MYH4;MYH6;MYH7
MYH1	P13541;Q5SX39;Q5SX40	MYH1	Myosin-3	N	N	NaN	NaN	18.4414	NaN	18.4414	1	N	NaN	NaN	NaN	NaN	NaN	0	N	17.0624	NaN	NaN	17.5613	17.3118	2	N	12.1217	13.2068	17.7664	17.1071	15.1569	4	N	P13541;Q5SX39;Q5SX40;G3UW82;B1AR69	MYH1_MOUSE;MYH3_MOUSE;MYH4_MOUSE	MYH1;MYH3;MYH4
MYH8	P13542	MYH8	Myosin-8	N	N	NaN	NaN	NaN	NaN	NaN	0	N	NaN	NaN	NaN	NaN	NaN	0	N	18.3015	18.1306	15.8614	17.7252	17.9279	4	Y	NaN	NaN	NaN	NaN	NaN	0	N	P13542	MYH8_MOUSE	MYH8
MYH6	P13542;Q02566	MYH6	Myosin-8	N	N	20.3336	18.199	18.5834	17.6248	18.3912	4	N	19.5207	19.9242	18.3112	20.2042	19.7225	4	N	20.2848	19.2223	20.4274	19.6276	19.9562	4	N	19.9564	20.2262	19.7372	20.0399	19.9981	4	N	P13541;P13542;Q02566;G3UW82;B1AR69	MYH6_MOUSE;MYH8_MOUSE	MYH6;MYH8
MYH1	P13542;Q02566;Q5SX39;Q5SX40;Q91Z83	MYH1	Myosin-8	N	N	27.4125	27.429	27.3606	27.2628	27.3866	4	N	27.1764	27.322	27.3609	27.3664	27.3415	4	N	27.581	27.639	27.8771	27.8207	27.7299	4	N	27.0912	27.4305	27.3672	27.4608	27.3988	4	N	P13542;Q02566;Q5SX39;Q5SX40;Q91Z83;G3UW82	MYH1_MOUSE;MYH4_MOUSE;MYH6_MOUSE;MYH7_MOUSE;MYH8_MOUSE	MYH1;MYH4;MYH6;MYH7;MYH8
MYH4	P13542;Q02566;Q5SX39;Q91Z83	MYH4	Myosin-8	N	N	27.0634	26.9612	26.8419	26.7393	26.9016	4	N	26.9669	26.9342	26.8721	26.9653	26.9498	4	N	27.0792	27.3975	27.3621	27.4645	27.3798	4	N	26.438	26.7812	26.6654	26.7056	26.6855	4	N	P13542;Q02566;Q5SX39;Q91Z83	MYH4_MOUSE;MYH6_MOUSE;MYH7_MOUSE;MYH8_MOUSE	MYH4;MYH6;MYH7;MYH8
MYH1	P13542;Q02566;Q5SX40;Q91Z83	MYH1	Myosin-8	N	N	21.214	22.7173	22.7279	22.2259	22.4716	4	N	21.4953	21.7703	21.9552	21.6555	21.7129	4	N	23.1136	21.6233	22.9592	23.3189	23.0364	4	N	22.0291	20.8186	22.3803	22.4576	22.2047	4	N	P13542;Q02566;Q5SX40;Q91Z83;G3UW82;B1AR69	MYH1_MOUSE;MYH6_MOUSE;MYH7_MOUSE;MYH8_MOUSE	MYH1;MYH6;MYH7;MYH8
MYH1	P13542;Q5SX40	MYH1	Myosin-8	N	N	16.6022	16.4194	NaN	NaN	16.5108	2	N	NaN	NaN	NaN	NaN	NaN	0	N	18.7576	18.6632	17.748	NaN	18.6632	3	N	NaN	NaN	NaN	NaN	NaN	0	N	P13542;Q5SX40	MYH1_MOUSE;MYH8_MOUSE	MYH1;MYH8
NCAM1	P13595	NCAM1	Neural cell adhesion molecule 1	Y	Y	20.1235	20.2607	NaN	20.0213	20.1235	3	N	19.9448	19.8369	20.0709	19.2771	19.8908	4	N	19.8125	NaN	19.7749	19.3911	19.7749	3	N	18.4346	18.8329	17.7914	18.7681	18.6013	4	N	P13595;A0A0A6YY47;E9QB01;A0A0A6YWU2;E9Q589	NCAM1_MOUSE	NCAM1
ICAM1	P13597	ICAM1	Intercellular adhesion molecule 1	Y	Y	NaN	NaN	14.5254	NaN	14.5254	1	N	NaN	16.9283	NaN	NaN	16.9283	1	N	NaN	NaN	NaN	NaN	NaN	0	N	19.2211	18.1482	18.3532	18.4485	18.4009	4	N	P13597	ICAM1_MOUSE	ICAM1
GPD1	P13707	GPD1	Glycerol-3-phosphate dehydrogenase [NAD(+)], cytoplasmic	N	N	19.2799	19.9687	20.1505	19.8502	19.9095	4	N	19.9131	19.8268	19.8071	19.7696	19.817	4	N	19.8454	18.3684	19.7136	19.4692	19.5914	4	N	20.2717	20.1638	20.186	19.925	20.1749	4	N	P13707;E0CXN5	GPDA_MOUSE	GPD1
GPD1	P13707;Q3ULJ0	GPD1	Glycerol-3-phosphate dehydrogenase [NAD(+)], cytoplasmic	N	N	18.4336	17.8853	17.9721	17.6192	17.9287	4	N	18.2522	17.7437	17.7525	17.809	17.7808	4	N	16.4106	NaN	NaN	NaN	16.4106	1	N	17.3327	17.3701	17.9735	17.3161	17.3514	4	N	P13707;Q3ULJ0;E0CXN5	GPD1L_MOUSE;GPDA_MOUSE	GPD1;GPD1L
ATP1B1	P14094	ATP1B1	Sodium/potassium-transporting ATPase subunit beta-1	Y	Y	23.2634	23.5399	23.537	23.4576	23.4973	4	N	22.7549	23.0605	23.2404	22.9901	23.0253	4	N	23.511	23.3714	23.7372	23.6537	23.5824	4	N	24.9969	24.3813	24.4068	24.6728	24.5398	4	N	P14094	AT1B1_MOUSE	ATP1B1
RPL27A	P14115	RPL27A	60S ribosomal protein L27a	Y	N	21.9197	21.7852	21.997	21.8162	21.8679	4	N	21.3533	21.8986	21.5214	22.0893	21.71	4	N	23.0086	24.8757	24.1543	24.8393	24.4968	4	N	21.5895	21.3785	21.144	21.6243	21.484	4	N	P14115	RL27A_MOUSE	RPL27A
RPS16	P14131	RPS16	40S ribosomal protein S16	N	N	21.5061	21.6171	21.5652	21.7031	21.5911	4	N	21.7274	21.6177	21.5924	21.8714	21.6725	4	N	21.8326	21.7682	21.945	21.9895	21.8888	4	N	20.5186	20.4336	20.6876	20.5322	20.5254	4	N	P14131	RS16_MOUSE	RPS16
SLC2A4	P14142	SLC2A4	Solute carrier family 2, facilitated glucose transporter member 4	Y	Y	15.8766	17.8232	18.1971	18.4918	18.0102	4	N	17.9034	17.424	17.5915	16.9134	17.5077	4	N	18.1388	NaN	17.8043	17.4321	17.8043	3	N	17.5587	16.1294	17.4809	17.5595	17.5198	4	N	P14142	GLUT4_MOUSE	SLC2A4
RPL7	P14148	RPL7	60S ribosomal protein L7	N	N	21.4127	22.0956	22.1802	22.2244	22.1379	4	N	21.7649	21.8009	22.1871	21.9863	21.8936	4	N	21.8616	21.3157	21.9459	21.901	21.8813	4	N	17.8045	19.7798	17.7863	19.8615	18.7922	4	N	P14148;F6XI62	RL7_MOUSE	RPL7
MDH1	P14152	MDH1	Malate dehydrogenase, cytoplasmic	N	N	26.9619	26.7846	26.4571	26.7291	26.7568	4	N	26.4	26.4923	26.5392	26.747	26.5158	4	N	26.7941	26.1126	26.6866	26.4276	26.5571	4	N	25.9097	26.5337	25.794	26.3277	26.1187	4	N	P14152;A0A5F8MPN8;B1ATQ3	MDHC_MOUSE	MDH1
RPSA	P14206	RPSA	40S ribosomal protein SA	N	N	18.059	19.3232	19.4058	19.0566	19.1899	4	N	19.5883	19.3225	19.4401	19.3434	19.3918	4	N	17.7675	NaN	17.4399	NaN	17.6037	2	N	16.907	18.2343	16.8846	17.4616	17.1843	4	N	P14206;A0A1L1SUK3	RSSA_MOUSE	RPSA
CALR	P14211	CALR	Calreticulin	N	N	22.314	22.3544	22.5639	22.4456	22.4	4	N	22.5064	22.4153	22.3938	22.3355	22.4045	4	N	22.542	21.5455	22.206	21.9408	22.0734	4	N	21.5311	21.8717	21.2314	21.8253	21.6782	4	N	P14211	CALR_MOUSE	CALR
ATP1B2	P14231	ATP1B2	Sodium/potassium-transporting ATPase subunit beta-2	Y	Y	NaN	NaN	NaN	15.3602	15.3602	1	N	NaN	14.2806	13.7891	NaN	14.0349	2	N	NaN	NaN	16.7881	NaN	16.7881	1	N	17.1058	16.857	17.2347	17.2029	17.1543	4	N	P14231	AT1B2_MOUSE	ATP1B2
SRP54	P14576	SRP54	Signal recognition particle 54 kDa protein	N	N	NaN	17.7735	17.771	17.5845	17.771	3	N	17.6526	18.0327	17.9147	17.4729	17.7837	4	N	17.0414	NaN	18.1245	NaN	17.583	2	N	17.2231	17.5109	16.8387	17.2449	17.234	4	N	P14576;E9PXC0	SRP54_MOUSE	SRP54
HSPB1	P14602	HSPB1	Heat shock protein beta-1	N	N	22.6857	22.9541	22.867	22.4027	22.7763	4	N	22.8398	22.8842	23.0428	22.3001	22.862	4	N	21.27	20.9752	21.4487	21.307	21.2885	4	N	20.8344	21.016	21.2783	21.1194	21.0677	4	N	P14602;D3YZ06	HSPB1_MOUSE	HSPB1
PSMD3	P14685	PSMD3	26S proteasome non-ATPase regulatory subunit 3	N	N	18.7692	19.1456	19.0319	19.2708	19.0888	4	N	18.5638	18.8052	19.2613	18.4654	18.6845	4	N	18.752	19.0966	18.2516	16.9557	18.5018	4	N	17.4809	18.3605	17.8428	18.469	18.1016	4	N	P14685;F7B7L8	PSMD3_MOUSE	PSMD3
LMNB1	P14733	LMNB1	Lamin-B1	N	N	21.2939	21.3992	21.504	21.501	21.4501	4	N	21.3421	21.2147	21.4612	21.5941	21.4017	4	N	21.4161	20.3997	20.6979	20.7624	20.7301	4	N	20.3504	20.725	20.2818	21.0467	20.5377	4	N	P14733	LMNB1_MOUSE	LMNB1
LMNB1	P14733;P21619	LMNB1	Lamin-B1	N	N	19.2246	19.169	18.3695	19.0359	19.1025	4	N	18.872	18.8051	17.6294	19.6798	18.8386	4	N	19.1791	16.7682	18.1938	17.7183	17.9561	4	N	17.7174	18.389	17.2302	17.8965	17.8069	4	N	P14733;P21619;A0A0R4J0Q5	LMNB1_MOUSE;LMNB2_MOUSE	LMNB1;LMNB2
LMNA	P14733;P21619;P48678	LMNA	Lamin-B1	N	N	20.2528	20.4278	17.5773	19.4651	19.859	4	N	17.3663	16.432	20.3915	17.0328	17.1995	4	N	18.3741	NaN	16.2579	NaN	17.316	2	N	NaN	16.1679	14.6307	14.8547	14.8547	3	N	P14733;P21619;P48678;A0A0R4J0Q5	LMNA_MOUSE;LMNB1_MOUSE;LMNB2_MOUSE	LMNA;LMNB1;LMNB2
ANXA6	P14824	ANXA6	Annexin A6	N	N	23.4491	23.424	23.177	23.2906	23.3573	4	N	23.3427	23.2853	23.0626	23.3213	23.3033	4	N	23.2846	22.1134	22.8205	22.4377	22.6291	4	N	23.4242	23.2666	23.1932	23.3877	23.3272	4	N	P14824;F8WIT2	ANXA6_MOUSE	ANXA6
ANXA4	P14824;P97429	ANXA4	Annexin A6	N	N	19.569	21.045	20.6983	20.581	20.6397	4	N	20.1427	20.0625	20.2129	20.384	20.1778	4	N	21.0823	19.719	20.4619	20.3752	20.4186	4	N	20.9024	21.1187	20.4752	20.5423	20.7224	4	N	P14824;P97429;F8WIT2;A0A0N4SV57;A0A0N4SW89;D3Z0S1;S4R1F2	ANXA4_MOUSE;ANXA6_MOUSE	ANXA4;ANXA6
RPLP0	P14869	RPLP0	60S acidic ribosomal protein P0	N	N	21.3117	21.5044	21.675	21.4574	21.4809	4	N	21.279	21.0146	21.5414	21.2908	21.2849	4	N	21.5697	20.8997	21.4496	21.3855	21.4175	4	N	20.9197	20.6092	20.7769	21.136	20.8483	4	N	P14869	RLA0_MOUSE	RPLP0
MAP1B	P14873	MAP1B	Microtubule-associated protein 1B	N	N	NaN	NaN	NaN	NaN	NaN	0	N	NaN	NaN	15.9535	NaN	15.9535	1	N	NaN	NaN	NaN	NaN	NaN	0	N	14.8741	12.9089	13.8091	15.0942	14.3416	4	N	P14873	MAP1B_MOUSE	MAP1B
GLUL	P15105	GLUL	Glutamine synthetase	N	N	17.6196	17.6988	17.2789	17.4289	17.5242	4	N	17.6183	17.6299	17.7983	17.1848	17.6241	4	N	17.2212	NaN	NaN	NaN	17.2212	1	N	17.5759	17.79	18.045	17.6377	17.7139	4	N	P15105;D3YVK1	GLNA_MOUSE	GLUL
CDH2	P15116	CDH2	Cadherin-2	Y	Y	21.0244	20.8495	21.01	21.0484	21.0172	4	N	20.4524	20.4747	20.9706	20.8287	20.6517	4	N	21.2442	18.0005	20.0763	19.7809	19.9286	4	N	23.9055	23.1281	24.1592	23.6953	23.8004	4	N	P15116;D3YYT0	CADH2_MOUSE	CDH2
CDH2	P15116;P39038	CDH2	Cadherin-2	Y	Y	18.6096	18.4613	18.504	18.8372	18.5568	4	N	18.5144	18.6663	18.6866	18.8491	18.6764	4	N	18.5626	NaN	17.6311	NaN	18.0969	2	N	21.4928	20.5392	21.8106	21.2516	21.3722	4	N	P15116;P39038;D3YYT0	CADH2_MOUSE;CADH4_MOUSE	CDH2;CDH4
INSR	P15208	INSR	Insulin receptor	Y	Y	NaN	17.536	17.0558	17.6342	17.536	3	N	16.1317	17.33	17.0361	17.3068	17.1715	4	N	17.4778	NaN	16.5463	16.7745	16.7745	3	N	19.1739	18.8459	19.0981	19.0032	19.0507	4	N	P15208	INSR_MOUSE	INSR
IGF1R	P15208;Q60751	IGF1R	Insulin receptor	Y	Y	NaN	NaN	16.742	15.4759	16.1089	2	N	16.2925	16.5994	17.0535	17.416	16.8264	4	N	17.6018	NaN	15.8241	NaN	16.713	2	N	18.9325	18.3565	18.734	18.5863	18.6602	4	N	E9QNX9;P15208;Q60751;Q9WTL4	IGF1R_MOUSE;INSR_MOUSE	IGF1R;INSR
THBD	P15306	THBD	Thrombomodulin	Y	Y	NaN	17.7142	17.7658	17.665	17.7142	3	N	17.0731	17.0362	16.9346	17.6208	17.0547	4	N	NaN	NaN	NaN	NaN	NaN	0	N	19.4922	19.2369	19.6312	19.5197	19.5059	4	N	P15306	TRBM_MOUSE	THBD
BPGM	P15327	BPGM	Bisphosphoglycerate mutase	N	N	NaN	NaN	NaN	NaN	NaN	0	N	14.6378	17.1868	13.7821	NaN	14.6378	3	N	14.9511	NaN	NaN	NaN	14.9511	1	N	NaN	17.7592	NaN	NaN	17.7592	1	N	P15327;D3Z223	PMGE_MOUSE	BPGM
PRPH	P15331	PRPH	Peripherin	N	N	NaN	18.7974	18.355	18.8513	18.7974	3	N	18.6832	17.9983	18.2361	18.0534	18.1448	4	N	18.4373	NaN	NaN	NaN	18.4373	1	N	17.4843	17.6891	18.1824	17.9897	17.8394	4	N	P15331;G3X981;G5E846;A0A2R8W6R6	PERI_MOUSE	PRPH
PRPH	P15331;P20152	PRPH	Peripherin	N	N	22.5842	21.8772	21.5413	21.1021	21.7093	4	N	22.2538	20.6452	21.1884	21.5401	21.3642	4	N	21.6117	20.3644	21.4316	20.7908	21.1112	4	N	20.2966	20.8681	19.9143	21.1422	20.5824	4	N	P15331;P20152;A0A0A6YWC8;G3X981;G5E846;A0A2R8W6R6	PERI_MOUSE;VIME_MOUSE	PRPH;VIM
DES	P15331;P20152;P31001	DES	Peripherin	N	N	25.4512	20.4974	20.3668	20.5393	20.5184	4	N	20.1916	19.7968	20.7192	19.9689	20.0802	4	N	20.2056	18.1343	19.8971	19.1988	19.5479	4	N	18.7757	20.5049	18.9259	19.2807	19.1033	4	N	P11679;P15331;P20152;P31001;Q9DCV7;A0A0A6YWC8;G3X981;G5E846;A0A2R8W6R6	DESM_MOUSE;PERI_MOUSE;VIME_MOUSE	DES;PRPH;VIM
CD44	P15379	CD44	CD44 antigen	Y	Y	NaN	17.397	14.1062	NaN	15.7516	2	N	NaN	16.399	14.8931	16.6365	16.399	3	N	NaN	NaN	NaN	NaN	NaN	0	N	18.5847	18.1881	17.2756	17.6624	17.9252	4	N	A2APM2;P15379;A2APM1;A2APM3;A2APM4;A2APM5;E9QKM8;Q3U8S1;Q80X37	CD44_MOUSE	CD44
SPTB	P15508	SPTB	Spectrin beta chain, erythrocytic	N	N	19.0489	19.389	19.2486	19.4039	19.3188	4	N	19.1363	19.6181	19.148	19.3245	19.2363	4	N	19.501	19.3784	19.3247	19.1695	19.3516	4	N	18.4792	19.2199	18.8159	18.9377	18.8768	4	N	P15508;E9Q397;Q3UGX2	SPTB1_MOUSE	SPTB
SPTB	P15508;Q62261	SPTB	Spectrin beta chain, erythrocytic	N	N	20.8779	20.9952	21.2273	21.035	21.0151	4	N	19.7339	20.4232	20.5461	20.3843	20.4038	4	N	21.2501	20.9521	21.435	21.3662	21.3081	4	N	20.482	21.014	20.4202	20.8134	20.6477	4	N	A0A494BBH5;A0A5F8MPM8;D3YWH8;E9PX29;P15508;Q62261;Q68FG2;Q91ZE6;E9Q397;Q3UGX2;A0A0A0MQG2	SPTB1_MOUSE;SPTB2_MOUSE	SPTB;SPTBN1
NME1	P15532	NME1	Nucleoside diphosphate kinase A	N	N	25.192	25.0213	24.8424	24.7495	24.9318	4	N	24.9578	24.9306	24.865	24.8521	24.8978	4	N	24.541	23.0001	24.0987	23.9991	24.0489	4	N	23.9804	24.7036	23.96	24.225	24.1027	4	N	P15532;E9PZF0;Q5NC80	NDKA_MOUSE	NME1
GSTM2	P15626	GSTM2	Glutathione S-transferase Mu 2	N	N	19.9045	19.9617	19.8967	18.4377	19.9006	4	N	19.7087	19.6124	19.4851	18.7958	19.5487	4	N	17.7544	16.6657	17.3912	17.1017	17.2465	4	N	18.0964	18.2671	18.2461	17.7777	18.1713	4	N	P15626;Q8R5I6	GSTM2_MOUSE	GSTM2
GSTM2	P15626;Q80W21	GSTM2	Glutathione S-transferase Mu 2	N	N	17.9697	18.812	18.8962	17.1127	18.3908	4	N	18.9659	19.3344	18.608	18.4763	18.787	4	N	17.2444	NaN	17.0278	NaN	17.1361	2	N	16.9265	17.3871	17.5867	17.6632	17.4869	4	N	P15626;Q80W21;Q8R5I6;D3YVP6	GSTM2_MOUSE;GSTM7_MOUSE	GSTM2;GSTM7
FGF2	P15655	FGF2	Fibroblast growth factor 2	N	N	NaN	NaN	NaN	NaN	NaN	0	N	NaN	19.2536	15.8557	NaN	17.5546	2	N	15.3639	NaN	NaN	NaN	15.3639	1	N	15.6928	NaN	14.5679	16.0118	15.6928	3	N	P15655;Q925A1;Q925A2;Q925A3	FGF2_MOUSE	FGF2
H1-2	P15864	H1-2	Histone H1.2	N	N	21.6671	21.7789	20.4402	21.271	21.4691	4	N	21.8262	20.9769	21.8299	21.8102	21.8182	4	N	22.2944	20.0653	18.1243	20.4017	20.2335	4	N	NaN	19.8652	NaN	17.5471	18.7062	2	N	P15864	H12_MOUSE	H1-2
H1-1	P15864;P43274;P43275;P43277	H1-1	Histone H1.2	N	N	24.6327	24.1214	23.1869	23.8689	23.9952	4	N	24.5637	24.661	23.0941	24.8639	24.6123	4	N	24.35	25.2636	24.6913	25.9087	24.9774	4	N	20.7341	23.3963	20.074	22.3704	21.5522	4	N	P15864;P43274;P43275;P43277	H11_MOUSE;H12_MOUSE;H13_MOUSE;H14_MOUSE	H1-1;H1-2;H1-3;H1-4
H1-2	P15864;P43274;P43277	H1-2	Histone H1.2	N	N	23.402	23.4786	23.3431	23.6838	23.4403	4	N	23.3861	23.0987	22.7926	23.496	23.2424	4	N	23.5153	25.1829	24.1903	24.5609	24.3756	4	N	19.6919	21.6718	18.9091	21.2522	20.4721	4	N	P15864;P43274;P43277;Q07133;I7HFT9	H12_MOUSE;H13_MOUSE;H14_MOUSE	H1-2;H1-3;H1-4
H1-2	P15864;P43277	H1-2	Histone H1.2	N	N	24.961	24.4163	24.4355	24.2625	24.4259	4	N	24.5491	24.4443	24.3014	25.1031	24.4967	4	N	24.7049	26.1855	25.1775	25.8832	25.5304	4	N	20.3779	22.6618	18.4452	23.4549	21.5198	4	N	P15864;P43277	H12_MOUSE;H13_MOUSE	H1-2;H1-3
CA3	P16015	CA3	Carbonic anhydrase 3	N	N	NaN	18.9779	18.5519	19.489	18.9779	3	N	19.5157	19.0704	19.4504	19.7996	19.4831	4	N	19.9279	19.8894	17.678	19.3046	19.597	4	N	19.2284	17.56	19.0803	19.4429	19.1544	4	N	P16015	CAH3_MOUSE	CA3
LGALS1	P16045	LGALS1	Galectin-1	N	N	21.3711	21.0112	21.8076	21.1939	21.2825	4	N	20.9762	21.0894	21.5833	21.1735	21.1315	4	N	21.3501	19.6235	20.8777	20.5037	20.6907	4	N	21.8695	21.7444	21.9892	21.8855	21.8775	4	N	P16045	LEG1_MOUSE	LGALS1
LDHB	P16125	LDHB	L-lactate dehydrogenase B chain	N	N	25.8343	25.8884	25.7595	25.8707	25.8525	4	N	25.6829	25.7557	25.788	25.7715	25.7636	4	N	25.8227	24.7446	25.4007	25.0187	25.2097	4	N	25.9425	25.476	25.8519	25.9902	25.8972	4	N	P16125;A0A6I8MX27;A0A0N4SVV8;D3Z7F0	LDHB_MOUSE	LDHB
SRP14	P16254	SRP14	Signal recognition particle 14 kDa protein	N	N	16.1335	17.5635	17.8779	17.8315	17.6975	4	N	17.8708	17.6536	17.6722	18.4034	17.7715	4	N	16.7493	NaN	16.9141	17.13	16.9141	3	N	17.5283	18.1831	17.2177	17.2944	17.4113	4	N	P16254;A2AUM6	SRP14_MOUSE	SRP14
SLC4A3	P16283	SLC4A3	Anion exchange protein 3	N	N	NaN	16.2818	16.3742	17.0048	16.3742	3	N	NaN	16.9033	15.7698	NaN	16.3365	2	N	NaN	NaN	NaN	NaN	NaN	0	N	17.5494	17.0824	17.4996	17.2807	17.3902	4	N	P16283	B3A3_MOUSE	SLC4A3
MMUT	P16332	MMUT	Methylmalonyl-CoA mutase, mitochondrial	N	N	21.0187	21.0249	20.9061	20.9454	20.9821	4	N	20.958	21.0092	20.7925	21.1278	20.9836	4	N	20.9007	19.8177	20.4934	20.2243	20.3588	4	N	20.7066	20.7432	20.6292	20.8406	20.7249	4	N	P16332	MUTA_MOUSE	MMUT
ENPEP	P16406	ENPEP	Glutamyl aminopeptidase	Y	Y	NaN	16.4009	15.6846	16.8924	16.4009	3	N	15.926	16.7857	16.4043	16.3473	16.3758	4	N	15.862	NaN	16.5308	16.6823	16.5308	3	N	19.0408	18.2134	18.234	18.418	18.326	4	N	P16406;F7B9G4	AMPE_MOUSE	ENPEP
SPTAN1	P16546	SPTAN1	Spectrin alpha chain, non-erythrocytic 1	N	N	21.9069	21.9129	21.9926	21.7988	21.9099	4	N	21.8801	21.7937	22.0443	21.8036	21.8419	4	N	21.9242	21.8172	21.9918	22.0038	21.958	4	N	21.3285	21.4518	21.5903	21.4914	21.4716	4	N	P16546;A3KGU5;A3KGU7;A3KGU9;E9Q447	SPTN1_MOUSE	SPTAN1
HSPA1L	P16627	HSPA1L	Heat shock 70 kDa protein 1-like	N	N	17.6411	17.8503	18.6628	18.4568	18.1535	4	N	18.5863	18.1906	18.6571	18.2372	18.4117	4	N	17.5994	19.2532	17.5122	NaN	17.5994	3	N	17.2381	17.4068	17.2414	17.5263	17.3241	4	N	P16627	HS71L_MOUSE	HSPA1L
HSPA1L	P16627;P17156;P20029;P63017	HSPA1L	Heat shock 70 kDa protein 1-like	N	N	22.5997	23.433	23.4021	23.2385	23.3203	4	N	22.8116	22.8186	23.1599	22.9977	22.9081	4	N	23.3422	22.8524	23.2633	22.9396	23.1015	4	N	22.8759	21.8587	22.724	22.9071	22.7999	4	N	P16627;P17156;P17879;P20029;P63017;Q61696;D3Z5E2;Q504P4	BIP_MOUSE;HS71L_MOUSE;HSP72_MOUSE;HSP7C_MOUSE	HSPA1L;HSPA2;HSPA5;HSPA8
HSPA1L	P16627;P17156;P63017	HSPA1L	Heat shock 70 kDa protein 1-like	N	N	24.5339	24.4665	24.2436	24.8223	24.5002	4	N	24.6363	24.8667	24.3574	24.6398	24.638	4	N	24.2005	24.1013	24.2821	24.0727	24.1509	4	N	23.7281	24.1126	23.4239	23.8411	23.7846	4	N	P16627;P17156;P17879;P63017;Q61696;D3Z5E2;Q504P4	HS71L_MOUSE;HSP72_MOUSE;HSP7C_MOUSE	HSPA1L;HSPA2;HSPA8
CTSA	P16675	CTSA	Lysosomal protective protein	Y	N	NaN	18.192	17.7337	16.8872	17.7337	3	N	17.7648	17.2921	17.471	17.4421	17.4565	4	N	15.4946	NaN	15.9856	NaN	15.7401	2	N	16.9876	17.0883	17.4318	16.5203	17.0379	4	N	P16675;G3X8T3	PPGB_MOUSE	CTSA
GAPDH	P16858	GAPDH	Glyceraldehyde-3-phosphate dehydrogenase	Y	N	28.4625	28.5262	28.4669	28.5055	28.4862	4	N	28.2497	28.2358	28.5414	28.2099	28.2427	4	N	28.7808	28.3584	28.5581	28.3871	28.4726	4	N	28.7914	28.4938	28.8404	28.8407	28.8159	4	N	P16858;A0A0A0MQF6;A0A1D5RLD8;S4R1W1;S4R257	G3P_MOUSE	GAPDH
LAMP2	P17047	LAMP2	Lysosome-associated membrane glycoprotein 2	Y	Y	19.6259	19.8205	19.73	19.9403	19.7752	4	N	19.7287	19.6075	19.5406	19.6191	19.6133	4	N	19.704	19.3197	19.9281	19.8347	19.7693	4	N	19.9786	18.8753	19.6919	19.8974	19.7947	4	N	P17047	LAMP2_MOUSE	LAMP2
HMGA1	P17095	HMGA1	High mobility group protein HMG-I/HMG-Y	N	N	NaN	16.6566	16.9482	16.5	16.6566	3	N	NaN	NaN	17.0607	NaN	17.0607	1	N	17.276	NaN	NaN	NaN	17.276	1	N	NaN	17.4295	NaN	NaN	17.4295	1	N	P17095;A0A338P6F6;Q3TE85	HMGA1_MOUSE	HMGA1
HSPA2	P17156	HSPA2	Heat shock-related 70 kDa protein 2	N	N	NaN	17.4105	17.5642	16.6638	17.4105	3	N	16.9315	16.8809	16.716	17.2031	16.9062	4	N	17.768	17.3106	16.9336	17.3496	17.3301	4	N	17.2669	17.1343	17.049	17.7083	17.2006	4	N	P17156	HSP72_MOUSE	HSPA2
HSPA2	P17156;P63017	HSPA2	Heat shock-related 70 kDa protein 2	N	N	23.5309	23.3064	23.1527	23.1004	23.2295	4	N	23.1581	23.1307	23.1053	23.2752	23.1444	4	N	23.3778	21.9098	22.6544	22.3957	22.525	4	N	22.8069	22.9378	22.6998	22.9207	22.8638	4	N	P17156;P63017;Q504P4	HSP72_MOUSE;HSP7C_MOUSE	HSPA2;HSPA8
ENO1	P17182	ENO1	Alpha-enolase	Y	N	23.1854	22.9825	22.8903	23.1034	23.043	4	N	23.1895	23.1937	23.1045	23.2703	23.1916	4	N	22.9972	22.5182	22.933	22.7223	22.8276	4	N	22.7584	22.7667	22.7	22.9576	22.7626	4	N	P17182;Q6PHC1	ENOA_MOUSE	ENO1
ENO1	P17182;P17183	ENO1	Alpha-enolase	Y	N	22.1158	21.1889	21.372	21.6911	21.5316	4	N	21.4868	21.4118	21.7739	21.4893	21.488	4	N	20.714	16.044	19.7744	19.3214	19.5479	4	N	21.3644	21.3229	21.249	21.3763	21.3436	4	N	P17182;P17183;A0A0N4SUX5;B0QZL1;D3Z2S4;D3Z6E4;A0A0N4SUI6;A0A0N4SUW8;B1ARR6;B1ARR7;D3YVD3	ENOA_MOUSE;ENOG_MOUSE	ENO1;ENO2
ENO1	P17182;P17183;P21550	ENO1	Alpha-enolase	Y	N	22.8688	21.7772	22.1442	22.5313	22.3378	4	N	21.2659	21.231	22.5245	21.1769	21.2485	4	N	22.0748	18.8342	21.1152	21.0632	21.0892	4	N	21.4852	21.9039	22.2749	21.9252	21.9146	4	N	P17182;P17183;P21550;A0A0N4SUX5;D3Z6E4;J3QPZ9;Q6PHC1	ENOA_MOUSE;ENOB_MOUSE;ENOG_MOUSE	ENO1;ENO2;ENO3
ENO1	P17182;P21550	ENO1	Alpha-enolase	Y	N	NaN	NaN	17.4234	16.6793	17.0514	2	N	NaN	NaN	18.5704	NaN	18.5704	1	N	19.8214	16.2909	18.3042	17.892	18.0981	4	N	18.6056	19.4837	19.2197	19.2489	19.2343	4	N	P17182;P21550;J3QPZ9;Q6PHC1	ENOA_MOUSE;ENOB_MOUSE	ENO1;ENO3
ENO2	P17183	ENO2	Gamma-enolase	N	N	22.6303	22.3262	21.8874	22.0385	22.1824	4	N	22.3704	22.2989	21.6845	22.5041	22.3347	4	N	22.1409	21.0958	22.0198	21.666	21.8429	4	N	21.5468	21.786	21.4637	21.7234	21.6351	4	N	P17183;A0A0N4SUX5;D3Z6E4	ENOG_MOUSE	ENO2
ENO2	P17183;P21550	ENO2	Gamma-enolase	N	N	23.9191	22.9827	23.3221	23.1961	23.2591	4	N	23.6511	23.0676	23.4878	23.37	23.4289	4	N	24.5991	22.8765	24.0812	23.835	23.9581	4	N	23.9506	24.0502	23.9451	24.1354	24.0004	4	N	P17183;P21550;A0A0N4SUX5;D3Z6E4;J3QPZ9	ENOB_MOUSE;ENOG_MOUSE	ENO2;ENO3
PTBP1	P17225	PTBP1	Polypyrimidine tract-binding protein 1	N	N	17.6754	17.638	18.3283	18.6646	18.0018	4	N	18.6149	18.3744	18.9679	18.3588	18.4946	4	N	17.179	NaN	NaN	NaN	17.179	1	N	16.4889	17.3564	15.3597	17.7134	16.9226	4	N	B2RU80;P17225;Q8BHD7;A0A1W2P7W3;G3UXA6;G8JL74;Q8BGJ5;Q922I7;E9QMW9;F7AXP1;G3UY95;G3UZ01;Q8CB58	PTBP1_MOUSE	PTBP1
AP2A1	P17426	AP2A1	AP-2 complex subunit alpha-1	N	N	17.8278	17.8323	18.1006	18.053	17.9427	4	N	18.3553	17.7545	18.2092	17.6914	17.9819	4	N	17.7952	NaN	17.8805	17.5022	17.7952	3	N	18.6594	18.8518	18.6542	18.233	18.6568	4	N	P17426;A0A140LIG7	AP2A1_MOUSE	AP2A1
AP2A1	P17426;P17427	AP2A1	AP-2 complex subunit alpha-1	N	N	19.1064	18.5817	18.6519	18.5552	18.6168	4	N	19.0145	18.0911	18.1574	17.9791	18.1242	4	N	17.6875	NaN	NaN	NaN	17.6875	1	N	18.5993	17.9396	18.7878	18.3806	18.49	4	N	P17426;P17427	AP2A1_MOUSE;AP2A2_MOUSE	AP2A1;AP2A2
AP2A2	P17427	AP2A2	AP-2 complex subunit alpha-2	N	N	17.3768	17.9239	17.6984	17.6381	17.6682	4	N	17.4464	17.6373	17.5473	17.9261	17.5923	4	N	17.7479	NaN	17.4011	17.6849	17.6849	3	N	18.5007	18.6069	18.3194	18.0819	18.41	4	N	P17427	AP2A2_MOUSE	AP2A2
SELENBP1	P17563	SELENBP1	Methanethiol oxidase	N	N	22.8488	22.9112	22.5752	22.8538	22.8513	4	N	22.4596	22.7339	22.327	22.9417	22.5967	4	N	23.1242	23.3567	23.008	22.9919	23.0661	4	N	23.1154	23.0655	22.9163	23.4909	23.0905	4	N	P17563;Q63836;A0A0R4J135;G3UYY2	SBP1_MOUSE	SELENBP1
COX7C	P17665	COX7C	Cytochrome c oxidase subunit 7C, mitochondrial	N	N	22.1832	22.3343	22.3618	21.9925	22.2588	4	N	21.8778	21.7938	21.9767	21.6781	21.8358	4	N	20.0009	20.8614	20.3582	20.4486	20.4034	4	N	18.1759	18.9382	18.5335	18.4012	18.4673	4	N	P17665	COX7C_MOUSE	COX7C
HK1	P17710	HK1	Hexokinase-1	N	N	22.5758	22.4971	22.7145	22.7507	22.6451	4	N	22.7043	22.4365	22.5724	22.4511	22.5118	4	N	22.7531	22.7131	22.7479	22.6428	22.7305	4	N	23.0158	22.8463	22.8946	22.7789	22.8704	4	N	P17710;G3UVV4	HXK1_MOUSE	HK1
PPIA	P17742	PPIA	Peptidyl-prolyl cis-trans isomerase A	N	N	24.0258	23.5785	23.7134	23.2382	23.646	4	N	23.6337	23.5686	23.6386	23.4092	23.6012	4	N	22.8383	21.1958	22.8108	22.6307	22.7208	4	N	22.8619	22.7052	23.0244	23.3123	22.9431	4	N	P17742	PPIA_MOUSE	PPIA
TPI1	P17751	TPI1	Triosephosphate isomerase	N	N	24.9676	24.9447	24.6457	24.6031	24.7952	4	N	24.9189	24.9074	24.8196	24.9131	24.9102	4	N	24.565	23.6751	24.2393	24.3473	24.2933	4	N	24.4901	24.4606	24.6639	24.6558	24.573	4	N	P17751;H7BXC3	TPIS_MOUSE	TPI1
SLC2A1	P17809	SLC2A1	Solute carrier family 2, facilitated glucose transporter member 1	Y	Y	NaN	17.5723	17.3785	16.1188	17.3785	3	N	NaN	15.8575	15.4228	NaN	15.6402	2	N	17.4748	18.8322	18.1117	18.856	18.4719	4	N	16.6128	NaN	16.1423	16.3198	16.3198	3	N	P17809	GTR1_MOUSE	SLC2A1
HSPA1A	P17879;Q61696	HSPA1A	Heat shock 70 kDa protein 1B	N	N	17.9891	17.9737	18.4661	18.2968	18.143	4	N	18.2241	18.3024	18.2735	18.5328	18.288	4	N	18.0391	20.4215	16.3799	16.848	17.4435	4	N	17.35	17.8984	16.4346	17.9072	17.6242	4	N	P17879;Q61696	HS71A_MOUSE;HS71B_MOUSE	HSPA1A;HSPA1B
LYZ1	P17897	LYZ1	Lysozyme C-1	N	N	NaN	NaN	16.5628	15.9136	16.2382	2	N	16.2939	NaN	17.2276	NaN	16.7607	2	N	17.5047	21.6861	21.679	20.6081	21.1436	4	N	13.8981	NaN	NaN	NaN	13.8981	1	N	P17897	LYZ1_MOUSE	LYZ1
PCNA	P17918	PCNA	Proliferating cell nuclear antigen	Y	N	NaN	17.414	17.3573	17.3521	17.3573	3	N	16.9732	17.3371	17.428	16.04	17.1551	4	N	NaN	NaN	NaN	NaN	NaN	0	N	17.3382	16.0614	17.9857	17.1	17.2191	4	N	P17918	PCNA_MOUSE	PCNA
PTPRA	P18052	PTPRA	Receptor-type tyrosine-protein phosphatase alpha	N	Y	NaN	NaN	15.9299	15.3635	15.6467	2	N	NaN	NaN	16.0892	16.606	16.3476	2	N	15.319	NaN	NaN	NaN	15.319	1	N	17.3332	17.0797	16.3365	17.0866	17.0831	4	N	P18052;Q91V35	PTPRA_MOUSE	PTPRA
CTSD	P18242	CTSD	Cathepsin D	Y	N	21.7798	21.4619	21.707	21.5833	21.6452	4	N	21.4536	21.3959	21.4961	21.5193	21.4749	4	N	21.481	20.6413	21.0742	20.6688	20.8715	4	N	20.9584	21.1438	20.8477	21.2513	21.0511	4	N	P18242;F8WIR1;A0A1B0GT66;F6Y6L6	CATD_MOUSE	CTSD
BSG	P18572	BSG	Basigin	Y	Y	24.0028	23.7355	23.8439	23.7941	23.819	4	N	23.2051	23.4631	23.2375	23.4804	23.3503	4	N	23.94	23.3741	23.9205	23.7967	23.8586	4	N	26.3659	25.5769	25.7313	26.0402	25.8858	4	N	P18572;K3W4Q8;J3QP71	BASI_MOUSE	BSG
RPS6KA3	P18654	RPS6KA3	Ribosomal protein S6 kinase alpha-3	N	N	16.1122	16.6533	17.0783	15.5009	16.3827	4	N	15.7942	17.0387	17.3494	17.5132	17.1941	4	N	17.976	NaN	16.4553	NaN	17.2157	2	N	16.5331	16.7013	16.7489	17.1156	16.7251	4	N	P18653;P18654;Q9WUT3;B1AXN9;E9PWV3;F6Q8A4;F6RQA2;G3UZI3;Q505N6	KS6A3_MOUSE	RPS6KA3
CFL1	P18760	CFL1	Cofilin-1	N	N	20.1894	19.9024	19.9265	19.486	19.9144	4	N	19.778	19.8312	19.9837	19.5815	19.8046	4	N	19.3332	18.7412	19.3084	19.2258	19.2671	4	N	19.8737	19.5153	19.8746	19.76	19.8168	4	N	P18760;F8WGL3;A0A494B9A7	COF1_MOUSE	CFL1
CFL1	P18760;P45591	CFL1	Cofilin-1	N	N	22.5158	22.1184	21.8792	21.8915	22.005	4	N	22.1827	22.2793	22.1764	22.0899	22.1796	4	N	21.7352	21.1474	21.481	21.7683	21.6081	4	N	21.2192	20.7712	21.2873	21.3282	21.2533	4	N	P18760;P45591;F8WGL3;A0A494B9A7	COF1_MOUSE;COF2_MOUSE	CFL1;CFL2
CFL1	P18760;P45591;Q9R0P5	CFL1	Cofilin-1	N	N	NaN	13.7601	15.4541	15.6675	15.4541	3	N	NaN	NaN	15.7923	NaN	15.7923	1	N	NaN	NaN	NaN	NaN	NaN	0	N	NaN	16.965	15.5131	15.1393	15.5131	3	N	P18760;P45591;Q9R0P5;F8WGL3;A0A494B9A7	COF1_MOUSE;COF2_MOUSE;DEST_MOUSE	CFL1;CFL2;DSTN
PHKA1	P18826	PHKA1	Phosphorylase b kinase regulatory subunit alpha, skeletal muscle isoform	N	N	NaN	14.585	17.1205	16.8773	16.8773	3	N	15.8964	16.5008	17.189	16.2319	16.3663	4	N	17.0101	NaN	16.4076	NaN	16.7088	2	N	17.2012	19.1438	17.4333	17.4922	17.4627	4	N	P18826;A2AI87;A2AI88;A2AI89;A2AI91	KPB1_MOUSE	PHKA1
GNAO1	P18872	GNAO1	Guanine nucleotide-binding protein G(o) subunit alpha	N	N	17.1554	16.9525	16.8762	17.2245	17.054	4	N	16.6372	16.2509	17.1895	NaN	16.6372	3	N	17.5569	NaN	NaN	15.7736	16.6652	2	N	17.76	17.6098	17.5243	17.3472	17.567	4	N	P18872;D3Z2M7	GNAO_MOUSE	GNAO1
KRT19	P19001	KRT19	Keratin, type I cytoskeletal 19	N	N	NaN	17.9874	NaN	NaN	17.9874	1	N	NaN	15.1199	NaN	18.3349	16.7274	2	N	NaN	22.1175	21.2097	20.3186	21.2097	3	N	18.8297	17.9347	NaN	NaN	18.3822	2	N	P08730;P19001	K1C19_MOUSE	KRT19
FASN	P19096	FASN	Fatty acid synthase	N	N	NaN	NaN	NaN	NaN	NaN	0	N	15.3414	NaN	NaN	NaN	15.3414	1	N	16.6389	18.4247	17.7492	17.6766	17.7129	4	N	17.4503	17.2957	16.3977	17.5991	17.373	4	N	A0A0U1RNJ1;P19096	FAS_MOUSE	FASN
TNNC1	P19123	TNNC1	Troponin C, slow skeletal and cardiac muscles	N	N	24.2683	23.8339	23.942	24.1009	24.0214	4	N	23.8301	23.6906	24.2126	24.3248	24.0214	4	N	22.8298	22.4931	22.6889	22.4684	22.591	4	N	22.122	22.6274	24.2158	23.6384	23.1329	4	N	P19123;E9Q8P0	TNNC1_MOUSE	TNNC1
LAMA1	P19137	LAMA1	Laminin subunit alpha-1	Y	N	NaN	NaN	NaN	NaN	NaN	0	N	NaN	NaN	NaN	NaN	NaN	0	N	NaN	NaN	NaN	NaN	NaN	0	N	16.1506	15.7937	15.1617	15.0953	15.4777	4	Y	P19137	LAMA1_MOUSE	LAMA1
LAMA1	P19137;Q60675	LAMA1	Laminin subunit alpha-1	Y	N	NaN	15.819	15.9412	NaN	15.8801	2	N	NaN	NaN	NaN	NaN	NaN	0	N	NaN	17.7959	17.7222	17.8576	17.7959	3	N	18.1663	18.8377	18.7019	18.4928	18.5974	4	N	P19137;Q60675;A0A087WRP2	LAMA1_MOUSE;LAMA2_MOUSE	LAMA1;LAMA2
GSTP1	P19157	GSTP1	Glutathione S-transferase P 1	N	N	22.3789	22.6361	22.4658	21.7188	22.4224	4	N	22.0875	22.3021	22.3086	21.8762	22.1948	4	N	21.0676	19.8175	21.0144	21.0154	21.0149	4	N	21.0086	21.3205	21.4486	21.4223	21.3714	4	N	P19157;A0A494B908;A0A494BAW2	GSTP1_MOUSE	GSTP1
F2	P19221	F2	Prothrombin	N	N	17.8582	17.7908	16.8384	16.5609	17.3146	4	N	17.1342	18.2754	16.6959	17.2324	17.1833	4	N	17.5065	17.5799	17.6746	17.49	17.5432	4	N	21.0851	20.8419	20.4363	21.0269	20.9344	4	N	P19221;H7BX99	THRB_MOUSE	F2
RPL13A	P19253	RPL13A	60S ribosomal protein L13a	N	N	20.8223	20.8257	20.731	20.7351	20.7787	4	N	20.9833	20.9702	20.9822	21.256	20.9827	4	N	20.7903	19.9582	20.9147	20.5664	20.6784	4	N	19.5028	19.99	19.8131	19.6831	19.7481	4	N	P19253;A0A1B0GS68;A0A1B0GSQ6;A0A1B0GTA1;A0A1B0GQW6;A0A1B0GSF0	RL13A_MOUSE	RPL13A
MPV17	P19258	MPV17	Protein Mpv17	N	N	18.1657	17.1341	18.4095	16.3349	17.6499	4	N	18.334	15.1023	15.9566	NaN	15.9566	3	N	NaN	NaN	NaN	NaN	NaN	0	N	NaN	NaN	NaN	18.2299	18.2299	1	N	P19258;G3UVW1;D3YWI4;E9Q1I6;F8WHT5	MPV17_MOUSE	MPV17
SERPINH1	P19324	SERPINH1	Serpin H1	Y	N	20.8332	20.9599	21.1156	20.925	20.9424	4	N	21.1969	20.8088	21.0138	21.0073	21.0106	4	N	20.8541	19.5417	20.5921	20.0645	20.3283	4	N	20.21	20.1123	19.8151	20.212	20.1612	4	N	P19324	SERPH_MOUSE	SERPINH1
COX5B	P19536	COX5B	Cytochrome c oxidase subunit 5B, mitochondrial	N	N	25.491	25.5618	25.5908	25.294	25.5264	4	N	25.1047	25.2248	25.5031	25.0498	25.1648	4	N	23.8764	23.5879	24.0799	23.9315	23.904	4	N	23.7238	23.6798	24.1682	23.9759	23.8498	4	N	P19536;Q9D881	COX5B_MOUSE	COX5B
COX4I1	P19783	COX4I1	Cytochrome c oxidase subunit 4 isoform 1, mitochondrial	N	N	26.5548	26.6471	26.6056	25.3441	26.5802	4	N	26.3871	26.4439	26.3383	25.6341	26.3627	4	N	24.3698	23.2128	24.2438	23.8622	24.053	4	N	21.0326	23.3635	21.1384	22.8381	21.9883	4	N	P19783	COX41_MOUSE	COX4I1
LSP1	P19973	LSP1	Lymphocyte-specific protein 1	N	N	NaN	14.5284	15.9105	14.7612	14.7612	3	N	15.0664	14.9153	14.9555	14.8828	14.9354	4	N	NaN	NaN	NaN	NaN	NaN	0	N	NaN	NaN	15.3351	15.0982	15.2166	2	N	P19973;A2A6J4;A2A6J7	LSP1_MOUSE	LSP1
HSPA5	P20029	HSPA5	Endoplasmic reticulum chaperone BiP	N	N	23.2992	23.1512	23.1961	23.1196	23.1736	4	N	23.1938	23.0217	23.0458	23.2916	23.1198	4	N	23.0436	22.4961	22.8005	22.7292	22.7648	4	N	22.7761	22.8208	22.5308	22.9316	22.7985	4	N	P20029	BIP_MOUSE	HSPA5
PRDX3	P20108	PRDX3	Thioredoxin-dependent peroxide reductase, mitochondrial	N	N	24.1685	24.2968	24.4273	24.164	24.2326	4	N	23.5921	23.8629	24.3296	23.5616	23.7275	4	N	23.4276	21.9042	23.3025	22.937	23.1197	4	N	23.6643	23.7168	23.4376	23.7274	23.6905	4	N	P20108	PRDX3_MOUSE	PRDX3
VIM	P20152	VIM	Vimentin	N	N	24.1414	24.259	24.1442	24.0344	24.1428	4	N	24.1906	23.5655	24.2496	23.8393	24.0149	4	N	24.1013	22.8717	23.7858	23.3506	23.5682	4	N	22.9692	23.5727	22.5521	23.3321	23.1507	4	N	P20152;A0A0A6YWC8	VIME_MOUSE	VIM
DES	P20152;P31001	DES	Vimentin	N	N	24.9311	24.7475	24.612	24.5912	24.6797	4	N	25.0554	24.8911	24.7755	25.0126	24.9518	4	N	24.5441	23.2536	24.1478	23.9751	24.0615	4	N	23.0187	23.6644	22.8504	24.0332	23.3415	4	N	P20152;P31001;A0A0A6YWC8;A2AKJ2	DESM_MOUSE;VIME_MOUSE	DES;VIM
PRKCA	P20444	PRKCA	Protein kinase C alpha type	N	N	NaN	NaN	NaN	NaN	NaN	0	N	NaN	NaN	15.1205	NaN	15.1205	1	N	NaN	NaN	NaN	NaN	NaN	0	N	15.686	16.2788	16.6598	16.4507	16.3648	4	N	P20444;Q4VA93	KPCA_MOUSE	PRKCA
PLG	P20918	PLG	Plasminogen	N	N	18.5502	18.8029	17.3536	18.0453	18.2978	4	N	17.9215	19.0255	17.0797	17.3768	17.6492	4	N	19.1108	20.5413	19.5024	18.8789	19.3066	4	N	21.0328	21.5721	20.2732	20.723	20.8779	4	N	P20918	PLMN_MOUSE	PLG
TPM3	P21107	TPM3	Tropomyosin alpha-3 chain	N	N	NaN	18.7975	18.8239	19.016	18.8239	3	N	18.8542	18.6401	18.0974	19.0684	18.7472	4	N	NaN	NaN	15.6965	NaN	15.6965	1	N	NaN	17.5517	NaN	16.4436	16.9977	2	N	P21107;A0A0R4J1P2;D3YVR0;D3Z2H9;D3Z6I8;E9Q5J9;E9Q7Q3	TPM3_MOUSE	TPM3
TPM1	P21107;P58771	TPM1	Tropomyosin alpha-3 chain	N	N	23.1965	18.7284	17.8071	18.0086	18.3685	4	N	21.2715	21.5304	18.9041	22.0638	21.4009	4	N	19.7166	17.2746	19.2095	19.1421	19.1758	4	N	17.7317	18.9918	18.2415	19.3663	18.6167	4	N	P21107;P58771;F8WID5;A0A0R4J1P2;B7ZNL3;D3Z6I8;E9Q452;E9Q454;E9Q455;E9Q7Q3;G5E8R0;G5E8R1;Q8BSH3	TPM1_MOUSE;TPM3_MOUSE	TPM1;TPM3
TPM1	P21107;P58771;P58774	TPM1	Tropomyosin alpha-3 chain	N	N	27.893	27.7953	27.8036	27.576	27.7994	4	N	27.3435	27.1706	27.8413	27.2267	27.2851	4	N	27.5756	26.2013	27.4127	27.0878	27.2503	4	N	25.8411	26.5803	25.9996	26.8294	26.2899	4	N	P21107;P58771;P58774;F8WID5;A0A0R4J1P2;A2AIM4;A2AIM5;B7ZNL3;D3Z2H9;D3Z6I8;E9Q448;E9Q450;E9Q452;E9Q453;E9Q454;E9Q455;E9Q456;E9Q5J9;E9Q7Q3;G5E8R0;G5E8R1;G5E8R2;Q8BP43;Q8BSH3;S4R2U0	TPM1_MOUSE;TPM2_MOUSE;TPM3_MOUSE	TPM1;TPM2;TPM3
TPM1	P21107;P58771;P58774;Q6IRU2	TPM1	Tropomyosin alpha-3 chain	N	N	23.573	19.2931	19.0212	18.5728	19.1572	4	N	18.74	19.8457	19.7066	18.8821	19.2943	4	N	19.3493	17.8405	18.633	18.0987	18.3658	4	N	16.3185	18.3019	17.4465	18.1672	17.8068	4	N	P21107;P58771;P58774;Q6IRU2;F8WID5;A0A0R4J1P2;A0A571BEU1;A2AIM4;B7ZNL3;D3YVR0;D3Z2H9;D3Z6I8;E9Q448;E9Q450;E9Q452;E9Q453;E9Q454;E9Q455;E9Q456;E9Q5J9;E9Q7Q3;G5E8R0;G5E8R1;G5E8R2;Q8BP43;Q8BSH3	TPM1_MOUSE;TPM2_MOUSE;TPM3_MOUSE;TPM4_MOUSE	TPM1;TPM2;TPM3;TPM4
UBL4A	P21126	UBL4A	Ubiquitin-like protein 4A	N	N	NaN	16.6089	16.8456	15.229	16.6089	3	N	16.1046	16.5144	17.0222	NaN	16.5144	3	N	NaN	NaN	NaN	NaN	NaN	0	N	NaN	NaN	NaN	NaN	NaN	0	N	P21126	UBL4A_MOUSE	UBL4A
C2	P21180	C2	Complement C2	N	N	NaN	NaN	NaN	NaN	NaN	0	N	NaN	NaN	NaN	15.4573	15.4573	1	N	NaN	NaN	NaN	NaN	NaN	0	N	16.4372	17.6838	15.4669	16.1762	16.3067	4	N	P21180;B8JJN2	CO2_MOUSE	C2
GNA11	P21278	GNA11	Guanine nucleotide-binding protein subunit alpha-11	N	N	17.8432	18.5073	18.3641	18.4503	18.4072	4	N	18.0304	17.6122	18.4135	18.471	18.2219	4	N	18.4454	NaN	17.9672	NaN	18.2063	2	N	17.5064	18.1052	18.1131	17.8431	17.9741	4	N	P21278	GNA11_MOUSE	GNA11
GNA11	P21278;P21279	GNA11	Guanine nucleotide-binding protein subunit alpha-11	N	N	18.7604	19.4044	19.3375	19.3051	19.3213	4	N	19.4497	19.4581	18.431	19.514	19.4539	4	N	19.0507	NaN	NaN	NaN	19.0507	1	N	18.4422	18.0697	18.6668	18.8108	18.5545	4	N	P21278;P21279;P30677	GNA11_MOUSE;GNAQ_MOUSE	GNA11;GNAQ
GNAQ	P21279	GNAQ	Guanine nucleotide-binding protein G(q) subunit alpha	N	N	NaN	17.7035	15.4084	16.2314	16.2314	3	N	NaN	18.1017	16.4071	NaN	17.2544	2	N	NaN	NaN	NaN	NaN	NaN	0	N	NaN	13.7869	15.5747	15.4593	15.4593	3	N	P21279	GNAQ_MOUSE	GNAQ
ABCB1A	P21447	ABCB1A	ATP-dependent translocase ABCB1	Y	N	17.0388	17.2425	16.8459	16.2624	16.9423	4	N	16.314	16.7557	16.176	16.8596	16.5348	4	N	16.2009	17.3139	17.3766	17.0426	17.1782	4	N	16.9222	17.4523	16.7103	17.1918	17.057	4	N	P21447	MDR1A_MOUSE	ABCB1A
CST3	P21460	CST3	Cystatin-C	N	N	19.8911	20.2366	20.0804	18.8138	19.9858	4	N	19.7132	20.0658	19.4684	19.1069	19.5908	4	N	17.6108	NaN	17.8116	15.9259	17.6108	3	N	17.8035	17.5916	18.0145	18.2706	17.909	4	N	P21460;A2APX3	CYTC_MOUSE	CST3
ENO3	P21550	ENO3	Beta-enolase	N	N	27.354	26.9107	26.7368	26.9438	26.9272	4	N	26.9324	26.8602	26.8482	27.0107	26.8963	4	N	26.7615	25.1169	26.2428	25.8813	26.0621	4	N	26.1072	26.3564	25.9795	26.3656	26.2318	4	N	P21550	ENOB_MOUSE	ENO3
GC	P21614	GC	Vitamin D-binding protein	N	N	19.8566	19.4296	17.7529	17.1899	18.5912	4	N	18.2691	20.0291	18.4303	17.9099	18.3497	4	N	17.1581	18.557	17.0248	NaN	17.1581	3	N	20.598	21.2833	21.1853	20.9955	21.0904	4	N	P21614	VTDB_MOUSE	GC
LMNB2	P21619	LMNB2	Lamin-B2	N	N	19.2462	19.8194	19.6491	19.7798	19.7144	4	N	19.7765	19.5732	19.4759	19.8981	19.6748	4	N	19.6061	NaN	18.8915	18.6842	18.8915	3	N	17.2959	18.4381	17.2399	18.3167	17.8063	4	N	P21619;A0A0R4J0Q5	LMNB2_MOUSE	LMNB2
MCPT4	P21812	MCPT4	Mast cell protease 4	N	N	NaN	17.9984	17.436	17.3117	17.436	3	N	17.766	16.0122	17.0216	NaN	17.0216	3	N	17.8283	NaN	18.1411	17.2524	17.8283	3	N	17.8769	17.6043	17.8193	17.7972	17.8083	4	N	P21812;Q3UN88	MCPT4_MOUSE	MCPT4
MFGE8	P21956	MFGE8	Lactadherin	Y	N	17.3905	17.3199	17.6658	18.4639	17.5282	4	N	17.7521	16.9424	17.3591	17.3278	17.3434	4	N	17.8033	NaN	17.5887	18.0446	17.8033	3	N	20.0825	19.1299	19.4841	19.5764	19.5303	4	N	P21956	MFGM_MOUSE	MFGE8
TGM2	P21981	TGM2	Protein-glutamine gamma-glutamyltransferase 2	N	N	23.0703	22.708	22.8663	22.9292	22.8977	4	N	22.9426	22.756	22.8182	22.8595	22.8389	4	N	23.1196	22.894	22.9742	23.0798	23.027	4	N	23.453	23.3108	23.4132	23.3533	23.3832	4	N	P21981	TGM2_MOUSE	TGM2
EMB	P21995	EMB	Embigin	Y	Y	NaN	NaN	NaN	18.254	18.254	1	N	16.9335	17.7105	18.1428	15.9585	17.322	4	N	17.8713	16.2728	16.6827	17.3095	16.9961	4	N	18.0657	18.0673	18.3335	18.2131	18.1402	4	N	P21995	EMB_MOUSE	EMB
FECH	P22315	FECH	Ferrochelatase, mitochondrial	N	N	20.1052	20.4223	20.301	20.2726	20.2868	4	N	20.3533	20.3227	20.5079	20.4331	20.3932	4	N	19.4277	18.9937	19.3912	18.7421	19.1924	4	N	19.4547	19.6758	19.9479	19.693	19.6844	4	N	P22315;A0A494B9Y8;A0A494BAI5;F6T2S0;Q91W09	HEMH_MOUSE	FECH
SERPINA1B	P22599	SERPINA1B	Alpha-1-antitrypsin 1-2	N	N	20.3318	19.9489	18.7125	17.9352	19.3307	4	N	18.9195	20.6525	19.1278	19.0541	19.0909	4	N	19.422	NaN	18.0293	NaN	18.7256	2	N	22.2483	22.6069	21.8362	21.9225	22.0854	4	N	P22599	A1AT2_MOUSE	SERPINA1B
SERPINA1B	P22599;Q00897	SERPINA1B	Alpha-1-antitrypsin 1-2	N	N	16.2661	17.1646	13.3956	NaN	16.2661	3	N	13.4398	15.1388	NaN	15.6831	15.1388	3	N	NaN	NaN	NaN	NaN	NaN	0	N	18.8398	16.6426	18.4031	18.8714	18.6215	4	N	P22599;Q00897	A1AT2_MOUSE;A1AT4_MOUSE	SERPINA1B;SERPINA1D
SERPINA1B	P22599;Q00897;Q00898	SERPINA1B	Alpha-1-antitrypsin 1-2	N	N	20.2537	20.6365	19.6883	19.3016	19.971	4	N	19.5989	20.9767	19.5143	19.7552	19.6771	4	N	20.1745	17.8416	18.9367	18.7788	18.8577	4	N	17.6061	18.244	21.653	21.3945	19.8193	4	N	P22599;Q00897;Q00898	A1AT2_MOUSE;A1AT4_MOUSE;A1AT5_MOUSE	SERPINA1B;SERPINA1D;SERPINA1E
AP1G1	P22892	AP1G1	AP-1 complex subunit gamma-1	N	N	NaN	14.4416	15.1072	15.8384	15.1072	3	N	15.7346	16.3337	NaN	16.2429	16.2429	3	N	NaN	NaN	NaN	NaN	NaN	0	N	16.0041	14.6513	14.7547	NaN	14.7547	3	N	P22892;Q8CBB7	AP1G1_MOUSE	AP1G1
HMBS	P22907	HMBS	Porphobilinogen deaminase	N	N	18.5877	18.7523	18.3442	18.618	18.6029	4	N	18.7755	19.0126	18.6234	18.9159	18.8457	4	N	18.0374	NaN	18.1147	17.6686	18.0374	3	N	17.4812	17.6952	17.7984	17.7721	17.7336	4	N	P22907	HEM3_MOUSE	HMBS
EIF3A	P23116	EIF3A	Eukaryotic translation initiation factor 3 subunit A	N	N	18.8244	19.4011	19.4944	19.3033	19.3522	4	N	19.4231	19.1915	19.2819	19.5281	19.3525	4	N	19.3242	NaN	18.5145	16.2838	18.5145	3	N	17.5351	17.8698	17.5081	17.6652	17.6002	4	N	P23116	EIF3A_MOUSE	EIF3A
CBX3	P23198	CBX3	Chromobox protein homolog 3	N	N	NaN	16.4355	17.4342	16.7402	16.7402	3	N	17.2151	16.8921	16.7712	17.4992	17.0536	4	N	16.4725	NaN	17.6953	16.1861	16.4725	3	N	16.8966	17.3644	16.2887	16.9001	16.8984	4	N	P23198;Q9DCC5	CBX3_MOUSE	CBX3
CBX1	P23198;P83917	CBX1	Chromobox protein homolog 3	N	N	17.0085	17.099	17.5814	17.1129	17.106	4	N	17.5811	17.888	18.2518	17.7251	17.8066	4	N	16.458	NaN	NaN	NaN	16.458	1	N	16.753	16.8971	16.9397	17.1972	16.9184	4	N	P23198;P83917;Q9DCC5;Q7TPM0;Q9CYJ8	CBX1_MOUSE;CBX3_MOUSE	CBX1;CBX3
GJA1	P23242	GJA1	Gap junction alpha-1 protein	N	Y	20.3283	20.9656	21.3081	21.1206	21.0431	4	N	20.6056	20.6333	20.3956	20.6463	20.6195	4	N	21.1732	21.2212	21.4154	21.4822	21.3183	4	N	21.5754	21.4513	20.8914	21.2268	21.3391	4	N	P23242	CXA1_MOUSE	GJA1
PNP	P23492	PNP	Purine nucleoside phosphorylase	N	N	16.9975	17.71	18.1565	18.2044	17.9332	4	N	18.2544	18.3684	18.0616	18.1368	18.1956	4	N	17.4946	17.9452	16.1624	17.4716	17.4831	4	N	17.8473	18.1669	17.7701	17.7267	17.8087	4	N	P23492;Q543K9	PNPH_MOUSE	PNP
PCMT1	P23506	PCMT1	Protein-L-isoaspartate(D-aspartate) O-methyltransferase	N	N	19.7172	19.7321	19.814	18.9899	19.7246	4	N	19.7858	19.587	19.5717	18.9937	19.5793	4	N	18.2239	NaN	17.9552	17.896	17.9552	3	N	15.996	17.5124	16.9805	17.2067	17.0936	4	N	P23506;E0CYV0;E9PWE0;F7D432;F6V9F1	PIMT_MOUSE	PCMT1
GFUS	P23591	GFUS	GDP-L-fucose synthase	N	N	17.6941	17.2396	NaN	17.0252	17.2396	3	N	NaN	17.7359	17.0836	17.5348	17.5348	3	N	NaN	NaN	17.0904	16.0733	16.5819	2	N	NaN	17.1365	16.3564	16.6398	16.6398	3	N	P23591;A0A2R8VHD0;A0A2R8VI39;A0A2R8W6P6;A0A2R8VKL9;A0A2R8W6N0	FCL_MOUSE	GFUS
GLB1	P23780	GLB1	Beta-galactosidase	N	N	NaN	13.5097	13.8965	14.5778	13.8965	3	N	NaN	NaN	13.8597	NaN	13.8597	1	N	13.9981	NaN	NaN	NaN	13.9981	1	N	15.0496	15.5503	15.3876	14.214	15.2186	4	N	P23780	BGAL_MOUSE	GLB1
CRYAB	P23927	CRYAB	Alpha-crystallin B chain	N	N	24.4497	24.4082	24.62	23.4705	24.429	4	N	24.5438	24.2519	24.8275	23.3027	24.3979	4	N	21.72	20.3604	21.98	21.4428	21.5814	4	N	17.3433	21.2265	18.432	20.4426	19.4373	4	N	P23927	CRYAB_MOUSE	CRYAB
CES1C	P23953	CES1C	Carboxylesterase 1C	N	N	18.4241	19.0948	17.5656	17.0018	17.9948	4	N	17.4273	19.2703	17.864	17.6199	17.742	4	N	18.36	17.8008	17.1149	NaN	17.8008	3	N	21.6711	21.5699	21.3195	21.631	21.6005	4	N	P23953;D3Z5G7	EST1C_MOUSE	CES1C
CES1C	P23953;Q8VCT4	CES1C	Carboxylesterase 1C	N	N	21.6794	22.1059	21.3856	21.5406	21.61	4	N	21.5717	22.0286	21.0159	21.6991	21.6354	4	N	21.8165	21.0499	21.7287	21.1227	21.4257	4	N	23.4439	23.1824	22.9315	23.3228	23.2526	4	N	P23953;Q64176;Q8VCC2;Q8VCT4;Q91WU0;D3Z5G7;D3Z298;H3BL34	EST1C_MOUSE;EST1D_MOUSE	CES1C;CES1D
CAT	P24270	CAT	Catalase	N	N	21.5044	21.8189	21.8635	21.8197	21.8193	4	N	21.7077	21.7597	21.5946	21.7118	21.7098	4	N	21.7923	21.1375	21.5762	21.3389	21.4575	4	N	21.7752	21.9191	21.6351	21.8177	21.7964	4	N	P24270	CATA_MOUSE	CAT
PPIB	P24369	PPIB	Peptidyl-prolyl cis-trans isomerase B	Y	N	21.5041	21.9168	21.8305	21.8303	21.8304	4	N	21.8961	21.9529	21.8682	21.765	21.8822	4	N	21.6257	20.9905	21.6942	21.4778	21.5518	4	N	15.529	19.8086	16.5121	19.8806	18.1604	4	N	P24369	PPIB_MOUSE	PPIB
CAPG	P24452	CAPG	Macrophage-capping protein	N	N	17.5315	18.0219	18.2507	18.1814	18.1016	4	N	17.734	17.9972	18.3619	18.1859	18.0915	4	N	17.65	18.4154	17.9579	16.7843	17.8039	4	N	17.6349	17.5529	17.4168	17.3536	17.4849	4	N	P24452;Q99LB4	CAPG_MOUSE	CAPG
GSTA4	P24472	GSTA4	Glutathione S-transferase A4	N	N	22.7001	22.8471	22.5977	21.762	22.6489	4	N	22.7108	22.6678	22.7327	21.9496	22.6893	4	N	20.6246	17.8193	20.1774	18.7398	19.4586	4	N	NaN	19.4977	NaN	17.9833	18.7405	2	N	P24472	GSTA4_MOUSE	GSTA4
LTA4H	P24527	LTA4H	Leukotriene A-4 hydrolase	N	N	19.3988	19.8696	19.6815	19.9502	19.7755	4	N	19.7242	19.8552	19.8609	19.8519	19.8536	4	N	20.0948	19.5651	19.9532	19.5754	19.7643	4	N	20.0002	20.0382	20.0508	20.2104	20.0445	4	N	P24527	LKHA4_MOUSE	LTA4H
IMPDH2	P24547	IMPDH2	Inosine-5'-monophosphate dehydrogenase 2	N	N	16.4558	17.9467	16.9439	16.7533	16.8486	4	N	16.8319	17.0306	17.9558	17.4069	17.2187	4	N	17.1875	17.379	15.4311	NaN	17.1875	3	N	17.0382	16.9621	17.7644	17.7521	17.3952	4	N	P24547;A0A0A6YY72	IMDH2_MOUSE	IMPDH2
ALDH1A1	P24549	ALDH1A1	Aldehyde dehydrogenase 1A1	N	N	17.4023	18.1742	17.6029	17.8247	17.7138	4	N	17.6079	17.9753	17.8253	17.9076	17.8665	4	N	17.5161	18.3367	17.3708	15.6133	17.4434	4	N	18.5194	18.2454	18.5066	18.3034	18.405	4	N	P24549	AL1A1_MOUSE	ALDH1A1
ALDH1A1	P24549;P47738;Q9CZS1	ALDH1A1	Aldehyde dehydrogenase 1A1	N	N	22.0874	22.2844	22.3724	22.5183	22.3284	4	N	22.2963	22.4724	22.5167	22.5252	22.4946	4	N	22.1011	21.3852	21.9715	21.8948	21.9332	4	N	20.6516	21.8255	22.6416	22.9458	22.2335	4	N	O35945;P24549;P47738;Q62148;Q9JHW9;Q9CZS1;A0A0G2JEU1;G3UWP3	AL1A1_MOUSE;AL1B1_MOUSE;ALDH2_MOUSE	ALDH1A1;ALDH1B1;ALDH2
M6PR	P24668	M6PR	Cation-dependent mannose-6-phosphate receptor	Y	Y	17.9393	18.6781	18.5215	19.1458	18.5998	4	N	19.3601	19.1767	18.5878	NaN	19.1767	3	N	19.3522	18.0366	19.0839	19.2319	19.1579	4	N	19.3517	18.1317	NaN	18.4208	18.4208	3	N	P24668	MPRD_MOUSE	M6PR
RPS2	P25444	RPS2	40S ribosomal protein S2	N	N	21.0882	21.2153	21.4845	21.5413	21.3499	4	N	21.2369	21.1961	21.2503	21.4763	21.2436	4	N	21.6445	20.1386	21.0073	20.745	20.8762	4	N	18.369	20.0046	18.8536	19.965	19.4093	4	N	P25444;D3YVC1;D3YWJ3	RS2_MOUSE	RPS2
NFKB1	P25799	NFKB1	Nuclear factor NF-kappa-B p105 subunit	N	N	NaN	NaN	NaN	NaN	NaN	0	N	NaN	15.7164	15.7916	NaN	15.754	2	N	NaN	NaN	NaN	NaN	NaN	0	N	14.9801	15.9298	14.7155	15.9439	15.455	4	N	P25799	NFKB1_MOUSE	NFKB1
LYN	P25911	LYN	Tyrosine-protein kinase Lyn	N	N	NaN	15.3046	16.9336	16.7176	16.7176	3	N	13.7803	16.9222	16.9381	16.4568	16.6895	4	N	16.7349	NaN	NaN	NaN	16.7349	1	N	15.9407	16.7592	16.7198	16.644	16.6819	4	N	P25911	LYN_MOUSE	LYN
TLN1	P26039	TLN1	Talin-1	N	N	19.8696	19.9817	20.2069	20.3877	20.0943	4	N	20.065	21.0801	20.4381	20.4345	20.4363	4	N	20.2563	20.1324	20.343	20.7775	20.2996	4	N	19.8279	20.7984	20.2606	20.1001	20.1803	4	N	P26039;F6S1V7;F6SX70	TLN1_MOUSE	TLN1
TLN1	P26039;Q71LX4	TLN1	Talin-1	N	N	19.9467	19.6342	19.9088	20.0349	19.9278	4	N	19.925	20.3702	20.0033	19.7954	19.9642	4	N	19.6968	19.1909	19.9602	19.9562	19.8265	4	N	19.4993	19.9276	19.8286	19.5803	19.7045	4	N	P26039;Q71LX4;A0A1L1SQ51;E9PUM4;A0A1L1SQP9;A0A1L1SRI1;Q8CDM9	TLN1_MOUSE;TLN2_MOUSE	TLN1;TLN2
EZR	P26040	EZR	Ezrin	N	N	19.9808	19.9467	19.8504	19.8868	19.9167	4	N	19.9723	20.2815	19.8603	20.5937	20.1269	4	N	20.0694	19.2057	19.2992	17.9092	19.2524	4	N	17.6714	18.952	18.1105	19.1366	18.5313	4	N	P26040	EZRI_MOUSE	EZR
EZR	P26040;P26041;P26043	EZR	Ezrin	N	N	22.3741	22.7498	22.624	22.7867	22.6869	4	N	22.7675	22.7454	22.5409	23.0282	22.7565	4	N	22.7774	21.5182	22.4585	21.387	21.9884	4	N	20.7495	21.2251	20.9582	21.5631	21.0917	4	N	P26040;P26041;P26043;A0A5F8MPB9;Q7TSG6	EZRI_MOUSE;MOES_MOUSE;RADI_MOUSE	EZR;MSN;RDX
EZR	P26040;P26043	EZR	Ezrin	N	N	18.9587	18.44	18.4948	18.5484	18.5216	4	N	18.9943	18.9278	18.3813	19.2881	18.9611	4	N	18.6165	NaN	16.0975	15.6406	16.0975	3	N	16.5539	NaN	NaN	16.9988	16.7763	2	N	P26040;P26043	EZRI_MOUSE;RADI_MOUSE	EZR;RDX
MSN	P26041	MSN	Moesin	N	N	22.2656	22.3287	22.3272	22.2885	22.3078	4	N	22.4008	22.4205	22.4091	22.5153	22.4148	4	N	22.3637	21.0659	21.9098	21.4522	21.681	4	N	20.7207	21.2107	20.9128	21.4848	21.0617	4	N	P26041	MOES_MOUSE	MSN
MSN	P26041;P26043	MSN	Moesin	N	N	15.0828	19.0701	19.145	19.5096	19.1076	4	N	17.9357	19.2141	19.3246	19.5504	19.2694	4	N	19.4206	NaN	19.8561	19.5694	19.5694	3	N	17.7953	18.4185	16.677	18.1615	17.9784	4	N	P26041;P26043;A0A5F8MPB9;Q7TSG6	MOES_MOUSE;RADI_MOUSE	MSN;RDX
RDX	P26043	RDX	Radixin	N	N	19.3141	20.2752	19.9395	20.3016	20.1073	4	N	19.8369	20.1413	20.13	20.1738	20.1356	4	N	20.1651	18.4817	19.6541	18.7944	19.2242	4	N	17.9987	18.9866	17.7385	18.9519	18.4753	4	N	P26043;A0A5F8MPB9	RADI_MOUSE	RDX
CTNNA1	P26231	CTNNA1	Catenin alpha-1	N	N	21.3499	21.4134	21.4197	21.4876	21.4166	4	N	21.3637	21.239	21.4004	21.3203	21.342	4	N	21.2946	20.3732	20.9359	20.5484	20.7422	4	N	21.1293	21.2188	21.1783	21.2562	21.1985	4	N	P26231;Q61301;E0CXB9	CTNA1_MOUSE	CTNNA1
CTNNA1	P26231;Q65CL1	CTNNA1	Catenin alpha-1	N	N	18.3439	18.9954	19.2149	19.3561	19.1052	4	N	18.405	18.303	19.0008	18.2193	18.354	4	N	19.197	NaN	17.684	17.3957	17.684	3	N	18.7511	18.3523	18.8329	18.734	18.7426	4	N	P26231;Q65CL1	CTNA1_MOUSE;CTNA3_MOUSE	CTNNA1;CTNNA3
KLKB1	P26262	KLKB1	Plasma kallikrein	N	N	NaN	NaN	NaN	NaN	NaN	0	N	NaN	NaN	NaN	NaN	NaN	0	N	16.1728	NaN	NaN	NaN	16.1728	1	N	18.7584	19.0809	17.7739	18.4345	18.5965	4	N	P26262	KLKB1_MOUSE	KLKB1
CFTR	P26361	CFTR	Cystic fibrosis transmembrane conductance regulator	N	N	20.73	20.7524	20.9464	20.8617	20.8071	4	N	20.6393	20.2359	20.6396	20.9831	20.6395	4	N	21.1142	21.804	21.5338	21.8324	21.6689	4	N	20.1065	NaN	20.039	20.4053	20.1065	3	N	P26361;E9PVD7;F6U9G7	CFTR_MOUSE	CFTR
U2AF2	P26369	U2AF2	Splicing factor U2AF 65 kDa subunit	N	N	16.6227	18.9445	17.7203	18.6873	18.2038	4	N	18.6157	17.535	16.9482	16.9671	17.2511	4	N	17.7752	NaN	17.5123	17.9371	17.7752	3	N	18.4636	17.4108	17.8997	17.3726	17.6553	4	N	P26369;Q3KQM4;Q80XR5	U2AF2_MOUSE	U2AF2
GLUD1	P26443	GLUD1	Glutamate dehydrogenase 1, mitochondrial	N	N	22.5495	22.5109	22.5816	22.5084	22.5302	4	N	22.5055	22.4971	22.5581	22.742	22.5318	4	N	22.5341	21.9436	22.4297	22.0979	22.2638	4	N	22.7278	22.4036	22.7565	22.9641	22.7422	4	N	P26443	DHE3_MOUSE	GLUD1
PSMD7	P26516	PSMD7	26S proteasome non-ATPase regulatory subunit 7	N	N	20.3329	20.279	20.697	20.6938	20.5133	4	N	20.5955	20.4387	20.9179	20.4522	20.5239	4	N	20.3828	18.4218	20.1113	19.5161	19.8137	4	N	18.0693	19.2176	18.3369	19.2793	18.7772	4	N	P26516	PSMD7_MOUSE	PSMD7
SARS1	P26638	SARS1	Serine--tRNA ligase, cytoplasmic	N	N	18.8726	18.8108	18.317	18.8262	18.8185	4	N	18.245	18.9775	19.0301	18.127	18.6112	4	N	18.5169	18.3146	18.0707	17.4735	18.1927	4	N	18.7425	18.0815	18.7885	18.8317	18.7655	4	N	P26638;Q8C483;A2AFS0	SYSC_MOUSE	SARS1
MARCKS	P26645	MARCKS	Myristoylated alanine-rich C-kinase substrate	N	N	18.1004	19.4138	19.9536	19.0953	19.2545	4	N	19.5801	19.3338	19.6341	18.3083	19.4569	4	N	18.4681	17.5885	18.6844	18.1025	18.2853	4	N	17.4677	17.7031	17.5668	17.6285	17.5976	4	N	P26645	MARCS_MOUSE	MARCKS
FKBP1A	P26883	FKBP1A	Peptidyl-prolyl cis-trans isomerase FKBP1A	N	N	22.7822	22.748	22.629	22.1401	22.6885	4	N	22.7592	22.6495	22.8295	22.5237	22.7043	4	N	22.3503	21.5664	22.2995	22.1312	22.2153	4	N	22.59	22.497	22.7611	23.057	22.6755	4	N	P26883	FKB1A_MOUSE	FKBP1A
SNRPB	P27048;P63163	SNRPB	Small nuclear ribonucleoprotein-associated protein B	N	N	16.6652	18.2494	17.9009	17.3714	17.6361	4	N	18.3326	18.53	18.3806	17.0313	18.3566	4	N	23.5053	NaN	24.0398	25.7382	24.0398	3	N	NaN	16.0407	NaN	14.2247	15.1327	2	N	P27048;P63163;A0A0G2JGN4	RSMB_MOUSE;RSMN_MOUSE	SNRPB;SNRPN
MAP4	P27546	MAP4	Microtubule-associated protein 4	N	N	20.7808	20.7283	20.7292	20.8037	20.755	4	N	20.9065	20.8114	21.0029	20.9713	20.9389	4	N	21.0597	21.466	21.3209	21.3911	21.356	4	N	21.6392	21.1857	21.7108	21.5891	21.6142	4	N	P27546;A0A0G2JDN7;A0A0G2JDU1;A0A0G2JDY5;A0A0G2JE57;A0A0G2JFK3;A0A0G2JFT4;A0A0G2JG35;A0A140T8T5;E9PZ43	MAP4_MOUSE	MAP4
GNA13	P27601	GNA13	Guanine nucleotide-binding protein subunit alpha-13	N	N	22.1881	22.3006	22.5266	22.445	22.3728	4	N	22.4041	22.5222	22.4257	22.123	22.4149	4	N	20.9023	21.8645	22.1861	22.2795	22.0253	4	N	22.48	22.3953	21.9813	22.038	22.2167	4	N	P27601;Q9D034	GNA13_MOUSE	GNA13
PLAA	P27612	PLAA	Phospholipase A-2-activating protein	N	N	16.7957	18.2896	18.3429	18.0237	18.1566	4	N	18.0646	18.1182	18.2151	17.8438	18.0914	4	N	18.0349	17.8781	18.3572	18.1073	18.0711	4	N	18.8658	18.717	18.532	18.5375	18.6273	4	N	P27612	PLAP_MOUSE	PLAA
RPL3	P27659	RPL3	60S ribosomal protein L3	Y	N	19.0628	19.3824	19.7627	19.7241	19.5532	4	N	19.7058	19.605	19.9321	19.7869	19.7464	4	N	19.5019	20.1496	20.2378	20.1449	20.1473	4	N	19.0111	18.8902	19.3006	19.3375	19.1559	4	N	P27659;E9PWZ3;A0A2R8VHN4;Q9CQ09	RL3_MOUSE	RPL3
PDIA3	P27773	PDIA3	Protein disulfide-isomerase A3	N	N	22.1947	22.3139	22.3547	22.2642	22.289	4	N	22.4268	22.21	22.185	22.3648	22.2874	4	N	22.2767	21.7797	22.1807	21.9876	22.0842	4	N	21.8807	21.7309	21.4431	21.964	21.8058	4	N	P27773;F6Q404	PDIA3_MOUSE	PDIA3
ACO1	P28271	ACO1	Cytoplasmic aconitate hydratase	N	N	20.11	20.1375	19.9796	20.094	20.102	4	N	19.9583	20.2208	20.0315	20.1454	20.0884	4	N	20.2448	19.88	19.704	19.7851	19.8326	4	N	20.4215	20.2513	20.368	20.3399	20.354	4	N	P28271	ACOHC_MOUSE	ACO1
APEX1	P28352	APEX1	DNA-(apurinic or apyrimidinic site) endonuclease	N	N	17.8507	18.1962	18.2692	18.5252	18.2327	4	N	17.7308	18.0194	18.1356	17.1567	17.8751	4	N	18.4057	NaN	18.4089	18.9664	18.4089	3	N	19.5929	19.193	19.6171	19.6719	19.605	4	N	P28352;D3Z124;D3Z6R9	APEX1_MOUSE	APEX1
ADH5	P28474	ADH5	Alcohol dehydrogenase class-3	N	N	21.6963	21.7935	21.6401	22.0146	21.7449	4	N	21.2902	21.818	21.7737	21.9068	21.7958	4	N	22.2195	21.8488	21.9121	21.8536	21.8829	4	N	22.2246	22.1747	22.1398	22.25	22.1996	4	N	P28474	ADHX_MOUSE	ADH5
ADSS1	P28650	ADSS1	Adenylosuccinate synthetase isozyme 1	N	N	21.2885	21.3219	21.0629	21.2478	21.2682	4	N	20.929	21.2182	21.2416	21.3959	21.2299	4	N	21.2915	20.5747	21.1686	21.0621	21.1153	4	N	20.942	21.1663	20.6831	21.1416	21.0418	4	N	P28650;J3QN31	PURA1_MOUSE	ADSS1
CAMK2B	P28652	CAMK2B	Calcium/calmodulin-dependent protein kinase type II subunit beta	N	N	NaN	15.7852	NaN	NaN	15.7852	1	N	NaN	NaN	NaN	NaN	NaN	0	N	16.5782	NaN	NaN	NaN	16.5782	1	N	19.3079	18.6696	19.3415	19.4276	19.3247	4	N	P28652;Q5SVI2;Q5SVJ0;Q5SVI0;Q5SVI1;Q5SVI3;Q5SVI9;Q5SVJ1;Q68EG2	KCC2B_MOUSE	CAMK2B
CAMK2B	P28652;Q923T9	CAMK2B	Calcium/calmodulin-dependent protein kinase type II subunit beta	N	N	NaN	17.0768	16.2915	17.203	17.0768	3	N	17.011	16.7158	17.1626	17.0795	17.0452	4	N	17.6871	17.8	18.4441	17.5449	17.7435	4	N	18.4249	18.8098	16.4306	17.8292	18.1271	4	N	P28652;Q923T9;Q5SVI2;Q5SVJ0;A0A2I3BQP6;Q5SVI0;Q5SVI1;Q5SVI3;Q5SVI9;Q5SVJ1;Q68EG2;A0A286YCH4;A0A286YCW8	KCC2B_MOUSE;KCC2G_MOUSE	CAMK2B;CAMK2G
BGN	P28653	BGN	Biglycan	Y	N	19.9207	20.5215	20.4992	20.1676	20.3334	4	N	20.3703	19.9136	20.2837	20.0046	20.1442	4	N	20.3728	18.593	20.276	19.9748	20.1254	4	N	23.8528	22.8006	23.2108	23.2014	23.2061	4	N	P28653	PGS1_MOUSE	BGN
DCN	P28654	DCN	Decorin	Y	N	21.8174	22.1334	21.7176	21.7275	21.7725	4	N	21.4302	21.615	21.1163	21.6202	21.5226	4	N	22.0534	20.9395	21.5179	20.6883	21.2287	4	N	24.8324	24.7434	24.1461	24.8698	24.7879	4	N	P28654	PGS2_MOUSE	DCN
NAP1L1	P28656	NAP1L1	Nucleosome assembly protein 1-like 1	N	N	18.3923	18.9745	18.9283	19.0362	18.9514	4	N	18.8197	19.1936	19.1079	19.1663	19.1371	4	N	18.9962	16.435	18.6257	17.7633	18.1945	4	N	17.7201	17.9014	17.566	18.2967	17.8107	4	N	P28656;Q3TF41;Q8BSH9	NP1L1_MOUSE	NAP1L1
NAP1L1	P28656;Q78ZA7	NAP1L1	Nucleosome assembly protein 1-like 1	N	N	17.2747	18.6666	18.671	17.9161	18.2913	4	N	17.7507	18.4293	18.7022	18.284	18.3566	4	N	18.2396	17.8574	18.0246	18.074	18.0493	4	N	17.552	19.3721	17.555	17.6831	17.6191	4	N	P28656;Q78ZA7;B7ZNL2;A0A140LJB5;Q3TF41;Q8BSH9	NP1L1_MOUSE;NP1L4_MOUSE	NAP1L1;NAP1L4
CELF1	P28659	CELF1	CUGBP Elav-like family member 1	N	N	19.2465	19.4374	19.3176	18.701	19.2821	4	N	18.917	17.9454	19.3749	19.131	19.024	4	N	18.3837	17.1003	18.304	18.8443	18.3439	4	N	18.7969	18.7185	18.7801	18.7752	18.7777	4	N	P28659;A0A0R4J0T5	CELF1_MOUSE	CELF1
CELF1	P28659;Q9Z0H4	CELF1	CUGBP Elav-like family member 1	N	N	NaN	NaN	16.9037	15.7965	16.3501	2	N	17.302	17.7797	16.1454	NaN	17.302	3	N	14.9716	NaN	15.0988	NaN	15.0352	2	N	16.9727	17.4887	17.1032	16.5396	17.0379	4	N	P28659;Q9Z0H4;A0A0R4J0T5;A0A0R4J2B0;E9QA47;S4R1S7;S4R2S7;S4R2U7;V9GX43	CELF1_MOUSE;CELF2_MOUSE	CELF1;CELF2
NCKAP1	P28660	NCKAP1	Nck-associated protein 1	N	N	NaN	NaN	17.4692	NaN	17.4692	1	N	NaN	15.757	17.7389	16.0759	16.0759	3	N	16.6739	NaN	NaN	NaN	16.6739	1	N	17.0845	NaN	17.5099	17.6057	17.5099	3	N	P28660;A2AS98	NCKP1_MOUSE	NCKAP1
SEPTIN4	P28661	SEPTIN4	Septin-4	N	N	NaN	16.5098	16.3136	16.3185	16.3185	3	N	15.8566	16.3423	15.5388	15.7567	15.8067	4	N	16.3548	NaN	16.6642	NaN	16.5095	2	N	17.1421	17.5777	16.6378	16.8685	17.0053	4	N	P28661;A0A5F8MP96;Q5ND09;Q5ND13	SEPT4_MOUSE	SEPTIN4
MUG1	P28665	MUG1	Murinoglobulin-1	Y	N	20.5179	20.1596	18.4128	18.8013	19.4805	4	N	18.9764	20.9689	19.3516	19.7668	19.5592	4	N	20.3885	19.0028	19.6977	18.7558	19.3502	4	N	22.758	23.8015	22.6586	23.2912	23.0246	4	N	P28665	MUG1_MOUSE	MUG1
MUG1	P28665;P28666	MUG1	Murinoglobulin-1	Y	N	18.1173	19.6966	16.9234	16.8334	17.5203	4	N	16.9163	20.535	18.2114	18.6037	18.4075	4	N	19.7415	19.1348	18.7323	17.835	18.9335	4	N	21.9027	23.3265	21.9475	22.4463	22.1969	4	N	P28665;P28666;A0A0N4SVU1	MUG1_MOUSE;MUG2_MOUSE	MUG1;MUG2
MUG2	P28666	MUG2	Murinoglobulin-2	N	N	NaN	NaN	NaN	NaN	NaN	0	N	NaN	NaN	NaN	NaN	NaN	0	N	NaN	NaN	NaN	NaN	NaN	0	N	16.0756	17.3146	15.2756	15.0461	15.6756	4	Y	P28666	MUG2_MOUSE	MUG2
KIF2A	P28740	KIF2A	Kinesin-like protein KIF2A	N	N	NaN	NaN	NaN	NaN	NaN	0	N	NaN	NaN	NaN	NaN	NaN	0	N	NaN	NaN	NaN	NaN	NaN	0	N	13.5321	15.4546	NaN	14.2656	14.2656	3	Y	P28740;E0CZ72;F8VQ42	KIF2A_MOUSE	KIF2A
PTPRM	P28828	PTPRM	Receptor-type tyrosine-protein phosphatase mu	Y	Y	NaN	NaN	15.7412	16.261	16.0011	2	N	NaN	NaN	15.7582	NaN	15.7582	1	N	NaN	NaN	18.1785	NaN	18.1785	1	N	18.9868	18.5425	18.7382	19.0716	18.8625	4	N	P28828;P35822;A0A1W2P7Y1;Q68FM4;B2RRF0	PTPRM_MOUSE	PTPRM
DPP4	P28843	DPP4	Dipeptidyl peptidase 4	Y	Y	NaN	NaN	NaN	NaN	NaN	0	N	NaN	NaN	NaN	NaN	NaN	0	N	NaN	NaN	NaN	NaN	NaN	0	N	17.2059	16.997	16.1163	16.8041	16.9006	4	Y	P28843	DPP4_MOUSE	DPP4
PABPC1	P29341	PABPC1	Polyadenylate-binding protein 1	N	N	20.4002	20.7918	20.8309	20.7657	20.7787	4	N	20.8296	20.4542	20.8057	20.9405	20.8176	4	N	20.6306	19.1582	20.4321	19.8903	20.1612	4	N	20.039	20.3569	20.171	20.4438	20.264	4	N	P29341;A3KFU5;A3KFU8;Q6PHQ9;Q91YZ8;V9GXG3;A0A2I3BR37	PABP1_MOUSE	PABPC1
GNB4	P29387	GNB4	Guanine nucleotide-binding protein subunit beta-4	N	N	NaN	NaN	NaN	NaN	NaN	0	N	NaN	NaN	NaN	NaN	NaN	0	N	NaN	NaN	15.3482	15.4876	15.4179	2	N	NaN	15.2716	17.6253	17.2209	17.2209	3	N	P29387	GBB4_MOUSE	GNB4
GNB1	P29387;P62874;P62880	GNB1	Guanine nucleotide-binding protein subunit beta-4	N	N	18.8154	20.0057	20.2079	20.334	20.1068	4	N	19.6391	19.9849	19.9097	19.9622	19.9359	4	N	20.4704	19.9937	19.5758	19.7835	19.8886	4	N	20.4221	19.9779	20.3701	19.8494	20.174	4	N	P62874;P62880;P29387;Q61011;E9QKR0;D3YZX3;D3Z1M1;D3Z1T4;H3BKR2;H3BLF7	GBB1_MOUSE;GBB2_MOUSE;GBB4_MOUSE	GNB1;GNB2;GNB4
GNB1	P29387;P62874;P62880;Q61011	GNB1	Guanine nucleotide-binding protein subunit beta-4	N	N	20.396	21.0782	21.2383	21.4737	21.1583	4	N	20.8658	20.8835	20.8395	20.7928	20.8526	4	N	21.2601	21.5116	21.4417	21.5014	21.4716	4	N	21.2817	20.9436	21.5278	21.0767	21.1792	4	N	P62874;P62880;P29387;Q61011;E9QKR0;D3YZX3;D3Z1M1;D3Z1T4;H3BKR2;H3BLF7	GBB1_MOUSE;GBB2_MOUSE;GBB3_MOUSE;GBB4_MOUSE	GNB1;GNB2;GNB3;GNB4
GNB2	P29387;P62880	GNB2	Guanine nucleotide-binding protein subunit beta-4	N	N	NaN	NaN	NaN	NaN	NaN	0	N	NaN	NaN	NaN	NaN	NaN	0	N	17.9666	19.1979	19.3316	19.4721	19.2648	4	N	20.6441	20.0075	20.2065	20.5081	20.3573	4	N	P62880;P29387;E9QKR0;D3YZX3;D3Z1M1;D3Z1T4;E9PWM7	GBB2_MOUSE;GBB4_MOUSE	GNB2;GNB4
FTL1	P29391	FTL1	Ferritin light chain 1	N	N	16.8789	17.4109	16.9637	15.6051	16.9213	4	N	17.061	17.2858	16.9917	16.5245	17.0263	4	N	NaN	NaN	NaN	NaN	NaN	0	N	NaN	11.8875	15.129	13.5791	13.5791	3	N	P29391;A0A1B0GR60;Q9CPX4	FRIL1_MOUSE	FTL1
VCAM1	P29533	VCAM1	Vascular cell adhesion protein 1	Y	Y	NaN	NaN	NaN	NaN	NaN	0	N	NaN	NaN	NaN	NaN	NaN	0	N	NaN	NaN	NaN	NaN	NaN	0	N	17.9968	16.992	17.0591	17.1622	17.1106	4	Y	P29533;Q3UPN1;A0A0G2JFP9	VCAM1_MOUSE	VCAM1
AHSG	P29699	AHSG	Alpha-2-HS-glycoprotein	Y	N	18.8257	17.8747	17.5037	15.9687	17.6892	4	N	17.3583	18.9816	17.8081	17.9692	17.8886	4	N	18.9099	16.7173	16.8723	17.0125	16.9424	4	N	20.9495	20.9643	20.2954	20.537	20.7433	4	N	P29699;A0A338P703;A0A338P7G1;A0A338P7H5	FETUA_MOUSE	AHSG
OAT	P29758	OAT	Ornithine aminotransferase, mitochondrial	N	N	22.1348	22.5788	22.6525	22.8306	22.6157	4	N	22.3047	22.3983	22.6629	22.5548	22.4765	4	N	22.5398	21.5845	22.3046	22.391	22.3478	4	N	22.5759	22.6053	22.683	22.6735	22.6394	4	N	P29758	OAT_MOUSE	OAT
VTN	P29788	VTN	Vitronectin	Y	N	NaN	16.5638	16.7187	17.1378	16.7187	3	N	17.6226	18.675	17.1181	16.9718	17.3704	4	N	17.6828	18.0279	16.8885	16.5475	17.2857	4	N	19.9923	19.2379	19.4987	19.5243	19.5115	4	N	P29788	VTNC_MOUSE	VTN
CKMT1	P30275	CKMT1	Creatine kinase U-type, mitochondrial	N	N	NaN	21.5731	NaN	21.6105	21.5918	2	N	21.7129	21.5477	NaN	NaN	21.6303	2	N	NaN	21.3436	22.4817	22.2226	22.2226	3	N	23.9136	23.5509	NaN	NaN	23.7322	2	N	P30275;A2ARP5	KCRU_MOUSE	CKMT1
CKMT1	P30275;Q6P8J7	CKMT1	Creatine kinase U-type, mitochondrial	N	N	25.4905	25.3952	25.3704	24.6621	25.3828	4	N	24.896	24.6947	24.7939	25.0101	24.8449	4	N	25.5633	24.071	24.9522	25.1361	25.0442	4	N	26.0997	25.8332	26.4686	25.8216	25.9664	4	N	P30275;Q6P8J7	KCRS_MOUSE;KCRU_MOUSE	CKMT1;CKMT2
PPIC	P30412	PPIC	Peptidyl-prolyl cis-trans isomerase C	N	N	17.4296	17.5903	16.4181	18.0032	17.51	4	N	17.5164	17.1304	17.5856	17.265	17.3907	4	N	16.5896	NaN	NaN	18.0407	17.3152	2	N	19.5438	18.177	19.3096	19.1617	19.2356	4	N	P30412	PPIC_MOUSE	PPIC
FKBP4	P30416	FKBP4	Peptidyl-prolyl cis-trans isomerase FKBP4	N	N	20.3091	21.2008	21.0854	21.2893	21.1431	4	N	20.9558	20.8149	20.9819	20.8385	20.8971	4	N	20.981	20.1559	20.6944	20.7115	20.703	4	N	20.9936	20.8028	20.5922	20.8016	20.8022	4	N	P30416	FKBP4_MOUSE	FKBP4
HMGB2	P30681	HMGB2	High mobility group protein B2	N	N	18.5797	17.8087	17.6066	17.7215	17.7651	4	N	18.0386	18.1794	17.86	18.25	18.109	4	N	17.8678	17.585	18.4125	17.6038	17.7358	4	N	16.5722	17.359	17.6042	17.7281	17.4816	4	N	P30681	HMGB2_MOUSE	HMGB2
HMGB1	P30681;P63158	HMGB1	High mobility group protein B2	N	N	NaN	NaN	NaN	NaN	NaN	0	N	NaN	NaN	NaN	NaN	NaN	0	N	17.8827	NaN	16.1394	16.5719	16.5719	3	N	17.9946	18.2361	17.4617	18.9182	18.1154	4	N	P30681;P63158;A0A0J9YUZ4;A0A0J9YUD8;A0A1B0GQX9;D3YZ18;D3YVC6	HMGB1_MOUSE;HMGB2_MOUSE	HMGB1;HMGB2
CTNND1	P30999	CTNND1	Catenin delta-1	N	N	18.8019	18.9685	18.9329	18.9877	18.9507	4	N	18.7556	18.6953	18.9792	18.6364	18.7254	4	N	18.8685	17.8004	18.4523	18.1358	18.2941	4	N	18.2263	18.6819	18.1063	18.5364	18.3813	4	N	P30999;E9Q8Z8;D3Z2H2;D3Z2H7;D3Z7H6;E9Q8Z4;E9Q8Z5;E9Q8Z6;E9Q8Z9;E9Q901;E9Q903;E9Q904;E9Q905;E9Q906;E9Q907;E9Q986;G3X9V2	CTND1_MOUSE	CTNND1
DES	P31001	DES	Desmin	N	N	26.3197	26.252	26.2009	26.1047	26.2265	4	N	26.1701	26.0351	26.2175	26.1809	26.1755	4	N	26.082	24.3518	25.6976	25.3917	25.5447	4	N	24.4048	24.8577	24.4466	25.2104	24.6521	4	N	P31001	DESM_MOUSE	DES
AIMP1	P31230	AIMP1	Aminoacyl tRNA synthase complex-interacting multifunctional protein 1	N	N	18.9218	19.2635	19.3073	18.927	19.0953	4	N	19.1642	19.3151	18.932	19.0883	19.1262	4	N	18.1335	17.7755	17.8814	18.56	18.0074	4	N	18.3729	17.9281	18.7846	17.8321	18.1505	4	N	P31230;Q3UZG4	AIMP1_MOUSE	AIMP1
DPEP1	P31428	DPEP1	Dipeptidase 1	Y	Y	18.0215	18.4663	18.6439	18.5547	18.5105	4	N	17.7119	18.209	17.4987	17.5698	17.6409	4	N	17.958	NaN	18.1577	16.7907	17.958	3	N	20.3085	19.5612	19.4701	19.5734	19.5673	4	N	P31428	DPEP1_MOUSE	DPEP1
AKT1	P31750	AKT1	RAC-alpha serine/threonine-protein kinase	N	N	NaN	17.2933	NaN	16.5289	16.9111	2	N	14.7827	16.668	17.6219	NaN	16.668	3	N	16.4502	NaN	NaN	NaN	16.4502	1	N	16.5173	17.4831	16.8259	16.0917	16.6716	4	N	P31750;Q60823;Q9WUA6	AKT1_MOUSE	AKT1
DBI	P31786	DBI	Acyl-CoA-binding protein	N	N	16.4527	17.1848	16.4474	NaN	16.4527	3	N	16.3563	17.0268	16.9923	16.8487	16.9205	4	N	NaN	NaN	NaN	NaN	NaN	0	N	NaN	NaN	NaN	NaN	NaN	0	N	P31786;D3Z563;Q4VWZ5	ACBP_MOUSE	DBI
CEACAM1	P31809	CEACAM1	Carcinoembryonic antigen-related cell adhesion molecule 1	Y	Y	NaN	16.9898	17.3098	17.0413	17.0413	3	N	15.6468	17.05	16.6986	16.8411	16.7699	4	N	15.5193	NaN	16.5658	NaN	16.0425	2	N	18.6087	17.3806	18.0287	18.4306	18.2296	4	N	P31809;Q3LFS9;Q3LFS5;Q3LFS6;Q925P3	CEAM1_MOUSE	CEACAM1
MAP2K1	P31938	MAP2K1	Dual specificity mitogen-activated protein kinase kinase 1	N	N	17.38	17.8152	17.3355	17.4181	17.3991	4	N	18.0778	18.0037	17.7371	17.9646	17.9841	4	N	17.6657	17.8953	16.5603	16.5165	17.113	4	N	17.8488	18.2158	17.4609	17.9294	17.8891	4	N	P31938	MP2K1_MOUSE	MAP2K1
MAP2K1	P31938;Q63932	MAP2K1	Dual specificity mitogen-activated protein kinase kinase 1	N	N	17.6396	18.0455	18.2587	18.8494	18.1521	4	N	17.2984	17.8283	17.9754	18.2544	17.9019	4	N	17.8676	NaN	17.2336	15.7304	17.2336	3	N	18.162	17.6233	17.9225	18.0328	17.9776	4	N	P31938;Q63932;M0QWN2;Q91YS7	MP2K1_MOUSE;MP2K2_MOUSE	MAP2K1;MAP2K2
SCP2	P32020	SCP2	Sterol carrier protein 2	N	N	21.9496	22.0475	22.197	21.3961	21.9986	4	N	22.1372	22.083	21.6194	21.5012	21.8512	4	N	20.3762	19.6116	20.5384	20.3607	20.3684	4	N	20.3257	20.4923	20.3856	20.6556	20.439	4	N	P32020;A2APS4	SCP2_MOUSE	SCP2
SSB	P32067	SSB	Lupus La protein homolog	N	N	18.3325	18.2707	18.0704	18.1745	18.2226	4	N	17.8416	17.5842	17.8482	18.2052	17.8449	4	N	17.5187	NaN	17.1255	16.104	17.1255	3	N	NaN	17.1789	16.0198	15.8953	16.0198	3	N	P32067;A2AR07;D6RI87	LA_MOUSE	SSB
DRG1	P32233	DRG1	Developmentally-regulated GTP-binding protein 1	N	N	NaN	15.6468	NaN	NaN	15.6468	1	N	16.9168	15.3446	16.5387	15.4482	15.9935	4	N	15.7285	NaN	NaN	NaN	15.7285	1	N	16.1374	16.9509	16.9986	16.7451	16.848	4	N	P32233	DRG1_MOUSE	DRG1
SERPINC1	P32261	SERPINC1	Antithrombin-III	N	N	19.8957	20.0192	19.7064	19.4465	19.801	4	N	19.3054	20.3278	19.6175	19.796	19.7068	4	N	20.5651	20.519	20.0964	20.323	20.421	4	N	23.1449	23.0453	22.5696	22.9456	22.9955	4	N	P32261	ANT3_MOUSE	SERPINC1
NECTIN2	P32507	NECTIN2	Nectin-2	N	N	NaN	NaN	NaN	NaN	NaN	0	N	NaN	NaN	NaN	NaN	NaN	0	N	NaN	NaN	NaN	NaN	NaN	0	N	17.3295	16.0277	15.8934	16.4845	16.2561	4	Y	P32507	NECT2_MOUSE	NECTIN2
KRAS	P32883	KRAS	GTPase KRas	N	N	17.965	18.2474	17.5262	17.105	17.7456	4	N	16.9949	17.5804	18.2772	17.2078	17.3941	4	N	17.9171	NaN	18.9311	18.5809	18.5809	3	N	18.2011	16.2685	16.4352	17.7939	17.1145	4	N	P08556;P32883;A0A0G2JE25;A0A0G2JGP4;Q9D091	RASK_MOUSE	KRAS
HRAS	P32883;Q61411	HRAS	GTPase KRas	N	N	20.3072	19.796	20.5419	20.5787	20.4245	4	N	20.5542	20.4304	19.9718	19.883	20.2011	4	N	20.3874	20.1592	19.8787	20.0614	20.1103	4	N	19.6136	20.3002	19.8189	19.2102	19.7163	4	N	P32883;Q61411;C0H5X4	RASH_MOUSE;RASK_MOUSE	HRAS;KRAS
WARS1	P32921	WARS1	Tryptophan--tRNA ligase, cytoplasmic	N	N	19.547	20.0532	19.8804	19.8541	19.8672	4	N	19.8254	19.8704	19.5316	19.9029	19.8479	4	N	19.8718	19.2276	19.5484	19.7749	19.6617	4	N	19.9225	19.7629	19.7747	20.0487	19.8486	4	N	P32921	SYWC_MOUSE	WARS1
MMP2	P33434	MMP2	72 kDa type IV collagenase	N	N	NaN	NaN	NaN	NaN	NaN	0	N	NaN	NaN	NaN	NaN	NaN	0	N	NaN	NaN	NaN	NaN	NaN	0	N	16.8666	16.9381	15.6328	16.3276	16.5971	4	Y	P33434	MMP2_MOUSE	MMP2
RANBP1	P34022	RANBP1	Ran-specific GTPase-activating protein	N	N	20.1936	20.1507	19.9413	19.4721	20.046	4	N	20.172	20.0558	19.9948	19.6251	20.0253	4	N	18.4982	NaN	18.7148	18.7729	18.7148	3	N	18.1452	17.7546	18.8426	17.6812	17.9499	4	N	P34022	RANG_MOUSE	RANBP1
MIF	P34884	MIF	Macrophage migration inhibitory factor	N	N	20.9992	20.1451	20.3494	20.0019	20.2472	4	N	19.8486	19.8252	20.8447	19.7736	19.8369	4	N	19.2859	NaN	18.1086	17.5532	18.1086	3	N	19.463	19.4462	19.7085	19.8742	19.5857	4	N	P34884	MIF_MOUSE	MIF
EPHX2	P34914	EPHX2	Bifunctional epoxide hydrolase 2	N	N	22.0565	22.3949	22.3293	22.2992	22.3143	4	N	22.2305	22.2217	21.9657	22.1077	22.1647	4	N	22.4031	21.7433	22.2664	21.7901	22.0283	4	N	22.7118	22.6183	22.3774	22.4494	22.5338	4	N	P34914;A8JYK8	HYES_MOUSE	EPHX2
USP4	P35123	USP4	Ubiquitin carboxyl-terminal hydrolase 4	N	N	NaN	15.9632	16.4051	NaN	16.1842	2	N	15.4674	16.7796	15.9317	16.5732	16.2524	4	N	16.1719	NaN	NaN	NaN	16.1719	1	N	16.446	17.0508	16.4799	16.4509	16.4654	4	N	P35123;A0A0A6YVY7;A0A0A6YW28	UBP4_MOUSE	USP4
USP15	P35123;Q8R5H1	USP15	Ubiquitin carboxyl-terminal hydrolase 4	N	N	NaN	NaN	17.1492	18.6022	17.8757	2	N	15.2668	16.8821	17.5178	17.2002	17.0412	4	N	18.3091	18.9515	19.5577	19.0426	18.9971	4	N	19.9158	19.571	19.81	19.6986	19.7543	4	N	P35123;Q8R5H1;A0A0A6YVY7;A0A0A6YW28	UBP15_MOUSE;UBP4_MOUSE	USP15;USP4
PTPN11	P35235	PTPN11	Tyrosine-protein phosphatase non-receptor type 11	N	N	19.5729	19.8977	19.917	20.0673	19.9073	4	N	19.8144	20.0654	19.9915	20.0688	20.0284	4	N	20.0625	19.8611	20.102	20.0437	20.0531	4	N	20.7318	20.737	20.708	20.7759	20.7344	4	N	P35235	PTN11_MOUSE	PTPN11
RAB5C	P35278	RAB5C	Ras-related protein Rab-5C	N	N	NaN	16.9294	17.3094	15.6638	16.9294	3	N	16.8285	16.4621	16.6079	15.5042	16.535	4	N	NaN	NaN	15.6693	NaN	15.6693	1	N	16.5623	16.7892	15.8258	14.9924	16.194	4	N	P35278;Q8C266	RAB5C_MOUSE	RAB5C
RAB5A	P35278;P61021;Q9CQD1	RAB5A	Ras-related protein Rab-5C	N	N	19.2808	20.2846	20.5264	20.4387	20.3617	4	N	19.82	20.1369	20.3526	20.0555	20.0962	4	N	19.6082	18.7078	19.2031	19.8421	19.4057	4	N	18.4695	19.0206	19.2309	18.8331	18.9269	4	N	P35278;P61021;Q9CQD1;Q8C266	RAB5A_MOUSE;RAB5B_MOUSE;RAB5C_MOUSE	RAB5A;RAB5B;RAB5C
RAB6A	P35279	RAB6A	Ras-related protein Rab-6A	N	N	19.6633	19.9262	20.0455	20.1278	19.9859	4	N	20.0775	19.7641	19.9846	19.7929	19.8888	4	N	19.4342	18.5527	19.4732	19.2632	19.3487	4	N	NaN	17.6869	12.9094	17.2433	17.2433	3	N	P35279;P61294;A0A1L1SRS6;D3YV69	RAB6A_MOUSE	RAB6A
RAB21	P35282	RAB21	Ras-related protein Rab-21	N	N	19.5284	19.5139	19.4134	19.3967	19.4637	4	N	19.6343	19.4217	19.3524	19.5704	19.4961	4	N	19.3949	19.0888	19.9581	19.1685	19.2817	4	N	18.1866	18.9328	18.2206	18.4187	18.3196	4	N	P35282;A0A1W2P6Z4	RAB21_MOUSE	RAB21
RAB12	P35283	RAB12	Ras-related protein Rab-12	N	N	18.6629	19.0195	19.2224	19.4754	19.1209	4	N	19.4477	18.7617	18.8143	18.8443	18.8293	4	N	19.0493	18.9847	19.4468	19.3788	19.214	4	N	18.0819	18.5974	18.164	18.6077	18.3807	4	N	P35283;A2CG35	RAB12_MOUSE	RAB12
RAB10	P35283;P55258;P61027;P61028;P63011;Q6PHN9;Q91V41;Q9D1G1	RAB10	Ras-related protein Rab-12	N	N	22.6585	22.9592	22.9241	23.2679	22.9417	4	N	NaN	NaN	NaN	22.7782	22.7782	1	N	22.8585	22.0802	22.8946	NaN	22.8585	3	N	NaN	NaN	21.7589	21.666	21.7125	2	N	P35276;P35283;P55258;P56371;P61027;P61028;P62821;P62823;P63011;Q6PHN9;Q8BHC1;Q8CG50;Q91V41;Q91ZR1;Q9CZT8;Q9D1G1;Q504M8;Q9JKM7;Q923S9;A0A286YDR2;A0A494B945;A2A7Z6;H3BLG3;A0A140LHW9;A0A1D5RMH1;A0A494BA38;A0A494BBL7;A2CG35;D3YW33;D3YWL1;D3Z444;Q50HX3;Q544E8;Q5SW88;Q8BNU1;Q8BQX0;Q9CXS2;S4R232	RAB10_MOUSE;RAB12_MOUSE;RAB14_MOUSE;RAB1B_MOUSE;RAB35_MOUSE;RAB3A_MOUSE;RAB8A_MOUSE;RAB8B_MOUSE	RAB10;RAB12;RAB14;RAB1B;RAB35;RAB3A;RAB8A;RAB8B
RAB22A	P35285;Q921E2	RAB22A	Ras-related protein Rab-22A	N	N	NaN	16.2449	16.1416	16.697	16.2449	3	N	15.9158	NaN	16.5081	NaN	16.2119	2	N	15.5077	NaN	NaN	NaN	15.5077	1	N	16.0709	NaN	15.9479	15.9743	15.9743	3	N	P35285;Q921E2;Q3TXV4;A2ARZ7;D6RFT6;Q3TM43	RAB31_MOUSE;RB22A_MOUSE	RAB22A;RAB31
RAB18	P35293	RAB18	Ras-related protein Rab-18	N	N	20.1427	20.3794	20.3361	20.2793	20.3077	4	N	20.4817	20.4197	20.3738	20.43	20.4249	4	N	20.0363	17.8232	20.023	20.0395	20.0297	4	N	17.7142	18.9909	17.9847	18.6288	18.3068	4	N	P35293;A0A3Q4EI12;A0A452J8C1	RAB18_MOUSE	RAB18
ICAM2	P35330	ICAM2	Intercellular adhesion molecule 2	Y	Y	18.0502	17.8814	18.1657	18.2194	18.1079	4	N	18.3709	17.9678	17.9741	17.9554	17.971	4	N	18.0994	NaN	18.7488	18.1137	18.1137	3	N	21.3793	19.9133	20.8668	20.8443	20.8556	4	N	P35330;G3UWJ5;G5E8M9	ICAM2_MOUSE	ICAM2
HSPB7	P35385	HSPB7	Heat shock protein beta-7	N	N	23.4189	23.4569	23.5105	23.4043	23.4379	4	N	23.5859	23.408	24.0735	23.4709	23.5284	4	N	23.514	22.4185	23.3843	22.853	23.1187	4	N	22.1038	22.6378	22.4071	22.9619	22.5225	4	N	P35385	HSPB7_MOUSE	HSPB7
THBS1	P35441	THBS1	Thrombospondin-1	Y	N	NaN	NaN	14.9553	17.8557	16.4055	2	N	NaN	19.6945	17.3962	18.091	18.091	3	N	17.6284	17.6378	18.2168	19.5549	17.9273	4	N	18.266	21.1976	19.0867	19.7607	19.4237	4	N	P35441;Q80YQ1	TSP1_MOUSE	THBS1
PDHA1	P35486	PDHA1	Pyruvate dehydrogenase E1 component subunit alpha, somatic form, mitochondrial	N	N	25.3748	25.3054	25.4592	25.5443	25.417	4	N	25.0963	25.2328	25.3295	25.2647	25.2488	4	N	25.7071	24.8738	25.5337	25.4802	25.5069	4	N	25.1853	25.5576	25.3424	25.4882	25.4153	4	N	P35486	ODPA_MOUSE	PDHA1
FAH	P35505	FAH	Fumarylacetoacetase	N	N	19.3668	17.2842	17.9033	17.967	17.9351	4	N	17.2295	17.3834	19.0956	17.6185	17.501	4	N	17.8337	NaN	18.1974	17.6258	17.8337	3	N	18.2287	18.7095	17.4471	18.2612	18.245	4	N	P35505	FAAA_MOUSE	FAH
FBL	P35550	FBL	rRNA 2'-O-methyltransferase fibrillarin	N	N	19.1566	18.3909	18.9562	19.0854	19.0208	4	N	19.1486	19.2151	18.946	19.3893	19.1818	4	N	19.5653	20.3376	19.7745	19.9133	19.8439	4	N	18.1089	17.7869	18.7411	19.0114	18.425	4	N	P35550	FBRL_MOUSE	FBL
CANX	P35564	CANX	Calnexin	N	N	21.7832	22.0841	22.1925	22.1477	22.1159	4	N	21.9173	21.7521	21.941	21.8705	21.8939	4	N	22.1482	21.3623	21.8723	21.5611	21.7167	4	N	20.6333	20.9829	20.6064	21.1755	20.8081	4	N	P35564	CALX_MOUSE	CANX
AP1M1	P35585	AP1M1	AP-1 complex subunit mu-1	N	N	NaN	17.7267	18.338	18.0055	18.0055	3	N	16.8775	17.817	17.8325	17.7632	17.7901	4	N	17.1412	16.7005	16.7257	NaN	16.7257	3	N	16.7077	17.6675	17.0493	17.479	17.2641	4	N	P35585	AP1M1_MOUSE	AP1M1
PRDX1	P35700	PRDX1	Peroxiredoxin-1	N	N	24.7364	24.7595	24.6238	24.2175	24.6801	4	N	24.8076	24.6449	24.6114	24.3815	24.6281	4	N	23.6908	22.5816	23.4963	23.237	23.3666	4	N	24.0032	23.8191	23.9392	24.0898	23.9712	4	N	P35700;B1AXW4;B1AXW5;B1AXW6	PRDX1_MOUSE	PRDX1
CD81	P35762	CD81	CD81 antigen	N	N	NaN	15.5591	16.8875	17.6399	16.8875	3	N	15.79	15.5254	16.6783	17.0016	16.2342	4	N	16.4576	NaN	16.5527	17.3887	16.5527	3	N	18.3302	17.0005	17.5477	17.7282	17.638	4	N	P35762;A0A140LJL0	CD81_MOUSE	CD81
KDR	P35918	KDR	Vascular endothelial growth factor receptor 2	Y	Y	NaN	NaN	NaN	NaN	NaN	0	N	NaN	NaN	NaN	NaN	NaN	0	N	NaN	NaN	NaN	NaN	NaN	0	N	15.8645	15.9607	15.1289	15.1813	15.5229	4	Y	P35918	VGFR2_MOUSE	KDR
LDLR	P35951	LDLR	Low-density lipoprotein receptor	Y	Y	NaN	NaN	NaN	NaN	NaN	0	N	NaN	16.9085	16.6036	17.0601	16.9085	3	N	NaN	NaN	NaN	NaN	NaN	0	N	NaN	17.1577	NaN	NaN	17.1577	1	N	P35951;A0A1L1SRE8	LDLR_MOUSE	LDLR
RPL12	P35979	RPL12	60S ribosomal protein L12	N	N	22.1189	21.9472	21.9636	21.6273	21.9554	4	N	21.9027	21.9341	22.0136	21.8323	21.9184	4	N	20.5256	19.3934	20.1811	20.2761	20.2286	4	N	20.5575	20.6141	21.0512	20.7493	20.6817	4	N	P35979	RL12_MOUSE	RPL12
RPL18	P35980	RPL18	60S ribosomal protein L18	Y	N	21.6525	21.3392	21.7424	21.8963	21.6975	4	N	21.3179	21.6292	21.6504	21.7031	21.6398	4	N	21.2581	22.6522	21.9778	22.7298	22.315	4	N	18.0238	19.7176	19.0164	19.6053	19.3109	4	N	P35980;A0A1B0GQU8;A0A1B0GSA8;A0A1B0GSF7;A0A1B0GSS8;A0A1B0GRZ3	RL18_MOUSE	RPL18
SAR1A	P36536	SAR1A	GTP-binding protein SAR1a	N	N	16.8727	18.5466	16.4996	16.5803	16.7265	4	N	16.8148	15.5129	17.8893	17.1587	16.9867	4	N	17.5862	NaN	NaN	NaN	17.5862	1	N	16.4379	16.3347	15.5562	16.2819	16.3083	4	N	P36536;Q99JZ4	SAR1A_MOUSE	SAR1A
SAR1A	P36536;Q9CQC9	SAR1A	GTP-binding protein SAR1a	N	N	18.9555	19.9005	19.8203	18.4354	19.3879	4	N	17.9759	18.8577	20.0392	18.8848	18.8712	4	N	19.2046	NaN	17.6476	15.1659	17.6476	3	N	18.6398	17.7854	18.1124	18.6018	18.3571	4	N	P36536;Q9CQC9;A0A1W2P6N3;Q99JZ4;A0A1W2P720;A0A1W2P869	SAR1A_MOUSE;SAR1B_MOUSE	SAR1A;SAR1B
CPOX	P36552	CPOX	Oxygen-dependent coproporphyrinogen-III oxidase, mitochondrial	N	N	17.9997	18.1754	18.6739	18.2901	18.2328	4	N	18.622	18.6994	19.4071	18.688	18.6937	4	N	18.0953	17.2267	18.6226	18.318	18.2066	4	N	19.2316	19.0135	19.411	18.9596	19.1225	4	N	P36552	HEM6_MOUSE	CPOX
PPM1B	P36993	PPM1B	Protein phosphatase 1B	N	N	19	19.0402	19.2273	19.2421	19.1338	4	N	19.4039	19.1561	19.5726	19.3213	19.3626	4	N	18.7874	18.4754	18.8663	17.8576	18.6314	4	N	18.7827	18.524	19.1006	19.2451	18.9417	4	N	P36993;Q99NF7	PPM1B_MOUSE	PPM1B
PPM1A	P36993;P49443	PPM1A	Protein phosphatase 1B	N	N	NaN	18.5952	18.3205	18.9977	18.5952	3	N	16.7894	17.8206	18.8588	18.2843	18.0524	4	N	18.5217	NaN	16.4369	NaN	17.4793	2	N	18.2536	18.3028	18.3857	18.5457	18.3443	4	N	P36993;P49443;Q99NF7;Q9EQE2;A0A1Y7VJZ4	PPM1A_MOUSE;PPM1B_MOUSE	PPM1A;PPM1B
POR	P37040	POR	NADPH--cytochrome P450 reductase	N	N	17.8543	19.1017	19.4357	19.3262	19.2139	4	N	19.5137	19.5252	19.5968	19.8288	19.561	4	N	19.6863	19.1208	19.5674	19.1911	19.3793	4	N	19.9535	19.2739	19.655	19.776	19.7155	4	N	P37040	NCPR_MOUSE	POR
TAGLN	P37804	TAGLN	Transgelin	N	N	19.2719	19.842	19.474	18.2796	19.373	4	N	19.5763	19.3028	18.968	18.6915	19.1354	4	N	17.0074	17.1562	16.3862	17.2827	17.0818	4	N	16.2027	16.4406	15.6772	16.3225	16.2626	4	N	P37804;A0A1L1STN8	TAGL_MOUSE	TAGLN
FBLN2	P37889	FBLN2	Fibulin-2	Y	N	NaN	15.6623	15.9174	NaN	15.7899	2	N	NaN	NaN	16.6846	NaN	16.6846	1	N	16.3338	17.0625	16.2705	16.1433	16.3022	4	N	18.5357	17.5251	18.6132	17.9058	18.2208	4	N	P37889	FBLN2_MOUSE	FBLN2
HMGCL	P38060	HMGCL	Hydroxymethylglutaryl-CoA lyase, mitochondrial	N	N	21.3367	21.1159	21.0815	20.57	21.0987	4	N	21.2496	21.0147	21.1826	20.855	21.0987	4	N	19.8964	18.5114	20.1822	19.8744	19.8854	4	N	20.5943	20.0631	20.6172	20.4177	20.506	4	N	P38060	HMGCL_MOUSE	HMGCL
HSPA9	P38647	HSPA9	Stress-70 protein, mitochondrial	N	N	25.5579	25.3373	25.3751	25.44	25.4075	4	N	25.3	25.2673	25.2976	25.4106	25.2988	4	N	25.386	24.7105	25.1785	25.1164	25.1474	4	N	25.5608	25.3257	25.4287	25.6025	25.4947	4	N	P38647	GRP75_MOUSE	HSPA9
DNM1	P39053;P39054	DNM1	Dynamin-1	N	N	19.0263	19.3578	19.2418	19.3267	19.2843	4	N	19.2727	19.377	19.3759	19.207	19.3243	4	N	17.8758	18.7969	18.402	18.7542	18.5781	4	N	18.5593	18.7327	19.1883	18.7702	18.7515	4	N	G3X9G4;P39053;P39054;A0A0J9YUE9;A0A0J9YUN4;F8WIV5;G3UZZ3;Q3T9X3;Q3TCR7	DYN1_MOUSE;DYN2_MOUSE	DNM1;DNM2
DNM1	P39053;P39054;Q8BZ98	DNM1	Dynamin-1	N	N	NaN	17.6882	17.703	17.7687	17.703	3	N	17.5422	17.8385	17.8484	17.7428	17.7907	4	N	17.9554	NaN	16.8694	17.2448	17.2448	3	N	15.9171	17.4249	17.4868	17.2404	17.3326	4	N	G3X9G4;P39053;P39054;Q8BZ98;E9QLL2;A0A0J9YUE9;A0A0J9YUN4;F8WIV5;G3UZZ3;Q3T9X3;Q3TCR7;G3UXX2	DYN1_MOUSE;DYN2_MOUSE;DYN3_MOUSE	DNM1;DNM2;DNM3
DNM2	P39054	DNM2	Dynamin-2	N	N	18.6828	19.2298	19.0269	19.0727	19.0498	4	N	19.1291	19.2769	19.3777	19.1267	19.203	4	N	19.0691	NaN	18.1362	NaN	18.6027	2	N	18.4502	18.4246	18.6491	18.3667	18.4374	4	N	G3X9G4;P39054;F8WIV5;G3UZZ3;Q3T9X3;Q3TCR7	DYN2_MOUSE	DNM2
DNM2	P39054;Q8BZ98	DNM2	Dynamin-2	N	N	NaN	17.4299	17.7156	17.9128	17.7156	3	N	18.573	18.1176	17.5324	18.2128	18.1652	4	N	18.0088	NaN	NaN	NaN	18.0088	1	N	17.6073	17.2816	17.5195	17.7731	17.5634	4	N	G3X9G4;P39054;Q8BZ98;E9QLL2;F8WIV5;G3UZZ3;Q3T9X3;Q3TCR7;E0CXZ8;F2Z460;G3UXX2	DYN2_MOUSE;DYN3_MOUSE	DNM2;DNM3
COL18A1	P39061	COL18A1	Collagen alpha-1(XVIII) chain	Y	N	NaN	17.3471	16.2004	16.4684	16.4684	3	N	16.3741	16.5759	17.1102	16.4319	16.5039	4	N	NaN	18.085	16.8642	NaN	17.4746	2	N	20.3008	19.4913	19.809	19.6058	19.7074	4	N	P39061;E9QPX1	COIA1_MOUSE	COL18A1
TJP1	P39447	TJP1	Tight junction protein ZO-1	N	N	16.5294	17.8563	18.2992	18.0457	17.951	4	N	18.2342	18.3897	18.2898	18.4518	18.3397	4	N	18.055	17.0947	18.1217	17.6208	17.8379	4	N	17.2061	17.9883	17.4932	17.7184	17.6058	4	N	P39447;B9EHJ3	ZO1_MOUSE	TJP1
CAP1	P40124	CAP1	Adenylyl cyclase-associated protein 1	N	N	17.4654	17.7916	17.5618	17.9992	17.6767	4	N	17.8072	18.1806	17.7267	17.8944	17.8508	4	N	18.2296	18.1957	18.2285	18.4139	18.2291	4	N	18.8599	18.7736	18.5243	18.7022	18.7379	4	N	P40124	CAP1_MOUSE	CAP1
CAP1	P40124;Q9CYT6	CAP1	Adenylyl cyclase-associated protein 1	N	N	19.5749	19.6122	20.1925	20.6001	19.9023	4	N	20.3509	19.8579	20.1719	20.0451	20.1085	4	N	20.0642	NaN	19.387	20.2696	20.0642	3	N	19.7329	19.3756	19.8825	19.5526	19.6428	4	N	P40124;Q9CYT6;D3YTR7;A0A286YCS6	CAP1_MOUSE;CAP2_MOUSE	CAP1;CAP2
TKT	P40142	TKT	Transketolase	N	N	20.2646	20.455	20.4607	20.7029	20.4579	4	N	20.5674	20.4743	20.5608	20.3701	20.5176	4	N	20.4032	21.1428	20.2713	20.1719	20.3372	4	N	20.5919	20.4712	20.5378	20.4341	20.5045	4	N	P40142;A0A286YE28	TKT_MOUSE	TKT
CD9	P40240	CD9	CD9 antigen	N	Y	NaN	17.6417	18.4503	18.6575	18.4503	3	N	NaN	18.3911	17.9507	17.6623	17.9507	3	N	18.3803	17.7141	18.7688	18.891	18.5746	4	N	19.1627	19.0987	18.8339	18.7393	18.9663	4	N	P40240	CD9_MOUSE	CD9
VPS26A	P40336	VPS26A	Vacuolar protein sorting-associated protein 26A	N	N	20.2222	20.9837	21.0952	21.3243	21.0394	4	N	20.3699	20.2342	20.4939	20.3227	20.3463	4	N	20.5443	20.2516	20.672	20.0556	20.398	4	N	19.5973	20.0148	19.571	19.7498	19.6735	4	N	P40336	VP26A_MOUSE	VPS26A
TFAM	P40630	TFAM	Transcription factor A, mitochondrial	N	N	20.7594	20.7557	20.9948	20.9778	20.8686	4	N	20.868	21.022	20.9677	20.9375	20.9526	4	N	21.0017	19.8666	21.173	20.8759	20.9388	4	N	NaN	18.6909	NaN	18.158	18.4245	2	N	P40630;A0A0R4J1N9;D3Z0F3	TFAM_MOUSE	TFAM
INMT	P40936	INMT	Indolethylamine N-methyltransferase	N	N	18.6805	19.0539	18.4328	17.6266	18.5567	4	N	18.6976	17.7445	16.1172	17.3165	17.5305	4	N	18.6276	17.1961	18.702	18.1687	18.3982	4	N	18.4581	18.0575	16.2914	17.6258	17.8417	4	N	P40936	INMT_MOUSE	INMT
RPL28	P41105	RPL28	60S ribosomal protein L28	N	N	19.6993	20.312	20.3084	20.4517	20.3102	4	N	19.9667	19.9069	20.4829	19.8689	19.9368	4	N	20.3034	20.8199	20.8741	20.9397	20.847	4	N	17.6965	18.2956	17.9008	18.5259	18.0982	4	N	P41105	RL28_MOUSE	RPL28
ACSL1	P41216	ACSL1	Long-chain-fatty-acid--CoA ligase 1	N	N	24.8347	24.9745	24.9979	25.0403	24.9862	4	N	24.6797	24.7435	24.8209	24.7358	24.7397	4	N	25.3473	25.0607	25.1007	25.208	25.1543	4	N	25.4691	25.4318	25.4113	25.3481	25.4216	4	N	P41216;D3Z041;D3YVF6;D3Z457	ACSL1_MOUSE	ACSL1
ABCA2	P41234	ABCA2	ATP-binding cassette sub-family A member 2	Y	Y	NaN	NaN	15.0647	15.8941	15.4794	2	N	NaN	16.4421	17.173	17.0033	17.0033	3	N	NaN	NaN	NaN	NaN	NaN	0	N	NaN	NaN	15.0212	16.3683	15.6948	2	N	P41234;A2AJ26	ABCA2_MOUSE	ABCA2
CSK	P41241	CSK	Tyrosine-protein kinase CSK	N	N	NaN	NaN	NaN	NaN	NaN	0	N	NaN	16.2217	15.6261	NaN	15.9239	2	N	NaN	NaN	NaN	NaN	NaN	0	N	15.8419	15.8801	15.2792	16.2502	15.861	4	N	P41241	CSK_MOUSE	CSK
CD63	P41731	CD63	CD63 antigen	Y	Y	NaN	15.6752	13.805	15.8209	15.6752	3	N	12.5702	NaN	15.4138	NaN	13.992	2	N	NaN	NaN	14.6918	NaN	14.6918	1	N	15.6562	16.2188	14.8937	15.7174	15.6868	4	N	P41731;A0A1W2P8C6	CD63_MOUSE	CD63
ECI1	P42125	ECI1	Enoyl-CoA delta isomerase 1, mitochondrial	N	N	24.7313	24.7968	24.8704	23.7582	24.7641	4	N	24.6201	24.524	24.5428	23.884	24.5334	4	N	22.9698	21.4473	23.058	22.5581	22.7639	4	N	22.6747	23.1569	22.9921	22.7534	22.8727	4	N	P42125;A0A3Q4EC00;A0A452J8A5	ECI1_MOUSE	ECI1
SEPTIN2	P42208	SEPTIN2	Septin-2	N	N	18.9609	19.4858	19.6562	19.7602	19.571	4	N	19.7448	19.8406	19.7633	19.9109	19.8019	4	N	19.3405	15.7116	18.7687	18.2511	18.5099	4	N	16.24	18.5389	18.0716	17.4892	17.7804	4	N	P42208;E9Q3V6;D3YYB1;D3Z3C0;F6WYM0	SEPT2_MOUSE	SEPTIN2
STAT1	P42225	STAT1	Signal transducer and activator of transcription 1	N	N	NaN	17.0994	16.8442	16.0231	16.8442	3	N	15.4114	16.6832	17.345	16.2334	16.4583	4	N	17.6128	NaN	16.8416	NaN	17.2272	2	N	17.6885	17.38	17.5202	16.6021	17.4501	4	N	A0A087WSP5;P42225;Q8C3V4;Q99K94;A0A087WRI1;Q8CFQ1	STAT1_MOUSE	STAT1
STAT3	P42227	STAT3	Signal transducer and activator of transcription 3	N	N	NaN	17.8085	17.9493	17.5707	17.8085	3	N	17.9164	17.9056	17.7873	17.3525	17.8465	4	N	17.9389	16.7266	17.8315	16.959	17.3953	4	N	18.668	18.5854	17.9293	17.9279	18.2574	4	N	P42227;B7ZC18	STAT3_MOUSE	STAT3
STAT5B	P42232	STAT5B	Signal transducer and activator of transcription 5B	N	N	17.9742	17.6021	18.3563	17.4414	17.7881	4	N	17.6561	17.9894	17.2299	17.795	17.7255	4	N	18.1936	16.9024	18.4103	18.0595	18.1265	4	N	18.3128	17.9934	17.9755	18.0748	18.0341	4	N	P42232	STA5B_MOUSE	STAT5B
EPS15	P42567	EPS15	Epidermal growth factor receptor substrate 15	N	N	NaN	NaN	NaN	NaN	NaN	0	N	NaN	NaN	14.6492	NaN	14.6492	1	N	NaN	NaN	NaN	NaN	NaN	0	N	15.7955	15.2214	15.6135	14.6076	15.4174	4	N	P42567;H3BK65;A0A0R4J0A0;F6W2Q5;Q5JC28	EPS15_MOUSE	EPS15
PURA	P42669	PURA	Transcriptional activator protein Pur-alpha	N	N	19.8856	20.4337	20.2232	20.7707	20.3284	4	N	20.267	20.1433	20.3832	20.4704	20.3251	4	N	19.7671	NaN	19.8005	19.587	19.7671	3	N	19.7015	19.8398	19.4619	20.1159	19.7707	4	N	P42669	PURA_MOUSE	PURA
LIFR	P42703	LIFR	Leukemia inhibitory factor receptor	Y	Y	NaN	17.739	NaN	NaN	17.739	1	N	NaN	NaN	NaN	NaN	NaN	0	N	NaN	NaN	NaN	NaN	NaN	0	N	18.3437	18.9684	17.6316	18.2526	18.2981	4	N	P42703	LIFR_MOUSE	LIFR
PXMP2	P42925	PXMP2	Peroxisomal membrane protein 2	N	N	18.1231	18.7316	18.9903	18.5682	18.6499	4	N	18.4344	18.3364	18.2076	17.0985	18.272	4	N	16.9905	NaN	17.4016	15.9994	16.9905	3	N	NaN	NaN	NaN	NaN	NaN	0	N	P42925;D6REH1;Q5D073	PXMP2_MOUSE	PXMP2
CCT8	P42932	CCT8	T-complex protein 1 subunit theta	N	N	19.9253	20.2311	20.3163	20.3146	20.2729	4	N	20.089	20.1432	20.2517	20.2319	20.1876	4	N	20.1339	19.2425	20.0261	19.6903	19.8582	4	N	20.8038	20.5649	20.548	20.6235	20.5942	4	N	P42932;H3BL49;H3BJB6	TCPQ_MOUSE	CCT8
COX6A2	P43023	COX6A2	Cytochrome c oxidase subunit 6A2, mitochondrial	N	N	19.2149	20.2558	20.3904	19.4389	19.8473	4	N	19.9479	19.7811	19.7082	19.5421	19.7446	4	N	18.9036	NaN	17.836	NaN	18.3698	2	N	18.6529	18.8857	18.6727	18.7867	18.7297	4	N	P43023	CX6A2_MOUSE	COX6A2
H1-4	P43274	H1-4	Histone H1.4	N	N	24.3907	24.5459	24.4289	24.5082	24.4686	4	N	24.7594	24.6156	24.4443	24.8532	24.6875	4	N	25.1559	26.5844	25.6535	26.0335	25.8435	4	N	20.5203	22.9191	19.7737	22.6489	21.5846	4	N	P43274	H14_MOUSE	H1-4
H1-1	P43275	H1-1	Histone H1.1	N	N	20.2534	20.1465	20.0844	20.2644	20.1999	4	N	20.4972	20.0973	20.111	20.126	20.1185	4	N	20.721	22.2721	21.2192	21.9577	21.5885	4	N	16.4639	20.4144	16.9681	18.5128	17.7404	4	N	P43275	H11_MOUSE	H1-1
H1-5	P43276	H1-5	Histone H1.5	N	N	23.2148	23.589	23.5178	23.5309	23.5243	4	N	23.6797	23.4675	23.529	23.6893	23.6044	4	N	24.5281	26.2653	24.9758	25.7205	25.3481	4	N	20.2848	22.1533	19.2852	21.5876	20.9362	4	N	P43276	H15_MOUSE	H1-5
H1-3	P43277	H1-3	Histone H1.3	N	N	17.8543	18.0737	17.7421	18.2592	17.964	4	N	15.9158	17.7935	18.316	18.2607	18.0271	4	N	18.4145	20.1493	19.2205	19.8126	19.5166	4	N	NaN	16.0874	NaN	15.9823	16.0348	2	N	P43277	H13_MOUSE	H1-3
ITGAV	P43406	ITGAV	Integrin alpha-V	Y	Y	NaN	NaN	16.6589	15.3842	16.0215	2	N	13.7444	15.636	14.5189	NaN	14.5189	3	N	NaN	NaN	NaN	NaN	NaN	0	N	18.9157	17.9223	18.51	18.2864	18.3982	4	N	P43406;A2AKI5	ITAV_MOUSE	ITGAV
PLIN2	P43883	PLIN2	Perilipin-2	N	N	18.6696	18.7384	19.0502	18.9857	18.8621	4	N	19.2736	19.2015	18.7611	18.8297	19.0156	4	N	18.5463	NaN	17.8026	18.525	18.525	3	N	18.6316	18.5537	18.1919	18.5523	18.553	4	N	P43883;B1AXR5	PLIN2_MOUSE	PLIN2
AKR1B1	P45376	AKR1B1	Aldo-keto reductase family 1 member B1	N	N	24.6403	24.5593	24.3194	23.9701	24.4393	4	N	24.4108	24.3366	24.4753	24.0721	24.3737	4	N	23.9784	22.741	23.9041	23.4812	23.6927	4	N	24.0594	24.1306	24.1592	24.3052	24.1449	4	N	P45376	ALDR_MOUSE	AKR1B1
CFL2	P45591	CFL2	Cofilin-2	N	N	21.8192	21.0596	21.0791	21.107	21.0931	4	N	20.9594	20.7484	21.2754	20.7929	20.8761	4	N	21.1072	20.1014	20.8025	21.2439	20.9548	4	N	20.2094	20.2298	20.7264	20.8929	20.4781	4	N	P45591;A0A1Y7VJ71	COF2_MOUSE	CFL2
FKBP2	P45878	FKBP2	Peptidyl-prolyl cis-trans isomerase FKBP2	N	N	18.8643	19.1997	19.4218	18.9173	19.0585	4	N	19.0039	19.088	19.2016	19.2725	19.1448	4	N	18.4568	18.365	19.0112	19.1232	18.734	4	N	18.3384	17.9911	18.3313	17.7646	18.1612	4	N	P45878	FKBP2_MOUSE	FKBP2
ACADM	P45952	ACADM	Medium-chain specific acyl-CoA dehydrogenase, mitochondrial	N	N	26.3521	26.3722	26.2514	26.1742	26.3017	4	N	26.2848	26.2693	26.1889	26.3579	26.277	4	N	26.029	24.8686	25.8291	25.6718	25.7505	4	N	25.5052	25.4484	25.6764	25.6437	25.5745	4	N	P45952	ACADM_MOUSE	ACADM
RANGAP1	P46061	RANGAP1	Ran GTPase-activating protein 1	N	N	NaN	16.4009	16.3691	16.4218	16.4009	3	N	16.9171	17.2987	16.542	17.318	17.1079	4	N	15.4374	NaN	NaN	NaN	15.4374	1	N	17.1432	15.801	16.8371	16.6187	16.7279	4	N	P46061;A0A2R8VHK9	RAGP1_MOUSE	RANGAP1
GPX3	P46412	GPX3	Glutathione peroxidase 3	N	N	19.6059	20.2317	20.023	19.7436	19.8833	4	N	19.8489	20.0612	19.5255	19.659	19.7539	4	N	19.6991	18.7423	19.3668	19.1774	19.2721	4	N	21.0939	20.0042	20.6364	20.3985	20.5174	4	N	P46412;A0A1C7ZMZ5;A0A1C7ZMZ7	GPX3_MOUSE	GPX3
CDKN1B	P46414	CDKN1B	Cyclin-dependent kinase inhibitor 1B	N	N	NaN	15.2696	16.5583	14.8609	15.2696	3	N	15.5819	16.5833	15.5056	15.2224	15.5438	4	N	NaN	NaN	NaN	NaN	NaN	0	N	15.0526	14.8905	15.14	14.8659	14.9716	4	N	P46414	CDN1B_MOUSE	CDKN1B
NSF	P46460	NSF	Vesicle-fusing ATPase	N	N	18.0118	18.4417	18.3823	18.355	18.3687	4	N	18.3114	18.5329	18.4608	18.3689	18.4148	4	N	18.2474	18.108	18.2398	17.8403	18.1739	4	N	18.6855	18.3086	18.6902	18.6833	18.6844	4	N	P46460	NSF_MOUSE	NSF
VPS4B	P46467	VPS4B	Vacuolar protein sorting-associated protein 4B	N	N	NaN	17.7314	17.7295	18.131	17.7314	3	N	18.2418	18.1416	17.9769	18.1129	18.1273	4	N	17.6953	NaN	16.7052	NaN	17.2003	2	N	17.1069	17.1122	17.0378	16.7766	17.0724	4	N	P46467	VPS4B_MOUSE	VPS4B
PSMC2	P46471	PSMC2	26S proteasome regulatory subunit 7	N	N	19.5803	20.0844	20.0277	20.0623	20.045	4	N	20.0217	19.9219	19.9677	20.0862	19.9947	4	N	19.9332	18.8274	19.9116	19.7401	19.8258	4	N	20.1144	19.7195	20.1292	20.0838	20.0991	4	N	P46471;Q8BVQ9	PRS7_MOUSE	PSMC2
RAB11B	P46638	RAB11B	Ras-related protein Rab-11B	N	N	21.9382	21.9992	22.056	21.9905	21.9948	4	N	22.007	21.9214	21.9246	21.8839	21.923	4	N	21.3543	19.9936	21.1942	20.8012	20.9977	4	N	NaN	19.8651	NaN	19.2323	19.5487	2	N	P46638;P62492;E9Q3P9;F8WGS1;G3UY29	RB11B_MOUSE	RAB11B
FDX1	P46656	FDX1	Adrenodoxin, mitochondrial	N	N	20.0367	20.949	20.6006	20.1205	20.3605	4	N	19.9805	19.8108	20.5494	20.0104	19.9955	4	N	20.265	19.0903	19.9907	19.4827	19.7367	4	N	19.7627	20.0285	19.8958	20.2294	19.9621	4	N	P46656	ADX_MOUSE	FDX1
MYO1B	P46735	MYO1B	Unconventional myosin-Ib	N	N	NaN	15.9723	15.8275	16.0152	15.9723	3	N	NaN	15.7716	15.6385	16.503	15.7716	3	N	15.7889	NaN	16.7659	16.4106	16.4106	3	N	16.9728	16.5853	15.9164	15.2079	16.2509	4	N	O88329;P46735;Q7TQD7;E9Q580;E9QNH6	MYO1B_MOUSE	MYO1B
BRCC3	P46737	BRCC3	Lys-63-specific deubiquitinase BRCC36	N	N	NaN	15.489	15.9898	16.273	15.9898	3	N	14.9791	NaN	15.3718	16.856	15.3718	3	N	16.8675	NaN	NaN	NaN	16.8675	1	N	15.9033	15.0772	NaN	16.3828	15.9033	3	N	P46737	BRCC3_MOUSE	BRCC3
NEDD4	P46935	NEDD4	E3 ubiquitin-protein ligase NEDD4	N	N	18.1651	18.7088	18.6718	18.871	18.6903	4	N	18.5006	18.5971	18.6343	18.6663	18.6157	4	N	18.5593	18.996	17.8808	19.2112	18.7777	4	N	19.0758	19.0184	19.0535	19.1285	19.0646	4	N	P46935;A0A571BEP7;Q3V335;V9GWV8;V9GXK3	NEDD4_MOUSE	NEDD4
CRYZ	P47199	CRYZ	Quinone oxidoreductase	N	N	19.0588	20.1716	19.8734	20.1869	20.0225	4	N	20.134	19.7423	19.67	20.0423	19.8923	4	N	19.6419	17.6659	19.7441	18.1894	18.9157	4	N	20.1122	19.7933	20.1361	20.191	20.1242	4	N	P47199;A0A0A6YXR4;D3YUG9;D3YWU6;D3Z2X0;D3Z4Q4;V9GXY8	QOR_MOUSE	CRYZ
ALDH2	P47738	ALDH2	Aldehyde dehydrogenase, mitochondrial	N	N	23.6827	23.8595	23.7822	23.884	23.8209	4	N	23.6529	23.8062	23.5522	24.0489	23.7295	4	N	23.8366	23.09	23.5486	23.4545	23.5015	4	N	24.0247	23.7172	23.9504	24.2387	23.9875	4	N	P47738;Q62148;A0A0G2JEU1;A0A0G2JFQ0;D3YYF3	ALDH2_MOUSE	ALDH2
ALDH3A2	P47740	ALDH3A2	Aldehyde dehydrogenase family 3 member A2	N	N	18.5516	17.381	17.7826	17.9626	17.8726	4	N	18.1427	17.4114	17.5398	17.5367	17.5382	4	N	17.7142	NaN	17.1882	NaN	17.4512	2	N	16.709	17.1264	17.1213	17.0733	17.0973	4	N	P47740;B1ATI0;B1AV77	AL3A2_MOUSE	ALDH3A2
CAPZA1	P47753	CAPZA1	F-actin-capping protein subunit alpha-1	N	N	19.2609	19.974	19.6799	19.8094	19.7447	4	N	19.8723	19.5426	19.8309	19.6326	19.7318	4	N	19.4092	18.0776	18.9875	18.941	18.9642	4	N	17.9281	19.3384	18.5566	18.7514	18.654	4	N	P47753;Q5RKN9	CAZA1_MOUSE	CAPZA1
CAPZA1	P47753;P47754	CAPZA1	F-actin-capping protein subunit alpha-1	N	N	20.6043	21.496	21.3755	21.536	21.4358	4	N	20.6028	20.6151	21.2447	20.835	20.725	4	N	21.4984	20.8038	21.3979	20.9946	21.1963	4	N	20.1758	20.3297	20.3418	20.7931	20.3358	4	N	P47754;P47753;A0A0G2JE27;A0A0N4SVM0;D6RCW7;Q5RKN9	CAZA1_MOUSE;CAZA2_MOUSE	CAPZA1;CAPZA2
CAPZA2	P47754	CAPZA2	F-actin-capping protein subunit alpha-2	N	N	22.0559	22.1804	22.1	22.2434	22.1402	4	N	21.9887	21.9364	21.9364	21.915	21.9364	4	N	21.9339	20.3972	21.5918	21.1004	21.3461	4	N	20.9257	21.238	20.8258	21.0944	21.01	4	N	P47754;A0A0N4SVM0;D6RCW7	CAZA2_MOUSE	CAPZA2
CAPZB	P47757	CAPZB	F-actin-capping protein subunit beta	N	N	22.288	22.5435	22.3727	22.507	22.4398	4	N	22.3326	22.2542	22.449	22.275	22.3038	4	N	22.5496	22.251	22.4049	22.1681	22.3279	4	N	22.8298	22.8688	22.6974	22.8952	22.8493	4	N	P47757;A0A0A0MQI9;A2AMW0;F6YHZ8;F7CAZ6	CAPZB_MOUSE	CAPZB
SRPRB	P47758	SRPRB	Signal recognition particle receptor subunit beta	N	N	17.9188	18.3792	18.4341	18.5345	18.4066	4	N	18.1511	18.0755	17.9748	18.3524	18.1133	4	N	18.0092	17.1032	18.2614	18.2455	18.1273	4	N	17.9187	17.7733	17.7366	18.2696	17.846	4	N	P47758	SRPRB_MOUSE	SRPRB
GSR	P47791	GSR	Glutathione reductase, mitochondrial	N	N	17.3067	18.7126	18.511	17.9564	18.2337	4	N	18.2021	17.9741	18.6344	18.2939	18.248	4	N	18.0829	19.0849	18.8608	18.583	18.7219	4	N	19.4286	19.1071	19.2937	19.3922	19.343	4	N	P47791	GSHR_MOUSE	GSR
MTX1	P47802	MTX1	Metaxin-1	N	N	19.7547	20.3204	20.4567	19.3642	20.0376	4	N	19.9202	20.185	20.063	19.145	19.9916	4	N	18.0508	NaN	18.2378	17.56	18.0508	3	N	17.5015	18.2558	18.3867	17.6423	17.9491	4	N	P47802;A0A6I8MWZ8;D3Z3F4;Q8R5C0;G3UXX9	MTX1_MOUSE	MTX1
MAP2K4	P47809	MAP2K4	Dual specificity mitogen-activated protein kinase kinase 4	N	N	NaN	16.7644	16.7066	16.4763	16.7066	3	N	16.6256	17.4881	17.4335	17.4532	17.4434	4	N	16.802	NaN	16.9584	NaN	16.8802	2	N	17.8603	17.9454	17.3217	17.3817	17.621	4	N	P47809	MP2K4_MOUSE	MAP2K4
MAPK14	P47811	MAPK14	Mitogen-activated protein kinase 14	N	N	17.375	18.4536	18.0373	18.3623	18.1998	4	N	18.4339	19.0673	18.8463	19.0305	18.9384	4	N	18.987	NaN	17.6606	NaN	18.3238	2	N	18.1507	17.4538	18.6901	18.3471	18.2489	4	N	P47811;A0A3B2WB60;B2KF34;A0A3B2WAZ7	MK14_MOUSE	MAPK14
MAPK14	P47811;Q9WTU6	MAPK14	Mitogen-activated protein kinase 14	N	N	NaN	NaN	NaN	19.0969	19.0969	1	N	NaN	18.8417	18.4509	18.941	18.8417	3	N	19.3233	15.7633	19.0349	18.5607	18.7978	4	N	18.5093	17.4928	18.2924	18.7352	18.4009	4	N	G3X8U9;O08911;P47811;Q61831;Q91Y86;Q9WTU6;Q9WUI1;Q9Z1B7;A0A5F8MP75;A6P3E4;D3Z1Z4;E9QN59;Q3TQZ7;Q7TSJ7;Q80W80;Q8C9D4;A0A0G2JG69;A0A0G2JGL2;A0A3B2WAS4;A0A3B2WB60;A0A3B2WBB9;A0A3F2YNL4;B2KF34;D6RG58;A0A3B2W3M0	MK09_MOUSE;MK14_MOUSE	MAPK14;MAPK9
GFPT1	P47856	GFPT1	Glutamine--fructose-6-phosphate aminotransferase [isomerizing] 1	N	N	NaN	NaN	NaN	NaN	NaN	0	N	NaN	NaN	NaN	NaN	NaN	0	N	NaN	NaN	NaN	NaN	NaN	0	N	13.5663	15.4036	15.107	NaN	15.107	3	Y	P47856;Q9Z2Z9	GFPT1_MOUSE	GFPT1
PFKM	P47857	PFKM	ATP-dependent 6-phosphofructokinase, muscle type	N	N	23.2003	23.4595	23.5509	23.5074	23.4834	4	N	23.3007	23.2915	23.2676	23.3817	23.2961	4	N	23.6528	23.1633	23.3567	23.3901	23.3734	4	N	24.29	24.24	24.0717	24.0305	24.1558	4	N	P47857	PFKAM_MOUSE	PFKM
RPL6	P47911	RPL6	60S ribosomal protein L6	N	N	21.2976	21.4977	21.5829	21.5224	21.51	4	N	21.5436	21.3057	21.4043	21.5265	21.4654	4	N	21.5996	21.1825	21.5655	21.3881	21.4768	4	N	20.3014	20.4038	20.1618	20.7361	20.3526	4	N	P47911	RL6_MOUSE	RPL6
RPL29	P47915	RPL29	60S ribosomal protein L29	N	N	18.8357	19.4398	19.8509	19.1511	19.2954	4	N	NaN	19.5791	19.4299	19.4857	19.4857	3	N	19.9546	21.663	20.4372	21.4309	20.934	4	N	NaN	18.1427	17.7546	17.6544	17.7546	3	N	P47915;A0A1L1SS27;W4VSN7;A0A1L1SUN1	RL29_MOUSE	RPL29
CRAT	P47934	CRAT	Carnitine O-acetyltransferase	N	N	23.4519	23.6671	23.6153	23.6938	23.6412	4	N	23.2591	23.4311	23.2673	23.529	23.3492	4	N	23.7439	23.2372	23.524	23.5774	23.5507	4	N	23.5499	23.3536	23.4309	23.5256	23.4782	4	N	P47934;H7BX88	CACP_MOUSE	CRAT
CRKL	P47941	CRKL	Crk-like protein	N	N	18.503	19.6229	19.4975	19.6951	19.5602	4	N	19.8437	19.7011	19.5519	19.4207	19.6265	4	N	18.0904	NaN	17.4209	NaN	17.7557	2	N	18.2544	17.6861	18.6762	18.2225	18.2384	4	N	P47941	CRKL_MOUSE	CRKL
RPLP1	P47955	RPLP1	60S acidic ribosomal protein P1	N	N	19.1995	18.8936	19.217	19.123	19.1612	4	N	19.3915	19.247	19.1914	20.0385	19.3193	4	N	17.9284	NaN	18.709	17.9427	17.9427	3	N	18.9035	18.2469	18.8599	18.413	18.6365	4	N	P47955	RLA1_MOUSE	RPLP1
RPL5	P47962	RPL5	60S ribosomal protein L5	N	N	20.9701	21.1483	21.0464	21.2936	21.0974	4	N	21.3077	21.1947	21.2805	21.4736	21.2941	4	N	21.7265	23.1261	22.7116	22.3485	22.5301	4	N	20.9599	20.8703	20.736	21.1022	20.9151	4	N	P47962	RL5_MOUSE	RPL5
RPL13	P47963	RPL13	60S ribosomal protein L13	N	N	21.872	21.9056	22.0682	22.0208	21.9632	4	N	21.996	21.8064	21.8646	22.12	21.9303	4	N	21.8535	22.1711	21.9211	22.3821	22.0461	4	N	17.5613	19.2353	18.3345	19.9906	18.7849	4	N	P47963	RL13_MOUSE	RPL13
RPL36	P47964	RPL36	60S ribosomal protein L36	N	N	18.8377	19.7893	19.3285	19.6699	19.4992	4	N	19.5827	19.2467	19.8015	19.8939	19.6921	4	N	19.7004	19.9138	20.519	20.3166	20.1152	4	N	14.7796	17.0657	16.3004	17.2492	16.6831	4	N	P47964;Q6ZWZ4	RL36_MOUSE	RPL36
RPIA	P47968	RPIA	Ribose-5-phosphate isomerase	N	N	NaN	17.1451	17.011	16.0068	17.011	3	N	NaN	17.694	16.8334	17.355	17.355	3	N	NaN	NaN	NaN	NaN	NaN	0	N	NaN	17.0401	15.8919	16.1117	16.1117	3	N	P47968	RPIA_MOUSE	RPIA
EIF1	P48024;Q9CXU9	EIF1	Eukaryotic translation initiation factor 1	N	N	NaN	15.228	16.5286	NaN	15.8783	2	N	17.3748	16.9277	16.5075	15.6028	16.7176	4	N	NaN	NaN	NaN	NaN	NaN	0	N	NaN	NaN	NaN	NaN	NaN	0	N	P48024;Q9CXU9;A0A1L1SSA3;J3QN87;J3QPZ8	EIF1B_MOUSE;EIF1_MOUSE	EIF1;EIF1B
ANXA5	P48036	ANXA5	Annexin A5	N	N	23.1961	23.4199	23.1156	23.1173	23.1567	4	N	23.2349	23.0664	23.4458	23.0651	23.1506	4	N	22.8722	21.5852	22.6345	22.3392	22.4868	4	N	21.2937	21.8335	21.3976	21.9006	21.6156	4	N	P48036	ANXA5_MOUSE	ANXA5
EPB41	P48193	EPB41	Protein 4.1	N	N	17.7906	17.3246	17.9822	18.0979	17.8864	4	N	17.3872	18.04	17.4962	17.9301	17.7132	4	N	17.7871	NaN	17.1284	16.9641	17.1284	3	N	17.0791	17.7784	16.4771	17.4011	17.2401	4	N	P48193;A2A841;A2A838;A2A839;A2A842;A0A571BEG4;F6S4K9;F7BUB8;F7CR30	EPB41_MOUSE	EPB41
ABCD1	P48410	ABCD1	ATP-binding cassette sub-family D member 1	N	N	NaN	16.453	18.0313	16.631	16.631	3	N	16.9537	17.7579	17.8953	17.3596	17.5587	4	N	17.906	17.3732	18.3626	NaN	17.906	3	N	18.395	17.7696	17.6289	17.6993	17.7344	4	N	P48410;A2ALN0	ABCD1_MOUSE	ABCD1
TBCA	P48428	TBCA	Tubulin-specific chaperone A	N	N	NaN	16.8279	17.2531	15.2632	16.8279	3	N	16.1695	17.513	17.5927	16.0447	16.8412	4	N	NaN	NaN	NaN	NaN	NaN	0	N	NaN	NaN	14.4337	NaN	14.4337	1	N	P48428;A0A1Y7VJ48	TBCA_MOUSE	TBCA
LMNA	P48678	LMNA	Prelamin-A/C	N	N	22.5792	22.5777	22.5277	22.5224	22.5527	4	N	22.5659	22.4214	22.4979	22.6351	22.5319	4	N	22.5986	22.2247	22.4254	22.206	22.325	4	N	21.793	21.9077	21.651	22.2914	21.8503	4	N	P48678	LMNA_MOUSE	LMNA
HSPA4L	P48722	HSPA4L	Heat shock 70 kDa protein 4L	N	N	19.1595	19.6272	19.443	19.5794	19.5112	4	N	19.6686	19.5147	19.3356	19.4272	19.4709	4	N	19.5062	18.8604	19.5834	19.1405	19.3234	4	N	20.3861	20.1123	20.0599	20.0862	20.0992	4	N	P48722;A0A0N4SVU2;E0CY23	HS74L_MOUSE	HSPA4L
HSPA4	P48722;Q61316	HSPA4	Heat shock 70 kDa protein 4L	N	N	NaN	NaN	16.1664	16.5998	16.3831	2	N	15.6181	14.6964	17.2097	15.496	15.557	4	N	14.868	NaN	14.7635	NaN	14.8157	2	N	16.8606	17.1427	16.9719	16.8905	16.9312	4	N	P48722;Q61316;Q3U2G2;A0A0N4SVU2;E0CY23	HS74L_MOUSE;HSP74_MOUSE	HSPA4;HSPA4L
HSPA4	P48722;Q61316;Q61699	HSPA4	Heat shock 70 kDa protein 4L	N	N	18.4435	18.5156	18.3524	17.6541	18.398	4	N	20.0084	19.8064	18.4695	20.1254	19.9074	4	N	19.4482	20.9016	20.8963	20.8022	20.8493	4	N	20.2853	19.6593	20.057	20.351	20.1711	4	N	Q61699;P48722;Q61316;Q3U2G2;E9Q0U7	HS105_MOUSE;HS74L_MOUSE;HSP74_MOUSE	HSPA4;HSPA4L;HSPH1
PCNT	P48725	PCNT	Pericentrin	N	N	NaN	NaN	NaN	NaN	NaN	0	N	NaN	NaN	NaN	NaN	NaN	0	N	14.7915	NaN	16.0967	NaN	15.4441	2	N	15.9085	15.4312	15.2709	15.8144	15.6228	4	N	P48725;A0A1W2P737;F8VPV0	PCNT_MOUSE	PCNT
CBR1	P48758	CBR1	Carbonyl reductase [NADPH] 1	N	N	21.1011	21.1505	20.9504	20.8791	21.0257	4	N	20.9996	21.3336	21.0281	20.9993	21.0138	4	N	20.0439	17.2304	19.9652	19.4217	19.6935	4	N	19.7986	20.0977	19.8762	20.0852	19.9807	4	N	P48758	CBR1_MOUSE	CBR1
COX7A2	P48771	COX7A2	Cytochrome c oxidase subunit 7A2, mitochondrial	N	N	19.8922	19.5633	19.1202	18.8578	19.3417	4	N	19.1761	18.8009	19.4306	18.5817	18.9885	4	N	NaN	NaN	NaN	NaN	NaN	0	N	NaN	NaN	NaN	NaN	NaN	0	N	P48771	CX7A2_MOUSE	COX7A2
GSTM5	P48774	GSTM5	Glutathione S-transferase Mu 5	N	N	18.8022	19.1588	18.9669	19.1432	19.055	4	N	18.8158	19.0592	19.0287	19.4828	19.0439	4	N	18.9544	NaN	18.02	17.8026	18.02	3	N	18.4346	18.8352	18.8753	18.7053	18.7703	4	N	P48774;E9PVM7;E9Q024	GSTM5_MOUSE	GSTM5
TNNI3	P48787	TNNI3	Troponin I, cardiac muscle	N	N	27.3115	27.056	27.0239	27.0546	27.0553	4	N	27.1318	27.1636	26.9874	27.2359	27.1477	4	N	27.0683	26.3462	26.8904	27.0218	26.9561	4	N	25.4898	25.57	25.5601	25.8029	25.5651	4	N	P48787;D3YXP5	TNNI3_MOUSE	TNNI3
SLC25A4	P48962	SLC25A4	ADP/ATP translocase 1	N	N	28.107	27.7816	27.9616	27.5963	27.8716	4	N	27.9419	27.7659	27.6188	28.003	27.8539	4	N	28.4183	27.3389	28.2514	27.9013	28.0763	4	N	28.3431	28.0933	28.2243	28.3367	28.2805	4	N	P48962	ADT1_MOUSE	SLC25A4
SLC25A4	P48962;P51881	SLC25A4	ADP/ATP translocase 1	N	N	29.1684	29.07	29.1338	29.0156	29.1019	4	N	28.854	28.6528	28.5984	28.9604	28.7534	4	N	28.9851	28.0803	28.8375	28.5923	28.7149	4	N	29.0314	29.2369	29.051	29.0904	29.0707	4	N	P48962;P51881	ADT1_MOUSE;ADT2_MOUSE	SLC25A4;SLC25A5
SLC25A31	P48962;P51881;Q3V132	SLC25A31	ADP/ATP translocase 1	N	N	28.0395	28.8852	28.9864	29.1022	28.9358	4	N	28.4409	28.6759	28.8264	29.0131	28.7512	4	N	29.5113	28.5335	28.8809	29.0701	28.9755	4	N	29.1485	28.8378	29.4221	28.8304	28.9932	4	N	P48962;P51881;Q3V132	ADT1_MOUSE;ADT2_MOUSE;ADT4_MOUSE	SLC25A31;SLC25A4;SLC25A5
MAPKAPK2	P49138	MAPKAPK2	MAP kinase-activated protein kinase 2	N	N	NaN	18.2003	18.2496	18.6357	18.2496	3	N	18.4106	18.6819	18.343	18.4953	18.453	4	N	17.9519	15.8774	17.8237	16.3169	17.0703	4	N	18.0454	18.3938	18.0441	18.252	18.1487	4	N	P49138	MAPK2_MOUSE	MAPKAPK2
SERPIND1	P49182	SERPIND1	Heparin cofactor 2	N	N	NaN	NaN	NaN	NaN	NaN	0	N	NaN	15.8132	NaN	NaN	15.8132	1	N	NaN	NaN	NaN	NaN	NaN	0	N	18.6188	18.8494	18.3214	18.847	18.7329	4	N	P49182	HEP2_MOUSE	SERPIND1
HNRNPA1	P49312	HNRNPA1	Heterogeneous nuclear ribonucleoprotein A1	N	N	20.5791	20.3831	20.384	20.3116	20.3835	4	N	20.5448	20.2913	20.4984	20.211	20.3948	4	N	20.132	18.9918	20.0968	19.4837	19.7903	4	N	20.1664	19.9275	20.1135	20.3947	20.14	4	N	P49312;Q5EBP8	ROA1_MOUSE	HNRNPA1
HNRNPA1	P49312;Q8BG05	HNRNPA1	Heterogeneous nuclear ribonucleoprotein A1	N	N	20.3616	21.8717	21.9758	22.2467	21.9237	4	N	20.4855	20.3123	21.4811	20.3973	20.4414	4	N	21.895	20.5773	21.6802	21.4728	21.5765	4	N	20.1172	20.5095	19.713	20.4739	20.2956	4	N	P49312;Q8BG05;Q5EBP8;A2AL12	ROA1_MOUSE;ROA3_MOUSE	HNRNPA1;HNRNPA3
INPP1	P49442	INPP1	Inositol polyphosphate 1-phosphatase	N	N	15.751	17.0052	16.7246	17.2737	16.8649	4	N	16.0306	17.6485	17.2203	17.9034	17.4344	4	N	17.6683	NaN	16.8411	NaN	17.2547	2	N	17.3461	16.5575	17.6518	17.6757	17.499	4	N	P49442;E0CX64;E0CYQ4;H3BK26	INPP_MOUSE	INPP1
PPM1A	P49443	PPM1A	Protein phosphatase 1A	N	N	17.1344	18.3423	18.2349	18.0882	18.1616	4	N	17.6342	17.7587	18.1143	17.7645	17.7616	4	N	17.558	NaN	17.5634	18.5384	17.5634	3	N	17.2028	17.3164	17.4114	17.7377	17.3639	4	N	P49443;Q9EQE2	PPM1A_MOUSE	PPM1A
PCYT1A	P49586	PCYT1A	Choline-phosphate cytidylyltransferase A	N	N	18.9192	18.9076	19.1673	18.6712	18.9134	4	N	19.073	19.2085	18.6567	19.2473	19.1407	4	N	18.7987	19.0732	19.3856	18.4571	18.9359	4	N	18.7666	18.6548	18.5603	19.32	18.7107	4	N	P49586;D3Z3T5	PCY1A_MOUSE	PCYT1A
CDK5	P49615	CDK5	Cyclin-dependent kinase 5	N	N	NaN	16.783	16.6695	16.5579	16.6695	3	N	15.4004	16.1333	16.5673	16.4912	16.3123	4	N	NaN	NaN	NaN	NaN	NaN	0	N	17.3113	17.2979	17.2282	17.4993	17.3046	4	N	P49615	CDK5_MOUSE	CDK5
CDK5	P49615;Q64261	CDK5	Cyclin-dependent kinase 5	N	N	NaN	17.5385	17.8974	18.4916	17.8974	3	N	17.7474	NaN	18.1089	17.409	17.7474	3	N	17.4156	17.0842	NaN	NaN	17.2499	2	N	18.3583	NaN	18.2639	17.8296	18.2639	3	N	O35495;P11440;P30285;P49615;P97377;Q04735;Q14AX6;Q3V3A1;Q64261;Q69ZA1;Q80YP0;Q8K0D0;Q99J95;Q04899;A0A1L1SUS7;E3W997;A0A0G2JDL3;A0A1Y7VLM0;D3Z2T9;E9PVC7;E9PZX7;E9Q9E4	CDK5_MOUSE;CDK6_MOUSE	CDK5;CDK6
PSMA2	P49722	PSMA2	Proteasome subunit alpha type-2	N	N	20.5867	20.4575	20.4387	20.4576	20.4576	4	N	20.3943	20.4132	20.7238	20.4929	20.453	4	N	20.2722	20.1849	20.3271	20.4514	20.2997	4	N	19.893	20.0758	19.7423	19.9997	19.9464	4	N	P49722;Q8BKE0	PSA2_MOUSE	PSMA2
TMOD1	P49813	TMOD1	Tropomodulin-1	N	N	21.9545	21.8201	21.9634	21.1753	21.8873	4	N	21.7167	21.8988	21.8524	20.9472	21.7846	4	N	20.0775	16.907	19.7112	19.5509	19.6311	4	N	19.7887	19.9809	20.6276	20.0717	20.0263	4	N	P49813	TMOD1_MOUSE	TMOD1
TMOD1	P49813;Q9JKK7	TMOD1	Tropomodulin-1	N	N	21.4286	20.8983	21.0959	20.4644	20.9971	4	N	21.0854	21.1671	20.9621	20.6449	21.0237	4	N	19.4907	NaN	19.2851	19.041	19.2851	3	N	19.1202	18.9792	19.5928	19.0151	19.0677	4	N	P49813;Q9JKK7;Q9JHJ0;A0A1L1SU70	TMOD1_MOUSE;TMOD2_MOUSE	TMOD1;TMOD2
TMOD1	P49813;Q9JLH8	TMOD1	Tropomodulin-1	N	N	18.0415	19.1843	19.6771	17.8763	18.6129	4	N	18.597	18.7758	19.0295	18.1299	18.6864	4	N	17.9016	NaN	17.2698	18.8596	17.9016	3	N	17.421	18.1372	18.2786	17.7673	17.9522	4	N	P49813;Q9JLH8	TMOD1_MOUSE;TMOD4_MOUSE	TMOD1;TMOD4
CAV1	P49817	CAV1	Caveolin-1	N	N	22.8114	20.9252	21.0451	20.9932	21.0192	4	N	20.1048	19.7391	20.9691	19.7909	19.9479	4	N	20.9488	19.5536	20.5825	20.4989	20.5407	4	N	18.2505	20.3159	18.5494	19.4199	18.9847	4	N	P49817;H3BKG0	CAV1_MOUSE	CAV1
CAV1	P49817;P51637	CAV1	Caveolin-1	N	N	22.6191	22.6114	22.849	22.5095	22.6153	4	N	22.7872	22.4438	22.0444	22.8674	22.6155	4	N	23.1458	22.5597	23.0054	22.7628	22.8841	4	N	19.9655	21.1566	21.191	22.0892	21.1738	4	N	P49817;P51637;D3Z0J2;D3Z148;H3BKG0	CAV1_MOUSE;CAV3_MOUSE	CAV1;CAV3
IMPDH1	P50096	IMPDH1	Inosine-5'-monophosphate dehydrogenase 1	N	N	NaN	17.5736	16.3778	17.5773	17.5736	3	N	18.3432	18.2777	17.1699	18.5508	18.3105	4	N	18.3441	NaN	18.639	NaN	18.4915	2	N	17.1394	18.0409	18.6627	18.5944	18.3176	4	N	P50096;F7DEU6;E0CYE2	IMDH1_MOUSE	IMPDH1
BCKDHA	P50136	BCKDHA	2-oxoisovalerate dehydrogenase subunit alpha, mitochondrial	N	N	21.2325	21.6728	21.7096	21.7389	21.6912	4	N	21.4618	21.4743	21.4306	21.5731	21.4681	4	N	21.678	20.588	21.5474	21.3359	21.4417	4	N	21.0067	21.0348	20.7682	21.134	21.0208	4	N	P50136;Q3U3J1	ODBA_MOUSE	BCKDHA
HSD17B8	P50171	HSD17B8	(3R)-3-hydroxyacyl-CoA dehydrogenase	N	N	22.8677	22.8163	22.8006	22.8484	22.8323	4	N	22.742	22.7393	22.6341	22.9527	22.7407	4	N	22.6432	21.8803	22.4954	22.4657	22.4805	4	N	22.4704	22.0924	22.3709	22.6009	22.4206	4	N	P50171;A0A494BA51;A0A494BAF4;G3UX44	DHB8_MOUSE	HSD17B8
HSD11B1	P50172	HSD11B1	11-beta-hydroxysteroid dehydrogenase 1	N	N	NaN	14.3308	16.5358	16.031	16.031	3	N	NaN	NaN	15.7311	15.176	15.4536	2	N	NaN	NaN	NaN	NaN	NaN	0	N	14.7288	14.3287	NaN	NaN	14.5287	2	N	P50172;Q3TJI8	DHI1_MOUSE	HSD11B1
AHCY	P50247	AHCY	Adenosylhomocysteinase	N	N	19.7554	20.3726	20.2564	20.2828	20.2696	4	N	19.89	19.9546	20.0374	20.0775	19.996	4	N	20.3621	20.5726	20.3094	20.1582	20.3357	4	N	20.8966	20.4753	20.6721	20.839	20.7555	4	N	P50247	SAHH_MOUSE	AHCY
FMO1	P50285	FMO1	Dimethylaniline monooxygenase [N-oxide-forming] 1	N	N	NaN	16.2209	17.8886	16.5682	16.5682	3	N	17.0272	17.7763	17.3249	17.4471	17.386	4	N	18.0266	NaN	17.1274	NaN	17.577	2	N	18.0642	17.3837	17.4708	17.4721	17.4715	4	N	P50285	FMO1_MOUSE	FMO1
GDI1	P50396	GDI1	Rab GDP dissociation inhibitor alpha	N	N	20.7118	21.2541	20.963	21.3277	21.1085	4	N	21.0107	20.9809	20.9853	21.1108	20.998	4	N	21.0284	20.009	20.8417	20.3871	20.6144	4	N	21.2028	21.2707	21.0571	21.0728	21.1378	4	N	P50396	GDIA_MOUSE	GDI1
GDI1	P50396;Q61598	GDI1	Rab GDP dissociation inhibitor alpha	N	N	21.6133	22.1964	21.8366	21.9334	21.885	4	N	21.8792	21.9844	21.6903	22.2309	21.9318	4	N	22.184	21.4608	21.7922	20.9934	21.6265	4	N	21.6061	21.8861	21.6143	21.5905	21.6102	4	N	P50396;Q61598;A0A1Y7VL99	GDIA_MOUSE;GDIB_MOUSE	GDI1;GDI2
SHMT1	P50431	SHMT1	Serine hydroxymethyltransferase, cytosolic	N	N	NaN	NaN	NaN	NaN	NaN	0	N	14.6782	14.1313	16.1922	14.3214	14.4998	4	N	15.2863	NaN	NaN	NaN	15.2863	1	N	17.1108	12.0471	16.4123	15.1716	15.792	4	N	P50431;G3UYY1;G3UZ26	GLYC_MOUSE	SHMT1
SHMT1	P50431;Q9CZN7	SHMT1	Serine hydroxymethyltransferase, cytosolic	N	N	NaN	14.5991	15.8388	NaN	15.2189	2	N	NaN	16.2327	15.9288	15.4801	15.9288	3	N	NaN	NaN	NaN	NaN	NaN	0	N	16.2263	16.8271	15.4491	16.3579	16.2921	4	N	P50431;Q9CZN7;G3UYY1;G3UZ26	GLYC_MOUSE;GLYM_MOUSE	SHMT1;SHMT2
KRT6A	P50446	KRT6A	Keratin, type II cytoskeletal 6A	N	N	22.5906	20.7493	19.8184	21.2651	21.0072	4	N	19.1669	21.1479	21.6428	21.7311	21.3953	4	N	23.6591	29.3944	25.7174	26.3632	26.0403	4	N	19.3985	21.0973	19.3478	20.939	20.1687	4	N	P50446;Q8BGZ7;Q9Z331;Q6IFZ8;A0A2R8VHP3;Q3UV11	K2C6A_MOUSE	KRT6A
KRT6A	P50446;Q3UV17	KRT6A	Keratin, type II cytoskeletal 6A	N	N	17.9336	17.6795	NaN	18.4696	17.9336	3	N	16.2723	NaN	18.3143	17.6396	17.6396	3	N	21.7544	27.037	23.277	23.9465	23.6117	4	N	17.0982	18.3104	NaN	17.3621	17.3621	3	N	P11679;P50446;Q8BGZ7;Q99M73;Q9Z331;Q3UV17;E9Q1Z0;Q3UV11	K22O_MOUSE;K2C6A_MOUSE	KRT6A;KRT76
KRT5	P50446;Q3UV17;Q922U2	KRT5	Keratin, type II cytoskeletal 6A	N	N	17.0884	NaN	NaN	NaN	17.0884	1	N	NaN	NaN	15.5099	14.4025	14.9562	2	N	NaN	NaN	NaN	NaN	NaN	0	N	14.2968	17.6999	NaN	16.3777	16.3777	3	N	P07744;P50446;Q8BGZ7;Q922U2;Q9Z331;Q3UV17;Q3UV11	K22O_MOUSE;K2C5_MOUSE;K2C6A_MOUSE	KRT5;KRT6A;KRT76
KRT5	P50446;Q6IME9;Q922U2	KRT5	Keratin, type II cytoskeletal 6A	N	N	20.4274	19.5271	18.3208	20.2199	19.8735	4	N	18.5129	18.8172	20.3271	20.1215	19.4694	4	N	22.8353	28.4333	24.7541	25.1633	24.9587	4	N	18.8533	19.3036	18.7098	19.5649	19.0785	4	N	P50446;Q922U2;Q6IME9;E9Q1Z0	K2C5_MOUSE;K2C6A_MOUSE;K2C72_MOUSE	KRT5;KRT6A;KRT72
KRT6A	P50446;Q8VED5	KRT6A	Keratin, type II cytoskeletal 6A	N	N	20.3762	18.7442	17.1249	19.4654	19.1048	4	N	NaN	20.7845	20.2338	18.9658	20.2338	3	N	22.4294	27.7659	23.7989	24.6193	24.2091	4	N	18.9101	20.1913	18.9734	19.383	19.1782	4	N	P50446;Q8BGZ7;Q8VED5;Q9Z331;E9Q1Z0;Q3UV11	K2C6A_MOUSE;K2C79_MOUSE	KRT6A;KRT79
KRT5	P50446;Q922U2	KRT5	Keratin, type II cytoskeletal 6A	N	N	23.8977	23.6838	22.8343	23.8647	23.7742	4	N	23.1637	24.4039	24.2462	24.3944	24.3203	4	N	26.2	29.5067	27.4846	27.6839	27.5842	4	N	22.3395	22.9714	21.5821	23.0948	22.6555	4	N	P50446;Q8BGZ7;Q922U2;Q9Z331;A0A2R8VHP3;Q3UV11	K2C5_MOUSE;K2C6A_MOUSE	KRT5;KRT6A
CSRP3	P50462	CSRP3	Cysteine and glycine-rich protein 3	N	N	24.7317	23.6315	23.6071	23.4507	23.6193	4	N	24.06	24.0715	23.7969	24.3917	24.0658	4	N	24.852	24.1977	24.2714	24.3745	24.323	4	N	24.1679	24.513	24.6047	24.4545	24.4837	4	N	P50462	CSRP3_MOUSE	CSRP3
ATP6V1A	P50516	ATP6V1A	V-type proton ATPase catalytic subunit A	Y	N	19.6155	20.342	20.47	20.4558	20.3989	4	N	20.4811	20.3548	20.3735	20.3187	20.3642	4	N	20.579	20.4749	20.5124	20.2478	20.4937	4	N	20.893	20.7664	20.7687	20.6596	20.7676	4	N	P50516;D3YWH3;D3Z1B9	VATA_MOUSE	ATP6V1A
ATP6V1E1	P50518	ATP6V1E1	V-type proton ATPase subunit E 1	N	N	17.2919	18.5968	18.692	16.9643	17.9443	4	N	18.9958	18.3569	18.6067	17.2209	18.4818	4	N	NaN	NaN	NaN	NaN	NaN	0	N	NaN	14.6486	16.2144	NaN	15.4315	2	N	P50518	VATE1_MOUSE	ATP6V1E1
ATP6V1E1	P50518;Q9D593	ATP6V1E1	V-type proton ATPase subunit E 1	N	N	NaN	15.0457	16.9475	NaN	15.9966	2	N	15.1528	15.5995	16.3284	NaN	15.5995	3	N	NaN	NaN	NaN	NaN	NaN	0	N	NaN	NaN	NaN	NaN	NaN	0	N	P50518;Q9D593;A0A0N4SW07;A0A0N4SWA3	VATE1_MOUSE;VATE2_MOUSE	ATP6V1E1;ATP6V1E2
ACADVL	P50544	ACADVL	Very long-chain specific acyl-CoA dehydrogenase, mitochondrial	N	N	25.9118	25.9462	25.9057	25.9521	25.929	4	N	25.7016	25.7786	25.7194	25.8856	25.749	4	N	25.8128	24.8268	25.4116	25.2102	25.3109	4	N	24.97	25.2426	24.8906	25.1688	25.0694	4	N	P50544;B1AR28	ACADV_MOUSE	ACADVL
PA2G4	P50580	PA2G4	Proliferation-associated protein 2G4	Y	N	19.9214	20.2928	20.1797	20.3089	20.2363	4	N	20.4208	20.3814	20.1036	20.4616	20.4011	4	N	20.3134	20.3813	20.3401	20.2825	20.3268	4	N	20.2635	19.9587	20.2398	20.3227	20.2517	4	N	P50580	PA2G4_MOUSE	PA2G4
FMOD	P50608	FMOD	Fibromodulin	Y	N	15.8084	18.1952	17.3861	17.6706	17.5284	4	N	17.6218	17.0935	15.6659	17.9854	17.3577	4	N	15.3854	NaN	17.4784	20.594	17.4784	3	N	20.4813	20.1455	19.5694	19.7579	19.9517	4	N	P50608	FMOD_MOUSE	FMOD
TNNT2	P50752	TNNT2	Troponin T, cardiac muscle	N	N	27.9676	27.9281	27.8566	27.8259	27.8924	4	N	27.7878	27.7616	27.9523	28.0197	27.87	4	N	28.0034	26.7937	27.6507	27.3259	27.4883	4	N	22.2305	26.0466	22.6243	25.9505	24.2874	4	N	P50752;Q6P3Z7;J3QQ13;K3W4R6;K3W4R7	TNNT2_MOUSE	TNNT2
CAST	P51125	CAST	Calpastatin	N	N	18.3724	18.9975	18.9068	18.8463	18.8765	4	N	18.79	19.1433	19.0222	19.3704	19.0827	4	N	18.9209	18.1434	18.6825	18.6103	18.6464	4	N	19.155	19.0911	18.897	19.468	19.1231	4	N	P51125;A0A338P6J9;Q8C281;Q8CE04;Q8CE80;Q921U7	ICAL_MOUSE	CAST
RAB7A	P51150	RAB7A	Ras-related protein Rab-7a	N	N	20.6532	20.8634	21.0208	21.0354	20.9421	4	N	20.8448	20.7153	20.7524	20.9517	20.7986	4	N	20.7349	20.0446	20.7244	20.5074	20.6159	4	N	19.2565	19.6176	19.2984	19.66	19.458	4	N	P51150;A0A0N4SVG9;A0A0N4SVR6	RAB7A_MOUSE	RAB7A
ACADL	P51174	ACADL	Long-chain specific acyl-CoA dehydrogenase, mitochondrial	N	N	27.0818	27.1755	27.2053	27.2452	27.1904	4	N	27.0911	27.1159	27.1764	27.2643	27.1461	4	N	27.3707	26.5101	27.201	27.0101	27.1056	4	N	27.4271	27.3942	27.3806	27.536	27.4107	4	N	P51174;A0A0R4J083	ACADL_MOUSE	ACADL
PPOX	P51175	PPOX	Protoporphyrinogen oxidase	N	N	NaN	16.616	17.0067	16.6057	16.616	3	N	15.1798	16.693	16.7837	16.4771	16.5851	4	N	17.1666	NaN	NaN	NaN	17.1666	1	N	16.9882	15.4465	17.4734	17.6049	17.2308	4	N	P51175;A0A0A6YX50	PPOX_MOUSE	PPOX
RPL9	P51410	RPL9	60S ribosomal protein L9	Y	N	20.1628	20.0502	20.3937	20.7352	20.2783	4	N	20.3986	20.0438	20.4836	20.6189	20.4411	4	N	20.5756	20.6758	20.7655	20.9375	20.7207	4	N	18.9423	19.2212	19.3038	19.0203	19.1208	4	N	P51410;D3Z629;A0A0G2JES3	RL9_MOUSE	RPL9
CAV3	P51637	CAV3	Caveolin-3	N	N	NaN	18.0883	19.1007	19.6359	19.1007	3	N	18.0076	17.7313	18.8244	17.8103	17.9089	4	N	19.1364	NaN	19.2308	19.0229	19.1364	3	N	NaN	NaN	NaN	NaN	NaN	0	N	P51637	CAV3_MOUSE	CAV3
GPC4	P51655	GPC4	Glypican-4	Y	Y	19.6988	NaN	NaN	17.7953	18.747	2	N	13.9114	15.5908	NaN	17.5666	15.5908	3	N	17.936	NaN	NaN	19.1878	18.5619	2	N	18.9035	17.3576	17.7614	17.5612	17.6613	4	N	P51655	GPC4_MOUSE	GPC4
GPC4	P51655;Q9R087	GPC4	Glypican-4	Y	Y	NaN	NaN	16.6356	17.2452	16.9404	2	N	15.7861	NaN	NaN	NaN	15.7861	1	N	16.6267	NaN	NaN	NaN	16.6267	1	N	16.6541	17.1622	16.5268	16.6768	16.6655	4	N	P51655;Q9R087;Q8R3X6	GPC4_MOUSE;GPC6_MOUSE	GPC4;GPC6
HSD17B4	P51660	HSD17B4	Peroxisomal multifunctional enzyme type 2	N	N	20.882	21.1906	21.4338	21.4005	21.2956	4	N	21.2233	21.1694	21.0432	20.9128	21.1063	4	N	21.0004	20.2	20.8339	20.6324	20.7331	4	N	20.6607	21.1182	20.5705	20.7518	20.7063	4	N	P51660	DHB4_MOUSE	HSD17B4
MYL2	P51667	MYL2	Myosin regulatory light chain 2, ventricular/cardiac muscle isoform	N	N	28.3687	27.8356	28.068	27.3045	27.9518	4	N	27.7516	28.1274	28.1021	27.5124	27.9269	4	N	26.2871	24.6665	25.7102	25.9127	25.8114	4	N	21.21	24.486	22.2733	24.5589	23.3797	4	N	P51667;E9Q8Y0;A0A0G2JE15;D3YUI7;D3YW14;D3Z0I3;F6RBQ5	MLRV_MOUSE	MYL2
MYL10	P51667;Q62082	MYL10	Myosin regulatory light chain 2, ventricular/cardiac muscle isoform	N	N	27.1428	27.1506	27.3491	26.5602	27.1467	4	N	26.7559	26.7385	27.311	25.9849	26.7472	4	N	25.7207	24.2034	25.2081	25.2679	25.238	4	N	20.3841	23.5528	21.5171	23.6369	22.5349	4	N	P51667;Q62082;E9Q8Y0;A0A0G2JDZ4;A0A0G2JE15;D3YUI7;D3YW14;D3Z0I3;E9QNY3;F6RBQ5	MLRV_MOUSE;MYL10_MOUSE	MYL10;MYL2
ADCY9	P51830	ADCY9	Adenylate cyclase type 9	Y	Y	NaN	NaN	NaN	NaN	NaN	0	N	NaN	NaN	14.9716	14.2997	14.6356	2	N	NaN	NaN	NaN	16.9778	16.9778	1	N	15.9477	11.6509	15.4502	NaN	15.4502	3	N	P51830;E9Q706	ADCY9_MOUSE	ADCY9
GSS	P51855	GSS	Glutathione synthetase	N	N	17.6202	18.0178	17.4394	17.504	17.5621	4	N	18.2769	17.5673	18.1455	17.2083	17.8564	4	N	15.8485	17.0184	16.7801	17.5831	16.8992	4	N	17.4264	17.8922	17.153	17.3715	17.399	4	N	P51855;A2AQN7;Q3UEE2	GSHB_MOUSE	GSS
HDGF	P51859	HDGF	Hepatoma-derived growth factor	N	N	18.3585	19.3587	19.5928	19.3716	19.3651	4	N	19.5482	19.3364	19.2951	19.3954	19.3659	4	N	19.359	19.0465	19.3471	19.093	19.22	4	N	19.2191	18.5749	19.2597	18.9478	19.0835	4	N	P51859;E0CXA0;E0CYW7	HDGF_MOUSE	HDGF
HDGF	P51859;Q3UMU9	HDGF	Hepatoma-derived growth factor	N	N	NaN	NaN	17.1963	16.5561	16.8762	2	N	14.4432	15.161	17.6303	17.5791	16.37	4	N	16.9165	16.3788	18.8363	18.4705	17.6935	4	N	18.3425	17.1561	NaN	17.5133	17.5133	3	N	P51859;Q3UMU9;Q99JF8;Q9JMG7;A2BI12;F6RB63	HDGF_MOUSE;HDGR2_MOUSE	HDGF;HDGFL2
ATP6V0D1	P51863	ATP6V0D1	V-type proton ATPase subunit d 1	N	N	17.2764	18.5778	18.1018	18.1139	18.1079	4	N	17.469	17.3214	17.4807	17.6768	17.4748	4	N	17.4247	NaN	17.2834	NaN	17.354	2	N	17.4798	16.612	17.9435	16.9358	17.2078	4	N	P51863	VA0D1_MOUSE	ATP6V0D1
SLC25A5	P51881	SLC25A5	ADP/ATP translocase 2	N	N	24.2433	24.1793	24.2747	24.2522	24.2477	4	N	23.8879	23.8859	23.7844	23.8367	23.8613	4	N	24.9745	24.2837	24.8272	24.7156	24.7714	4	N	24.988	25.0112	24.8112	24.7236	24.8996	4	N	P51881	ADT2_MOUSE	SLC25A5
LUM	P51885	LUM	Lumican	Y	N	20.3447	19.9643	19.9858	19.854	19.975	4	N	19.5228	19.9051	19.3486	19.6568	19.5898	4	N	19.453	18.3513	19.2093	18.9766	19.0929	4	N	22.4977	21.8105	22.538	22.0089	22.2533	4	N	P51885	LUM_MOUSE	LUM
TST	P52196	TST	Thiosulfate sulfurtransferase	N	N	19.7462	20.0515	20.0653	19.8292	19.9403	4	N	20.0104	20.0583	19.784	20.0303	20.0203	4	N	19.3148	NaN	18.8408	18.2667	18.8408	3	N	18.9368	18.7773	18.8691	19.2141	18.9029	4	N	P52196	THTR_MOUSE	TST
JAK1	P52332	JAK1	Tyrosine-protein kinase JAK1	N	N	NaN	NaN	NaN	NaN	NaN	0	N	NaN	NaN	NaN	NaN	NaN	0	N	NaN	NaN	NaN	NaN	NaN	0	N	17.2443	17.096	16.5336	16.6109	16.8535	4	Y	P52332;B1ASP2	JAK1_MOUSE	JAK1
PON1	P52430	PON1	Serum paraoxonase/arylesterase 1	Y	N	NaN	NaN	NaN	NaN	NaN	0	N	NaN	NaN	NaN	NaN	NaN	0	N	NaN	NaN	NaN	NaN	NaN	0	N	16.9597	18.3579	17.8967	18.2977	18.0972	4	Y	P52430;H3BK03	PON1_MOUSE	PON1
USP10	P52479	USP10	Ubiquitin carboxyl-terminal hydrolase 10	N	N	NaN	NaN	14.2419	15.6592	14.9506	2	N	16.3302	16.7315	16.389	15.8935	16.3596	4	N	16.7058	NaN	15.5139	NaN	16.1099	2	N	16.4275	16.9999	17.1754	17.5456	17.0876	4	N	P52479;G3X9U6	UBP10_MOUSE	USP10
PKM	P52480	PKM	Pyruvate kinase PKM	N	N	25.9185	25.8457	25.8988	25.9102	25.9045	4	N	25.7861	25.8288	25.8337	25.9029	25.8313	4	N	26.0903	25.6774	25.7655	25.7456	25.7556	4	N	26.2623	26.2605	26.0782	26.1585	26.2095	4	N	P52480	KPYM_MOUSE	PKM
NDUFS6	P52503	NDUFS6	NADH dehydrogenase [ubiquinone] iron-sulfur protein 6, mitochondrial	N	N	22.9927	22.087	22.5784	21.5581	22.3327	4	N	21.9728	22.1393	22.2614	21.8673	22.0561	4	N	21.1395	21.115	21.5435	21.3418	21.2406	4	N	21.2799	21.5724	21.6553	21.5139	21.5432	4	N	P52503	NDUS6_MOUSE	NDUFS6
EFNA1	P52793	EFNA1	Ephrin-A1	N	Y	NaN	NaN	NaN	NaN	NaN	0	N	NaN	NaN	NaN	NaN	NaN	0	N	NaN	NaN	NaN	NaN	NaN	0	N	14.7431	14.0543	15.5799	15.9844	15.1615	4	Y	P52793;D3Z7A6;D3YTT5	EFNA1_MOUSE	EFNA1
EFNB1	P52795	EFNB1	Ephrin-B1	Y	Y	NaN	NaN	NaN	NaN	NaN	0	N	NaN	NaN	NaN	NaN	NaN	0	N	NaN	NaN	NaN	NaN	NaN	0	N	18.6547	18.6636	17.6511	18.3338	18.4942	4	Y	P52795	EFNB1_MOUSE	EFNB1
CPT2	P52825	CPT2	Carnitine O-palmitoyltransferase 2, mitochondrial	N	N	22.8562	23.2933	23.3989	23.3647	23.329	4	N	22.9826	22.9035	23.1468	22.9328	22.9577	4	N	23.4393	22.517	22.9825	22.8527	22.9176	4	N	22.9799	22.955	22.9661	22.9835	22.973	4	N	P52825;A2A8E8	CPT2_MOUSE	CPT2
RPL10A	P53026	RPL10A	60S ribosomal protein L10a	N	N	21.9524	22.0101	22.0962	21.9785	21.9943	4	N	22.085	22.2503	22.0889	22.5835	22.1696	4	N	22.1411	20.7603	22.0189	21.8621	21.9405	4	N	20.8154	21.0075	20.7948	21.4333	20.9114	4	N	P53026;A0A3B2WBL1;A0A3B2WDD2;Q5XJF6;A0A3B2W820;A0A3B2W824;A0A3B2WCA5;D6RE43	RL10A_MOUSE	RPL10A
DBT	P53395	DBT	Lipoamide acyltransferase component of branched-chain alpha-keto acid dehydrogenase complex, mitochondrial	N	N	22.8513	22.951	23.1129	23.053	23.002	4	N	22.9977	22.8941	22.8026	23.1059	22.9459	4	N	22.961	22.1685	22.7798	22.4809	22.6303	4	N	22.8336	22.568	22.4935	22.8369	22.7008	4	N	P53395	ODB2_MOUSE	DBT
HCCS	P53702	HCCS	Holocytochrome c-type synthase	N	N	20.4113	20.2237	20.4596	20.4641	20.4354	4	N	19.8817	20.0901	20.1119	20.0694	20.0797	4	N	20.6809	20.0291	20.4447	20.0684	20.2566	4	N	21.2181	21.0468	21.2532	21.1888	21.2035	4	N	P53702	CCHL_MOUSE	HCCS
PITPNA	P53810	PITPNA	Phosphatidylinositol transfer protein alpha isoform	N	N	18.4135	18.7703	19.0691	19.1987	18.9197	4	N	19.129	18.8792	19.1027	19.1081	19.1054	4	N	19.2593	16.9368	18.3378	18.1905	18.2641	4	N	18.6723	18.8124	18.8719	18.9026	18.8421	4	N	P53810;J3QPW1;J3QQ30	PIPNA_MOUSE	PITPNA
PITPNA	P53810;P53811	PITPNA	Phosphatidylinositol transfer protein alpha isoform	N	N	NaN	NaN	15.8777	16.5244	16.2011	2	N	NaN	NaN	15.9265	NaN	15.9265	1	N	18.7553	NaN	18.8595	18.5442	18.7553	3	N	17.4613	18.3443	18.2809	18.4814	18.3126	4	N	P53810;P53811;J3QPW1;J3QQ30;Q8JZZ5	PIPNA_MOUSE;PIPNB_MOUSE	PITPNA;PITPNB
PITPNB	P53811	PITPNB	Phosphatidylinositol transfer protein beta isoform	N	N	NaN	NaN	16.6787	NaN	16.6787	1	N	16.1639	15.1083	16.1131	16.028	16.0706	4	N	16.9248	NaN	17.7781	17.222	17.222	3	N	17.5745	18.142	17.0576	17.0213	17.3161	4	N	P53811;Q8JZZ5	PIPNB_MOUSE	PITPNB
SLC16A1	P53986	SLC16A1	Monocarboxylate transporter 1	N	Y	20.0691	20.6019	20.6938	20.909	20.6478	4	N	20.5137	20.3431	20.6776	20.2883	20.4284	4	N	20.8688	20.2588	20.9692	20.276	20.5724	4	N	20.7711	20.6021	20.3777	20.4843	20.5432	4	N	P53986	MOT1_MOUSE	SLC16A1
RAB2A	P53994	RAB2A	Ras-related protein Rab-2A	N	N	17.8228	19.6743	19.6785	19.7011	19.6764	4	N	19.5784	19.4703	19.2991	19.5881	19.5244	4	N	19.5252	17.4373	19.4852	18.8873	19.1862	4	N	18.3279	18.544	18.4166	18.3603	18.3885	4	N	P53994;P59279;G3UXQ7;G3V022;Q3TEG7	RAB2A_MOUSE	RAB2A
CNBP	P53996	CNBP	CCHC-type zinc finger nucleic acid binding protein	N	N	NaN	16.7446	17.2059	NaN	16.9752	2	N	15.5888	NaN	16.3933	16.6967	16.3933	3	N	18.5189	16.4462	18.3817	17.611	17.9964	4	N	18.7026	18.2477	18.8952	19.1273	18.7989	4	N	P53996	CNBP_MOUSE	CNBP
IDH2	P54071	IDH2	Isocitrate dehydrogenase [NADP], mitochondrial	N	N	27.368	27.2112	27.2687	27.1802	27.2399	4	N	27.1193	26.9432	27.2714	27.3085	27.1954	4	N	27.4896	26.8502	27.3419	27.2811	27.3115	4	N	27.7708	27.6573	27.6542	27.8228	27.714	4	N	P54071;A0A0U1RP68;D6RIL6	IDHP_MOUSE	IDH2
DNAJC2	P54103	DNAJC2	DnaJ homolog subfamily C member 2	N	N	NaN	14.642	16.0063	NaN	15.3242	2	N	NaN	16.8223	16.8146	16.4518	16.8146	3	N	NaN	NaN	NaN	NaN	NaN	0	N	NaN	9.13574	15.8274	15.0768	15.0768	3	N	P54103;E9Q9H2;E9Q9H3	DNJC2_MOUSE	DNAJC2
STOM	P54116	STOM	Stomatin	N	N	20.356	20.1211	20.2472	20.3841	20.3016	4	N	20.0436	20.5277	20.559	20.6121	20.5434	4	N	20.2876	19.4546	20.3421	20.4934	20.3149	4	N	16.1113	18.7535	17.2814	18.6099	17.9457	4	N	P54116	STOM_MOUSE	STOM
DMPK	P54265	DMPK	Myotonin-protein kinase	N	N	NaN	NaN	15.6235	15.159	15.3913	2	N	NaN	NaN	NaN	NaN	NaN	0	N	NaN	NaN	NaN	NaN	NaN	0	N	17.4672	15.3495	16.3425	16.4199	16.3812	4	N	P54265;D6RI32;E9Q6J9	DMPK_MOUSE	DMPK
LIPE	P54310	LIPE	Hormone-sensitive lipase	N	N	NaN	15.975	15.7559	16.3255	15.975	3	N	15.5487	16.1562	15.6566	15.1707	15.6026	4	N	15.2102	NaN	NaN	NaN	15.2102	1	N	15.9131	NaN	15.0369	15.0625	15.0625	3	N	E9Q4M2;P54310	LIPS_MOUSE	LIPE
RAD23B	P54728	RAD23B	UV excision repair protein RAD23 homolog B	N	N	18.0416	16.9758	17.7738	NaN	17.7738	3	N	17.0077	17.7323	16.7834	17.6466	17.3272	4	N	16.459	NaN	NaN	NaN	16.459	1	N	NaN	NaN	16.5861	NaN	16.5861	1	N	P54728	RD23B_MOUSE	RAD23B
NUB1	P54729	NUB1	NEDD8 ultimate buster 1	N	N	NaN	14.7971	14.4772	14.123	14.4772	3	N	14.6032	NaN	14.8942	15.3737	14.8942	3	N	NaN	NaN	NaN	NaN	NaN	0	N	NaN	NaN	NaN	NaN	NaN	0	N	P54729;A0A0G2JGQ4	NUB1_MOUSE	NUB1
FAF1	P54731	FAF1	FAS-associated factor 1	N	N	17.3977	18.6204	17.7866	18.6682	18.2035	4	N	18.4208	18.8023	18.7389	18.4127	18.5798	4	N	18.2747	NaN	17.073	16.8508	17.073	3	N	17.9154	16.5451	17.1974	18.0203	17.5564	4	N	P54731	FAF1_MOUSE	FAF1
EPHB3	P54754	EPHB3	Ephrin type-B receptor 3	Y	Y	NaN	NaN	NaN	NaN	NaN	0	N	NaN	NaN	NaN	NaN	NaN	0	N	NaN	NaN	NaN	NaN	NaN	0	N	17.3333	NaN	17.4225	16.4559	17.3333	3	Y	P54754;A0A338P6E0	EPHB3_MOUSE	EPHB3
EPHB3	P54754;P54761	EPHB3	Ephrin type-B receptor 3	Y	Y	NaN	NaN	NaN	NaN	NaN	0	N	NaN	NaN	NaN	NaN	NaN	0	N	NaN	NaN	NaN	NaN	NaN	0	N	16.8145	16.2693	15.438	15.6645	15.9669	4	Y	P54754;P54761;Q8C8K1;E0CYA3;E9PWK7	EPHB3_MOUSE;EPHB4_MOUSE	EPHB3;EPHB4
EPHA2	P54754;P54761;Q03145;Q61772	EPHA2	Ephrin type-B receptor 3	Y	Y	NaN	NaN	NaN	15.3547	15.3547	1	N	NaN	NaN	15.6132	NaN	15.6132	1	N	NaN	NaN	NaN	NaN	NaN	0	N	18.9496	18.2089	18.4209	18.4407	18.4308	4	N	O09127;P29319;P35991;P54754;P54761;P54763;Q03145;Q60629;Q61772;Q62413;Q8CBF3;Q8BRB1;Q8C8K1;A2BDQ4;A2BDW0;B7ZNN5;E0CYA3;E9PUP9;E9PUQ0;E9PUQ2;E9PUQ4;E9PWK7;G1K381;Q6PFV6	EPHA2_MOUSE;EPHA7_MOUSE;EPHB3_MOUSE;EPHB4_MOUSE	EPHA2;EPHA7;EPHB3;EPHB4
EPHB4	P54761	EPHB4	Ephrin type-B receptor 4	Y	Y	NaN	14.2154	NaN	NaN	14.2154	1	N	NaN	NaN	NaN	NaN	NaN	0	N	NaN	NaN	NaN	NaN	NaN	0	N	17.9124	17.0645	17.3397	17.5358	17.4378	4	N	P54761;Q8C8K1;E9PWK7	EPHB4_MOUSE	EPHB4
PSMC4	P54775	PSMC4	26S proteasome regulatory subunit 6B	N	N	18.7756	19.0845	18.9237	19.1087	19.0041	4	N	19.3568	19.1662	19.0885	19.3948	19.2615	4	N	18.841	18.8081	19.4243	18.5485	18.8246	4	N	18.7623	19.3177	18.9499	18.8659	18.9079	4	N	P54775;A0A140LIZ5	PRS6B_MOUSE	PSMC4
TANGO2	P54797	TANGO2	Transport and Golgi organization 2 homolog	N	N	20.1165	21.0243	20.6548	20.0038	20.3857	4	N	20.9088	20.8708	20.7737	20.9435	20.8898	4	N	20.4854	19.082	19.9384	20.329	20.1337	4	N	20.3597	20.4108	19.7499	20.4205	20.3852	4	N	P54797;A0A338P6B6;A0A338P6R4;A0A338P6X6;A0A338P7G4;Q8BTN3;Q99K56	TNG2_MOUSE	TANGO2
ADSL	P54822	ADSL	Adenylosuccinate lyase	N	N	19.8196	20.0893	20.2446	20.1786	20.1339	4	N	20.2139	19.9891	20.3509	19.8431	20.1015	4	N	20.4983	18.8645	20.0039	19.6227	19.8133	4	N	20.582	20.4235	20.6284	20.5559	20.569	4	N	P54822;E9Q242	PUR8_MOUSE	ADSL
DDX6	P54823	DDX6	Probable ATP-dependent RNA helicase DDX6	N	N	17.6628	18.1355	18.3864	18.26	18.1977	4	N	17.8402	18.1322	18.2002	17.8427	17.9874	4	N	18.4365	NaN	17.413	18.3788	18.3788	3	N	17.9155	17.8537	17.8646	17.8517	17.8591	4	N	P54823	DDX6_MOUSE	DDX6
ADPRH	P54923	ADPRH	ADP-ribosylhydrolase ARH1	N	N	NaN	17.3139	17.7824	17.4766	17.4766	3	N	17.2083	17.0161	17.9655	17.4697	17.339	4	N	17.6829	NaN	16.1444	NaN	16.9137	2	N	16.9153	17.0843	17.2242	17.1643	17.1243	4	N	P54923	ADPRH_MOUSE	ADPRH
MFAP2	P55002	MFAP2	Microfibrillar-associated protein 2	N	N	NaN	NaN	NaN	14.3246	14.3246	1	N	NaN	NaN	14.5454	NaN	14.5454	1	N	17.3474	15.7189	17.0832	17.8121	17.2153	4	N	15.048	16.5337	14.9596	NaN	15.048	3	N	P55002;Q99PM0	MFAP2_MOUSE	MFAP2
ABCD3	P55096	ABCD3	ATP-binding cassette sub-family D member 3	N	N	18.0043	19.4738	19.501	19.4225	19.4481	4	N	19.0687	19.029	18.7907	18.654	18.9099	4	N	19.3392	19.9974	18.7562	17.5643	19.0477	4	N	19.001	18.444	18.4322	18.6425	18.5432	4	N	P55096;A0A0G2JDI9	ABCD3_MOUSE	ABCD3
RAB8A	P55258	RAB8A	Ras-related protein Rab-8A	N	N	15.368	15.7833	16.8428	16.02	15.9016	4	N	14.7701	15.3811	16.7677	15.5951	15.4881	4	N	16.0456	NaN	15.9957	NaN	16.0206	2	N	16.8653	16.6422	NaN	15.4418	16.6422	3	N	P55258	RAB8A_MOUSE	RAB8A
RAB3A	P55258;P61028;P63011	RAB3A	Ras-related protein Rab-8A	N	N	18.249	19.6664	19.2986	19.5835	19.4411	4	N	18.3122	19.1713	NaN	17.7807	18.3122	3	N	18.8708	NaN	19.1088	19.3732	19.1088	3	N	NaN	NaN	17.716	16.5944	17.1552	2	N	P35276;P55258;P61028;P62823;P63011;Q9CZT8;Q9DD03;A0A286YDR2;A2A7Z6;D3YW33;D3YWL1;Q9CXS2	RAB3A_MOUSE;RAB8A_MOUSE;RAB8B_MOUSE	RAB3A;RAB8A;RAB8B
ADK	P55264	ADK	Adenosine kinase	N	N	20.8566	21.1483	21.1434	21.0143	21.0788	4	N	21.0135	20.8937	21.185	20.9923	21.0029	4	N	21.0842	19.9727	20.9139	20.6428	20.7783	4	N	21.5078	21.6571	21.3701	21.4859	21.4968	4	N	P55264;A0A286YCD7;A0A286YCN3	ADK_MOUSE	ADK
CDH5	P55284	CDH5	Cadherin-5	Y	Y	18.475	18.1098	17.5509	17.6564	17.8831	4	N	18.1871	17.1241	17.2922	17.2025	17.2474	4	N	17.9559	16.3257	17.0555	NaN	17.0555	3	N	21.5284	21.1422	21.0899	21.3395	21.2409	4	N	P55284	CADH5_MOUSE	CDH5
DSC2	P55292	DSC2	Desmocollin-2	Y	Y	18.8743	19.2395	19.1749	19.287	19.2072	4	N	19.1865	18.386	18.9016	19.2151	19.044	4	N	19.1912	19.1984	19.6723	19.291	19.2447	4	N	22.2337	21.3975	21.6183	21.6623	21.6403	4	N	P55292;F6RM34	DSC2_MOUSE	DSC2
LRPAP1	P55302	LRPAP1	Alpha-2-macroglobulin receptor-associated protein	Y	N	18.6993	18.4091	18.7171	18.6204	18.6599	4	N	18.6792	19.0063	18.8253	18.8079	18.8166	4	N	18.4285	NaN	17.9911	17.7709	17.9911	3	N	NaN	16.9904	NaN	15.7653	16.3778	2	N	P55302;F6WMD1	AMRP_MOUSE	LRPAP1
ENTPD1	P55772	ENTPD1	Ectonucleoside triphosphate diphosphohydrolase 1	Y	Y	NaN	18.3548	17.7469	17.619	17.7469	3	N	17.2104	17.1532	17.6823	17.6138	17.4121	4	N	17.181	NaN	16.3348	16.4007	16.4007	3	N	21.6296	21.0536	21.4113	21.1804	21.2959	4	N	P55772;Q8CDV7;F7B9M9	ENTP1_MOUSE	ENTPD1
ATP5MF	P56135	ATP5MF	ATP synthase subunit f, mitochondrial	N	N	26.7333	27.059	26.9271	26.8878	26.9074	4	N	26.7425	27.0549	26.8331	27.1194	26.944	4	N	26.7507	26.221	26.8937	26.6516	26.7011	4	N	24.2784	25.1977	24.4873	25.1601	24.8237	4	N	P56135;F8WHP8	ATPK_MOUSE	ATP5MF
ARPP19	P56212	ARPP19	cAMP-regulated phosphoprotein 19	N	N	NaN	NaN	15.2506	16.0657	15.6581	2	N	17.678	17.1113	15.2848	14.4849	16.198	4	N	NaN	NaN	17.5854	NaN	17.5854	1	N	NaN	NaN	NaN	NaN	NaN	0	N	P60840;P56212;E9Q4B9;E9Q827	ARP19_MOUSE	ARPP19
GFER	P56213	GFER	FAD-linked sulfhydryl oxidase ALR	N	N	18.1074	18.3858	18.9365	NaN	18.3858	3	N	18.4101	18.8586	18.6654	17.4197	18.5378	4	N	NaN	NaN	NaN	NaN	NaN	0	N	NaN	16.8553	NaN	NaN	16.8553	1	N	P56213;A0A3Q4EGL6;A0A3Q4EII8	ALR_MOUSE	GFER
RAB4A	P56371	RAB4A	Ras-related protein Rab-4A	N	N	NaN	16.9	16.6942	16.408	16.6942	3	N	16.1651	NaN	16.3782	NaN	16.2717	2	N	16.908	NaN	16.8792	17.6214	16.908	3	N	16.9077	NaN	16.216	16.7417	16.7417	3	N	P56371	RAB4A_MOUSE	RAB4A
ACYP2	P56375	ACYP2	Acylphosphatase-2	N	N	23.0389	22.8701	22.6097	22.1706	22.7399	4	N	22.5117	22.6493	22.5649	22.5263	22.5456	4	N	21.8181	20.6223	21.7358	21.1904	21.4631	4	N	21.8953	21.4229	21.9076	22.4506	21.9015	4	N	P56375	ACYP2_MOUSE	ACYP2
ACYP1	P56376	ACYP1	Acylphosphatase-1	N	N	18.5816	18.2042	18.4594	17.5707	18.3318	4	N	17.7047	17.7927	18.6856	18.2335	18.0131	4	N	16.213	NaN	16.9546	18.0749	16.9546	3	N	NaN	16.4564	NaN	16.204	16.3302	2	N	P56376;E9QJT5;Q8BMV3	ACYP1_MOUSE	ACYP1
ATP5MJ	P56379	ATP5MJ	ATP synthase subunit ATP5MJ, mitochondrial	N	N	23.4693	23.8707	23.8649	22.5258	23.6671	4	N	23.3437	23.5952	23.3777	22.3945	23.3607	4	N	21.2675	20.8428	21.3277	21.0649	21.1662	4	N	18.92	21.5146	19.0439	19.711	19.3774	4	N	P56379;A0A1Y7VLP0	ATP68_MOUSE	ATP5MJ
NUDT2	P56380	NUDT2	Bis(5'-nucleosyl)-tetraphosphatase [asymmetrical]	N	N	17.4383	17.5231	18.0761	17.315	17.4807	4	N	18.233	17.939	18.2014	15.5142	18.0702	4	N	NaN	NaN	16.9362	NaN	16.9362	1	N	17.2805	18.252	17.3859	17.9105	17.6482	4	N	P56380	AP4A_MOUSE	NUDT2
ATP5F1E	P56382	ATP5F1E	ATP synthase subunit epsilon, mitochondrial	N	N	28.3679	25.957	26.2429	25.7497	26.1	4	N	25.8896	25.9341	25.7429	25.8246	25.8571	4	N	24.9714	23.686	24.7262	24.5299	24.628	4	N	23.8277	24.6814	24.0026	24.517	24.2598	4	N	P56382	ATP5E_MOUSE	ATP5F1E
ATP5MC1	P56383;P56384;Q9CR84	ATP5MC1	ATP synthase F(0) complex subunit C2, mitochondrial	N	N	18.3472	18.0532	18.4729	18.9232	18.4101	4	N	18.4401	18.2203	18.1083	18.569	18.3302	4	N	18.0885	NaN	17.9699	NaN	18.0292	2	N	NaN	17.2061	17.2439	17.0872	17.2061	3	N	P56383;P56384;Q9CR84;A0A087WQS5	AT5G1_MOUSE;AT5G2_MOUSE;AT5G3_MOUSE	ATP5MC1;ATP5MC2;ATP5MC3
COX6B1	P56391	COX6B1	Cytochrome c oxidase subunit 6B1	N	N	23.48	23.4402	23.7948	22.6787	23.4601	4	N	22.9539	22.8852	23.6036	22.4996	22.9195	4	N	21.8743	21.9666	21.88	21.421	21.8772	4	N	20.4896	21.3566	20.7972	21.395	21.0769	4	N	P56391	CX6B1_MOUSE	COX6B1
COX7A1	P56392	COX7A1	Cytochrome c oxidase subunit 7A1, mitochondrial	N	N	23.4404	23.9801	24.1679	23.6159	23.798	4	N	23.3851	23.2527	23.6848	23.3678	23.3764	4	N	22.1721	21.6838	23.3412	22.8668	22.5195	4	N	21.3796	22.2344	21.633	21.8771	21.755	4	N	P56392;A0A140LIU4	CX7A1_MOUSE	COX7A1
COX17	P56394	COX17	Cytochrome c oxidase copper chaperone	N	N	19.5471	19.2587	19.3979	18.9355	19.3283	4	N	19.3268	18.8783	19.2703	19.4758	19.2986	4	N	18.3999	18.3945	18.5876	18.7042	18.4937	4	N	18.7133	18.599	18.6661	18.8445	18.6897	4	N	P56394	COX17_MOUSE	COX17
USP5	P56399	USP5	Ubiquitin carboxyl-terminal hydrolase 5	N	N	20.9184	20.9182	20.7008	20.8753	20.8968	4	N	20.7111	20.9158	20.8966	20.8894	20.893	4	N	21.0025	20.8334	21.0055	20.8684	20.9355	4	N	21.638	21.3892	21.5386	21.6712	21.5883	4	N	P56399;Q3U4W8	UBP5_MOUSE	USP5
ATP5F1B	P56480	ATP5F1B	ATP synthase subunit beta, mitochondrial	N	N	30.5088	30.4158	30.3585	30.3444	30.3871	4	N	30.3813	30.3744	30.2097	30.5653	30.3779	4	N	30.2184	28.5857	29.9596	29.5667	29.7631	4	N	24.1202	28.4531	24.53	28.038	26.284	4	N	P56480	ATPB_MOUSE	ATP5F1B
UCP3	P56501	UCP3	Mitochondrial uncoupling protein 3	N	N	NaN	18.7104	18.8392	18.5505	18.7104	3	N	17.9302	18.1005	17.9982	NaN	17.9982	3	N	18.795	NaN	18.4012	18.3979	18.4012	3	N	18.0324	17.675	17.2472	18.2528	17.8537	4	N	P56501	UCP3_MOUSE	UCP3
CD38	P56528	CD38	ADP-ribosyl cyclase/cyclic ADP-ribose hydrolase 1	Y	Y	NaN	NaN	NaN	NaN	NaN	0	N	NaN	NaN	NaN	NaN	NaN	0	N	NaN	25.4577	NaN	NaN	25.4577	1	N	19.4163	19.7096	19.3204	19.3536	19.385	4	N	P56528	CD38_MOUSE	CD38
S100A1	P56565	S100A1	Protein S100-A1	N	N	19.8128	18.6812	18.7125	18.3028	18.6969	4	N	18.9745	18.7063	19.5355	18.9171	18.9458	4	N	15.7615	NaN	NaN	NaN	15.7615	1	N	16.4942	15.3378	17.1239	17.3462	16.8091	4	N	P56565;Q91V77	S10A1_MOUSE	S100A1
WFS1	P56695	WFS1	Wolframin	N	N	18.3581	19.1637	19.3148	19.101	19.1324	4	N	18.9682	19.191	18.9531	19.2733	19.0796	4	N	19.0598	17.4731	19.1705	18.7004	18.8801	4	N	18.7285	18.1325	18.535	18.6552	18.5951	4	N	P56695;F7D926;Q3UN10	WFS1_MOUSE	WFS1
FUS	P56959	FUS	RNA-binding protein FUS	N	N	20.4442	20.406	20.4734	20.247	20.4251	4	N	20.5078	20.3194	20.3693	20.4642	20.4167	4	N	19.2232	19.309	19.7318	19.3896	19.3493	4	N	17.1859	18.3913	17.9495	17.7992	17.8744	4	N	P56959;Q8CFQ9;G3UXT7	FUS_MOUSE	FUS
NCSTN	P57716	NCSTN	Nicastrin	Y	Y	NaN	NaN	16.9151	NaN	16.9151	1	N	NaN	NaN	NaN	NaN	NaN	0	N	NaN	NaN	NaN	NaN	NaN	0	N	16.719	15.9904	15.7331	16.3779	16.1841	4	N	P57716	NICA_MOUSE	NCSTN
ERP29	P57759	ERP29	Endoplasmic reticulum resident protein 29	N	N	18.0411	17.804	18.4332	16.9291	17.9226	4	N	18.3319	18.3077	18.2599	16.9562	18.2838	4	N	14.2614	NaN	NaN	NaN	14.2614	1	N	16.3684	14.5049	16.3732	15.5044	15.9364	4	N	P57759	ERP29_MOUSE	ERP29
EEF1D	P57776	EEF1D	Elongation factor 1-delta	N	N	21.5756	21.627	21.7563	21.3695	21.6013	4	N	21.7914	21.6615	21.6244	21.5373	21.643	4	N	21.0012	19.7915	20.9012	20.3186	20.6099	4	N	20.4986	20.5293	20.893	20.8632	20.6962	4	N	P57776;A0A0R4J1E2;A0A0R4J1L2;D3YY68;F6ZFU0;Q80T06;Q91VK2	EF1D_MOUSE	EEF1D
ACTN4	P57780	ACTN4	Alpha-actinin-4	N	N	20.0275	20.0799	20.0735	20.0588	20.0661	4	N	20.0362	20.0822	20.3831	20.2712	20.1767	4	N	20.0733	20.2567	19.8715	19.6397	19.9724	4	N	19.7928	19.8254	20.0219	19.9817	19.9036	4	N	P57780;A0A1L1SV25;A0A1L1SVJ6	ACTN4_MOUSE	ACTN4
ACTN1	P57780;Q7TPR4	ACTN1	Alpha-actinin-4	N	N	20.8436	21.3038	21.2029	21.0821	21.1425	4	N	21.2879	21.4685	21.35	21.4768	21.4092	4	N	21.4392	21.132	21.2925	20.9636	21.2122	4	N	20.8237	21.1405	21.1215	21.0911	21.1063	4	N	P57780;Q7TPR4;A0A1L1SV25;A0A1L1SVJ6;A1BN54	ACTN1_MOUSE;ACTN4_MOUSE	ACTN1;ACTN4
ACTN1	P57780;Q7TPR4;Q9JI91	ACTN1	Alpha-actinin-4	N	N	24.1448	23.8452	23.8866	23.788	23.8659	4	N	23.5052	23.8797	23.9137	23.7723	23.826	4	N	24.1521	24.0891	23.9521	24.2519	24.1206	4	N	23.8377	23.903	24.2709	24.308	24.087	4	N	O88990;P57780;Q7TPR4;Q9JI91;A0A1L1SV25;A1BN54;E9Q2W9	ACTN1_MOUSE;ACTN2_MOUSE;ACTN4_MOUSE	ACTN1;ACTN2;ACTN4
ACTN2	P57780;Q9JI91	ACTN2	Alpha-actinin-4	N	N	21.4589	17.9516	17.5903	17.7334	17.8425	4	N	16.9403	17.2628	18.7741	17.0575	17.1602	4	N	17.8755	17.6389	17.448	18.6895	17.7572	4	N	16.9077	18.0431	17.0387	16.5348	16.9732	4	N	P57780;Q9JI91;A0A1L1SV25;A0A1L1SVJ6;A0A1Y7VMW4	ACTN2_MOUSE;ACTN4_MOUSE	ACTN2;ACTN4
SNRPA1	P57784	SNRPA1	U2 small nuclear ribonucleoprotein A'	N	N	NaN	16.6532	17.2722	17.0853	17.0853	3	N	15.9025	16.9941	17.2515	16.1504	16.5723	4	N	NaN	NaN	NaN	NaN	NaN	0	N	NaN	NaN	NaN	NaN	NaN	0	N	P57784	RU2A_MOUSE	SNRPA1
TM9SF2	P58021	TM9SF2	Transmembrane 9 superfamily member 2	N	Y	NaN	16.1334	17.2933	17.0606	17.0606	3	N	16.8881	16.8137	17.5139	17.3409	17.1145	4	N	17.7846	17.4436	17.7983	17.6487	17.7167	4	N	17.9143	17.6451	17.8643	17.8223	17.8433	4	N	P58021;E9PZ69	TM9S2_MOUSE	TM9SF2
LOXL2	P58022	LOXL2	Lysyl oxidase homolog 2	Y	N	NaN	NaN	16.1131	NaN	16.1131	1	N	NaN	17.0329	NaN	NaN	17.0329	1	N	NaN	NaN	NaN	NaN	NaN	0	N	17.765	17.7582	17.1595	17.1918	17.475	4	N	P58022	LOXL2_MOUSE	LOXL2
MRPS21	P58059	MRPS21	28S ribosomal protein S21, mitochondrial	N	N	17.4715	18.5212	18.6559	18.3389	18.43	4	N	18.7032	18.4622	18.3264	18.471	18.4666	4	N	17.8343	16.2239	17.2463	18.2703	17.5403	4	N	17.2816	17.2691	17.2809	17.241	17.275	4	N	P58059;D3YVZ9	RT21_MOUSE	MRPS21
MRPS6	P58064	MRPS6	28S ribosomal protein S6, mitochondrial	N	N	NaN	17.593	18.1215	16.159	17.593	3	N	17.1001	17.1051	17.3925	16.3036	17.1026	4	N	NaN	NaN	NaN	17.1314	17.1314	1	N	NaN	NaN	NaN	NaN	NaN	0	N	P58064;A0A338P7H3	RT06_MOUSE	MRPS6
EEF2	P58252	EEF2	Elongation factor 2	Y	N	22.5287	22.5069	22.5416	22.658	22.5352	4	N	22.4169	22.3867	22.4991	22.4223	22.4196	4	N	22.8935	22.9045	22.6513	22.7379	22.8157	4	N	23.6776	23.4237	23.5042	23.4737	23.489	4	N	P58252	EF2_MOUSE	EEF2
OPA1	P58281	OPA1	Dynamin-like 120 kDa protein, mitochondrial	N	N	21.3561	21.5979	21.6107	21.6302	21.6043	4	N	21.4994	21.4616	21.558	21.6307	21.5287	4	N	21.6018	20.8697	21.3678	21.0369	21.2024	4	N	21.8481	21.6208	21.7299	21.9483	21.789	4	N	P58281;E0CXD1;H7BX01	OPA1_MOUSE	OPA1
PTPA	P58389	PTPA	Serine/threonine-protein phosphatase 2A activator	N	N	16.6825	17.3702	16.9806	16.2972	16.8316	4	N	16.1551	NaN	16.5018	14.9792	16.1551	3	N	NaN	NaN	NaN	NaN	NaN	0	N	NaN	14.4978	NaN	13.0416	13.7697	2	N	P58389	PTPA_MOUSE	PTPA
STRN4	P58404	STRN4	Striatin-4	N	N	NaN	15.4328	15.7028	15.0108	15.4328	3	N	NaN	15.9751	15.6449	16.5185	15.9751	3	N	17.3915	16.0489	NaN	NaN	16.7202	2	N	16.165	16.5869	17.516	17.3236	16.9552	4	N	P58404	STRN4_MOUSE	STRN4
TPM1	P58771	TPM1	Tropomyosin alpha-1 chain	N	N	27.2636	27.0217	27.0815	26.9799	27.0516	4	N	26.8571	26.8623	27.2205	26.9169	26.8896	4	N	26.73	25.2936	26.4959	26.2267	26.3613	4	N	25.1051	25.4554	25.0499	26.0918	25.2803	4	N	P58771;F8WID5;B7ZNL3;E9Q452;E9Q454;E9Q455;G5E8R0;G5E8R1;Q8BSH3	TPM1_MOUSE	TPM1
TPM1	P58771;P58774	TPM1	Tropomyosin alpha-1 chain	N	N	27.1843	26.9977	26.9577	26.9333	26.9777	4	N	26.9203	26.9099	26.9881	26.9761	26.9482	4	N	26.9237	25.7684	26.8055	26.6294	26.7175	4	N	25.1429	25.5052	24.9799	25.9522	25.324	4	N	P58771;P58774;F8WID5;A2AIM4;A2AIM5;E9Q450;E9Q452;E9Q454;Q8BP43;Q8BSH3;S4R2U0	TPM1_MOUSE;TPM2_MOUSE	TPM1;TPM2
TPM2	P58774	TPM2	Tropomyosin beta chain	N	N	19.6651	19.5378	19.6212	19.2969	19.5795	4	N	19.6168	19.6893	19.7038	19.7841	19.6966	4	N	19.5661	17.5039	19.2892	18.5493	18.9192	4	N	18.3946	18.817	18.1508	19.56	18.6058	4	N	P58774;A2AIM4;A2AIM5	TPM2_MOUSE	TPM2
TNKS1BP1	P58871	TNKS1BP1	182 kDa tankyrase-1-binding protein	N	N	NaN	16.9911	17.1074	16.6435	16.9911	3	N	17.6221	16.876	17.2239	17.6585	17.423	4	N	16.3812	18.4026	17.6013	18.0345	17.8179	4	N	18.6831	18.0256	18.579	18.5595	18.5693	4	N	P58871;Z4YJL4	TB182_MOUSE	TNKS1BP1
BCL2L13	P59017	BCL2L13	Bcl-2-like protein 13	N	N	20.0989	19.9598	19.6321	19.5422	19.796	4	N	19.2728	20.2192	19.8384	19.6154	19.7269	4	N	20.0541	19.2098	20.0197	19.4868	19.7533	4	N	19.2981	18.8133	19.3127	19.5272	19.3054	4	N	P59017;A0A0N4SW24;A0A0N4SW63	B2L13_MOUSE	BCL2L13
FKBP14	P59024	FKBP14	Peptidyl-prolyl cis-trans isomerase FKBP14	N	N	NaN	15.8116	NaN	NaN	15.8116	1	N	NaN	NaN	NaN	NaN	NaN	0	N	NaN	NaN	NaN	NaN	NaN	0	N	NaN	16.5843	16.3623	16.262	16.3623	3	N	P59024;D3YWB6;D6RDT0	FKB14_MOUSE	FKBP14
EIF5	P59325	EIF5	Eukaryotic translation initiation factor 5	N	N	17.4725	16.1405	16.9148	16.6148	16.7648	4	N	17.1553	17.1674	16.5796	15.4865	16.8674	4	N	16.4474	NaN	NaN	NaN	16.4474	1	N	16.4371	15.2618	15.3468	17.0436	15.8919	4	N	P59325;Q8BVV6;A0A1Y7VKT5	IF5_MOUSE	EIF5
ANKS1A	P59672	ANKS1A	Ankyrin repeat and SAM domain-containing protein 1A	N	N	NaN	NaN	NaN	NaN	NaN	0	N	NaN	14.6977	15.717	NaN	15.2073	2	N	15.5342	15.5652	NaN	NaN	15.5497	2	N	15.7706	16.1008	15.8487	15.0745	15.8096	4	N	P59672;Q3UHP6;A0A3B2W4H6;A0A3B2W7E6;A0A3B2W7H4;A0A3B2WAQ7	ANS1A_MOUSE	ANKS1A
PCMTD1	P59913	PCMTD1	Protein-L-isoaspartate O-methyltransferase domain-containing protein 1	N	N	NaN	16.0588	16.1506	NaN	16.1047	2	N	14.6216	16.3713	15.312	16.4139	15.8416	4	N	17.3825	NaN	NaN	14.6485	16.0155	2	N	16.9191	16.9616	15.4164	15.7641	16.3416	4	N	P59913;S4R2K3	PCMD1_MOUSE	PCMTD1
ARPC4	P59999	ARPC4	Actin-related protein 2/3 complex subunit 4	N	N	19.4895	19.7692	20.4819	19.3886	19.6293	4	N	19.9794	20.1241	20.4898	19.1823	20.0518	4	N	18.4747	18.012	18.3758	17.2235	18.1939	4	N	17.3474	17.6311	17.4397	17.9397	17.5354	4	N	P59999	ARPC4_MOUSE	ARPC4
RUVBL1	P60122	RUVBL1	RuvB-like 1	N	N	19.8015	19.578	19.8634	18.4766	19.6898	4	N	17.7389	18.615	18.4929	18.9585	18.554	4	N	18.819	18.1221	19.632	18.2602	18.5396	4	N	18.1472	19.0586	18.6798	19.0971	18.8692	4	N	P60122	RUVB1_MOUSE	RUVBL1
EIF3E	P60229	EIF3E	Eukaryotic translation initiation factor 3 subunit E	N	N	17.7542	19.162	18.9542	19.1861	19.0581	4	N	19.4928	19.1654	19.077	18.5174	19.1212	4	N	17.9349	NaN	18.2781	17.5411	17.9349	3	N	17.1827	18.272	16.6079	17.5558	17.3693	4	N	P60229	EIF3E_MOUSE	EIF3E
PCBP1	P60335	PCBP1	Poly(rC)-binding protein 1	Y	N	20.3827	20.823	21.073	20.7576	20.7903	4	N	20.8852	20.7279	20.8009	20.7402	20.7706	4	N	20.7665	20.271	20.75	20.3395	20.5447	4	N	20.9596	20.6269	20.8455	20.9408	20.8932	4	N	P60335	PCBP1_MOUSE	PCBP1
PCBP1	P60335;Q61990	PCBP1	Poly(rC)-binding protein 1	Y	N	20.9289	21.1787	21.1181	21.2961	21.1484	4	N	20.5077	20.4896	21.3485	20.3205	20.4986	4	N	20.993	19.9098	20.909	20.6222	20.7656	4	N	21.1047	20.8365	21.0076	21.0749	21.0413	4	N	P60335;Q61990;P57722;A0A2R8VHG2;A0A2R8VHI3;A0A2R8VHN3;A0A2R8VHP9;A0A2R8VHY9;A0A2R8VHZ0;A0A2R8VI12;A0A2R8VI25;A0A2R8VI71;A0A2R8VI73;A0A2R8VJY1;A0A2R8VKF0;A0A2R8VKN0;A0A2R8W6L5;B2M1R7;E9Q7D8;Q3TT81	PCBP1_MOUSE;PCBP2_MOUSE	PCBP1;PCBP2
ROMO1	P60603	ROMO1	Reactive oxygen species modulator 1	N	N	19.1793	20.3687	20.1242	19.8637	19.9939	4	N	19.3516	19.3086	19.6167	19.3316	19.3416	4	N	19.9067	19.6021	19.8282	20.2666	19.8674	4	N	19.4925	19.9325	19.8161	19.5244	19.6702	4	N	P60603	ROMO1_MOUSE	ROMO1
NPLOC4	P60670	NPLOC4	Nuclear protein localization protein 4 homolog	N	N	16.4973	18.1205	18.3731	18.1881	18.1543	4	N	18.4808	18.3342	18.1585	18.4622	18.3982	4	N	18.3766	17.1539	18.5132	17.4932	17.9349	4	N	18.0267	17.8989	17.7807	18.0037	17.9513	4	N	P60670	NPL4_MOUSE	NPLOC4
ACTB	P60710;P63260	ACTB	Actin, cytoplasmic 1	N	N	24.6482	24.3608	24.602	24.5316	24.5668	4	N	24.548	24.2772	24.6004	24.2853	24.4167	4	N	24.3623	24.0047	24.4171	24.2603	24.3113	4	N	24.3643	24.8011	24.3742	24.4156	24.3949	4	N	P60710;P63260;E9Q5F4;E9Q606;G3UYG0;G3UZ07	ACTB_MOUSE;ACTG_MOUSE	ACTB;ACTG1
CDC42	P60766	CDC42	Cell division control protein 42 homolog	N	N	20.4538	19.1937	19.5076	18.9465	19.3506	4	N	19.4473	19.2233	20.0156	19.0426	19.3353	4	N	20.501	19.1567	19.479	20.0896	19.7843	4	N	20.5102	20.7086	20.5445	20.7637	20.6265	4	N	P60766	CDC42_MOUSE	CDC42
CIRBP	P60824	CIRBP	Cold-inducible RNA-binding protein	N	N	15.8538	16.89	16.8242	15.8978	16.361	4	N	16.7273	17.1057	17.1935	17.73	17.1496	4	N	15.2121	NaN	NaN	NaN	15.2121	1	N	NaN	14.6194	NaN	NaN	14.6194	1	N	P60824;D3YU80;K4DI65	CIRBP_MOUSE	CIRBP
EIF4A1	P60843	EIF4A1	Eukaryotic initiation factor 4A-I	N	N	18.8867	19.9886	19.9963	20.1063	19.9925	4	N	19.7134	19.5603	20.1397	19.4947	19.6368	4	N	19.8302	19.54	19.3591	19.8495	19.6851	4	N	19.2407	19.5841	19.0921	19.1209	19.1808	4	N	P60843	IF4A1_MOUSE	EIF4A1
RPS20	P60867	RPS20	40S ribosomal protein S20	N	N	21.6882	21.9596	21.8604	21.8147	21.8376	4	N	21.996	21.7798	21.8114	22.1169	21.9037	4	N	21.5604	21.0395	21.755	21.7098	21.6351	4	N	21.12	21.3013	21.1895	21.5293	21.2454	4	N	P60867	RS20_MOUSE	RPS20
PLN	P61014	PLN	Cardiac phospholamban	N	N	23.1491	24.1923	24.7056	24.6834	24.4378	4	N	23.8719	24.1542	24.125	23.6604	23.9985	4	N	22.5001	21.068	22.9399	23.071	22.72	4	N	19.4574	21.1401	19.7197	20.2684	19.994	4	N	P61014	PPLA_MOUSE	PLN
RAB5B	P61021	RAB5B	Ras-related protein Rab-5B	N	N	NaN	15.9857	15.5542	15.6421	15.6421	3	N	15.9518	16.2324	16.8575	15.7527	16.0921	4	N	NaN	NaN	NaN	NaN	NaN	0	N	15.4805	16.9934	14.6887	14.7598	15.1202	4	N	P61021	RAB5B_MOUSE	RAB5B
RAB10	P61027	RAB10	Ras-related protein Rab-10	N	N	20.5386	19.9227	19.7596	19.7793	19.851	4	N	20.0752	19.7609	19.598	19.9477	19.8543	4	N	19.3423	19.1184	18.2206	16.0141	18.6695	4	N	19.1578	18.4237	18.7558	19.464	18.9568	4	N	P61027	RAB10_MOUSE	RAB10
RAB8B	P61028	RAB8B	Ras-related protein Rab-8B	N	N	15.9488	16.0836	16.9372	16.6303	16.357	4	N	17.5709	17.4321	17.5357	18.3223	17.5533	4	N	NaN	NaN	16.8421	NaN	16.8421	1	N	16.8187	17.8175	16.8415	17.2377	17.0396	4	N	P61028	RAB8B_MOUSE	RAB8B
UBE2D2	P61079;P62838	UBE2D2	Ubiquitin-conjugating enzyme E2 D3	N	N	NaN	18.6613	18.5361	16.7641	18.5361	3	N	18.3297	18.4275	18.3741	15.8536	18.3519	4	N	16.1072	NaN	NaN	NaN	16.1072	1	N	17.3235	19.0039	17.0394	15.9301	17.1815	4	N	P61079;P62838;Q6ZWY6;A0A0G2JE32;A0A0G2JGL0;A0A494BA56;A0A494BAN1	UB2D2_MOUSE;UB2D3_MOUSE	UBE2D2;UBE2D3
UBE2M	P61082	UBE2M	NEDD8-conjugating enzyme Ubc12	N	N	19.8396	20.2566	20.2514	19.9358	20.0936	4	N	20.0505	20.0759	20.2155	19.9361	20.0632	4	N	19.7518	NaN	19.2782	19.0263	19.2782	3	N	19.8418	19.8178	20.402	19.9778	19.9098	4	N	P61082;F6WMC0;F7CDT0	UBC12_MOUSE	UBE2M
UBE2K	P61087	UBE2K	Ubiquitin-conjugating enzyme E2 K	N	N	17.1151	17.7388	17.4444	17.2572	17.3508	4	N	18.1848	18.0891	17.5596	16.9108	17.8243	4	N	NaN	NaN	NaN	NaN	NaN	0	N	13.6287	16.1816	15.9602	15.2715	15.6158	4	N	P61087;D3Z4U3;A0A0J9YUI1	UBE2K_MOUSE	UBE2K
UBE2N	P61089	UBE2N	Ubiquitin-conjugating enzyme E2 N	N	N	19.9678	20.6856	20.5966	19.8084	20.2822	4	N	19.8049	20.1287	20.5107	19.6646	19.9668	4	N	18.3859	NaN	17.976	16.4872	17.976	3	N	15.3494	16.9156	16.7486	17.6756	16.8321	4	N	P61089;A0A1W2P7Z3	UBE2N_MOUSE	UBE2N
FGF1	P61148	FGF1	Fibroblast growth factor 1	N	N	19.1377	19.9944	19.7111	20.014	19.8528	4	N	19.7218	19.4882	19.2381	19.8351	19.605	4	N	19.2327	14.7109	19.1891	18.279	18.734	4	N	19.3322	18.3127	18.8965	19.1766	19.0366	4	N	P61148	FGF1_MOUSE	FGF1
ACTR2	P61161	ACTR2	Actin-related protein 2	N	N	20.5914	21.0718	21.1689	21.0553	21.0635	4	N	21.3013	21.3347	21.161	21.3047	21.303	4	N	20.959	20.0236	20.8079	20.4146	20.6113	4	N	20.8454	20.8229	20.8101	20.9213	20.8341	4	N	P61161	ARP2_MOUSE	ACTR2
ACTR1A	P61164	ACTR1A	Alpha-centractin	N	N	18.1153	18.9639	19.1971	18.5333	18.7486	4	N	19.0596	18.8205	18.9365	18.895	18.9158	4	N	18.9608	NaN	18.9992	17.1333	18.9608	3	N	17.6913	18.4494	18.3299	18.4285	18.3792	4	N	P61164;A0A494BB86	ACTZ_MOUSE	ACTR1A
ACTR1A	P61164;Q8R5C5	ACTR1A	Alpha-centractin	N	N	20.9969	20.8107	20.8499	20.5464	20.8303	4	N	21.1776	21.0889	20.876	21.0845	21.0867	4	N	20.5261	19.0874	20.2805	19.2737	19.7771	4	N	19.9248	20.5198	19.7166	20.343	20.1339	4	N	P61164;Q8R5C5;A0A494BB86	ACTY_MOUSE;ACTZ_MOUSE	ACTR1A;ACTR1B
COPS2	P61202	COPS2	COP9 signalosome complex subunit 2	N	N	18.7727	19.5699	19.5736	19.4974	19.5337	4	N	19.3234	19.3925	19.755	19.1772	19.358	4	N	18.9447	NaN	18.2798	18.1826	18.2798	3	N	19.0237	18.8098	19.4031	18.7269	18.9168	4	N	P61202;A2AQE4	CSN2_MOUSE	COPS2
ARF1	P61205;P84078	ARF1	ADP-ribosylation factor 3	N	N	19.305	20.3368	20.51	20.6703	20.4234	4	N	19.5232	19.4621	20.3549	19.42	19.4926	4	N	20.4223	19.8427	20.1027	20.0626	20.0827	4	N	18.7403	19.5863	19.0931	19.0763	19.0847	4	N	P84078;P61205	ARF1_MOUSE;ARF3_MOUSE	ARF1;ARF3
ARL1	P61211	ARL1	ADP-ribosylation factor-like protein 1	N	N	NaN	14.976	16.4679	16.7263	16.4679	3	N	13.3495	NaN	16.3959	14.1003	14.1003	3	N	15.3914	NaN	NaN	NaN	15.3914	1	N	13.4076	14.9907	11.9337	14.5287	13.9682	4	N	P61211;F8WIB1	ARL1_MOUSE	ARL1
ABCE1	P61222	ABCE1	ATP-binding cassette sub-family E member 1	N	N	18.005	18.7696	18.8371	19.2114	18.8034	4	N	18.5775	18.914	19.1377	19.0026	18.9583	4	N	19.5024	18.8289	19.0715	19.0087	19.0401	4	N	18.9459	19.0345	19.3354	19.6277	19.1849	4	N	P61222	ABCE1_MOUSE	ABCE1
RPL26	P61255	RPL26	60S ribosomal protein L26	N	N	20.6118	20.9555	21.0063	21.0602	20.9809	4	N	21.0782	20.9608	20.9709	21.2917	21.0245	4	N	21.6046	22.9807	22.4782	22.4747	22.4764	4	N	16.5315	19.7431	16.5547	19.1072	17.8309	4	N	P61255;B1ARA3;B1ARA5	RL26_MOUSE	RPL26
RPL27	P61358	RPL27	60S ribosomal protein L27	N	N	21.4332	21.517	21.5975	21.652	21.5572	4	N	21.489	21.617	21.4652	21.5809	21.5349	4	N	21.6412	22.8687	22.6002	22.5932	22.5967	4	N	17.6276	20.2588	17.3701	19.3083	18.4679	4	N	P61358;A2A4Q0	RL27_MOUSE	RPL27
RPL37A	P61514	RPL37A	60S ribosomal protein L37a	N	N	NaN	NaN	16.9767	16.9172	16.9469	2	N	NaN	NaN	14.6062	14.9386	14.7724	2	N	16.8256	17.8596	17.6574	17.2428	17.4501	4	N	NaN	14.3712	NaN	NaN	14.3712	1	N	P61514	RL37A_MOUSE	RPL37A
ARF4	P61750	ARF4	ADP-ribosylation factor 4	N	N	17.6679	18.5292	19.5439	19.4411	18.9851	4	N	19.4807	18.4835	19.7351	18.149	18.9821	4	N	19.5297	19.5076	19.8861	19.7237	19.6267	4	N	19.2914	18.8357	18.903	18.784	18.8694	4	N	P61750;E9Q798;F6UFB9	ARF4_MOUSE	ARF4
ARF4	P61750;P84084	ARF4	ADP-ribosylation factor 4	N	N	17.9454	18.7699	18.8999	18.7673	18.7686	4	N	17.8047	16.3308	18.3929	18.0514	17.928	4	N	NaN	NaN	NaN	13.4936	13.4936	1	N	16.4735	17.2037	17.9723	17.0204	17.1121	4	N	P61750;P84084;E9Q798	ARF4_MOUSE;ARF5_MOUSE	ARF4;ARF5
VBP1	P61759	VBP1	Prefoldin subunit 3	N	N	17.4414	16.9552	16.6992	16.1217	16.8272	4	N	14.6449	16.4802	16.1389	15.6007	15.8698	4	N	NaN	NaN	NaN	NaN	NaN	0	N	15.1981	NaN	15.8238	14.7536	15.1981	3	N	P61759	PFD3_MOUSE	VBP1
ABAT	P61922	ABAT	4-aminobutyrate aminotransferase, mitochondrial	N	N	NaN	NaN	16.2178	16.8212	16.5195	2	N	15.5699	15.2129	16.2165	NaN	15.5699	3	N	17.9912	NaN	NaN	NaN	17.9912	1	N	16.4384	16.0608	16.4714	16.26	16.3492	4	N	P61922;F7C9G3	GABT_MOUSE	ABAT
SUMO2	P61957;Q9Z172	SUMO2	Small ubiquitin-related modifier 2	N	N	19.3453	19.2603	18.9822	18.8406	19.1212	4	N	19.4323	18.9459	19.1866	19.1483	19.1675	4	N	17.7843	16.6672	17.8003	18.0089	17.7923	4	N	17.879	17.688	17.9576	17.6049	17.7835	4	N	P61957;Q9Z172;G3UZA7;D3Z794;G3UWI9;G3UWX9;G3UZ60;G3UZX6;H7BWX9	SUMO2_MOUSE;SUMO3_MOUSE	SUMO2;SUMO3
WDR5	P61965	WDR5	WD repeat-containing protein 5	N	N	NaN	NaN	NaN	NaN	NaN	0	N	NaN	NaN	NaN	NaN	NaN	0	N	NaN	NaN	NaN	NaN	NaN	0	N	15.6009	15.2066	16.0441	14.7163	15.4037	4	Y	P61965;F6Q3W0	WDR5_MOUSE	WDR5
NUTF2	P61971	NUTF2	Nuclear transport factor 2	N	N	20.5724	20.8679	20.8806	20.1779	20.7201	4	N	20.6837	21.0496	21.0884	21.0214	21.0355	4	N	20.467	19.7749	20.3019	20.1422	20.222	4	N	20.4451	19.9758	20.9596	20.9252	20.6852	4	N	P61971	NTF2_MOUSE	NUTF2
HNRNPK	P61979	HNRNPK	Heterogeneous nuclear ribonucleoprotein K	Y	N	21.3248	21.145	21.2551	21.0898	21.2001	4	N	21.2278	21.0337	21.2644	20.9586	21.1307	4	N	20.3436	19.0002	19.9103	19.7159	19.8131	4	N	18.8255	19.3063	19.2863	19.1409	19.2136	4	N	P61979;A0A286YDM3;B2M1R6;H3BK96;H3BKD0;H3BKI8;H3BLL4	HNRPK_MOUSE	HNRNPK
YWHAG	P61982	YWHAG	14-3-3 protein gamma	N	N	23.5928	23.43	23.2513	23.22	23.3407	4	N	23.3766	23.3709	23.2732	23.0505	23.322	4	N	22.7825	21.5183	21.8697	21.6565	21.7631	4	N	22.4142	22.3751	22.6684	22.5606	22.4874	4	N	P61982	1433G_MOUSE	YWHAG
YWHAB	P61982;P68254;P68510;Q9CQV8	YWHAB	14-3-3 protein gamma	N	N	22.6787	NaN	NaN	NaN	22.6787	1	N	17.0858	16.1175	17.4006	16.8655	16.9756	4	N	NaN	NaN	NaN	NaN	NaN	0	N	NaN	16.6021	NaN	NaN	16.6021	1	N	P61982;P68254;P68510;Q9CQV8;A2A5N1	1433B_MOUSE;1433F_MOUSE;1433G_MOUSE;1433T_MOUSE	YWHAB;YWHAG;YWHAH;YWHAQ
YWHAG	P61982;P68510	YWHAG	14-3-3 protein gamma	N	N	20.5357	15.0119	16.0556	14.9891	15.5338	4	N	NaN	NaN	15.3712	NaN	15.3712	1	N	NaN	NaN	NaN	NaN	NaN	0	N	NaN	NaN	15.7727	14.3696	15.0712	2	N	P61982;P68510	1433F_MOUSE;1433G_MOUSE	YWHAG;YWHAH
YWHAB	P61982;Q9CQV8	YWHAB	14-3-3 protein gamma	N	N	21.7769	21.6311	21.0916	20.5446	21.3614	4	N	23.0076	21.9755	21.153	22.2904	22.1329	4	N	20.9553	18.2713	20.5633	20.9077	20.7355	4	N	20.8051	21.105	20.5791	20.8292	20.8171	4	N	P61982;Q9CQV8;A2A5N1	1433B_MOUSE;1433G_MOUSE	YWHAB;YWHAG
RRAS2	P62071	RRAS2	Ras-related protein R-Ras2	N	N	19.1173	19.0885	19.1795	19.2936	19.1484	4	N	18.9068	18.8095	19.494	18.9446	18.9257	4	N	19.3519	18.9432	19.2854	19.2982	19.2918	4	N	19.0757	18.4975	19.2258	19.0453	19.0605	4	N	P62071	RRAS2_MOUSE	RRAS2
TIMM13	P62075	TIMM13	Mitochondrial import inner membrane translocase subunit Tim13	N	N	19.369	18.0908	17.9902	17.0291	18.0405	4	N	17.057	17.6612	17.8581	17.4067	17.534	4	N	NaN	NaN	15.5715	NaN	15.5715	1	N	NaN	NaN	NaN	NaN	NaN	0	N	P62075;A0A1W2P7H2	TIM13_MOUSE	TIMM13
RPS7	P62082	RPS7	40S ribosomal protein S7	N	N	21.9573	21.8448	21.9391	22.0731	21.9482	4	N	22.0146	21.9073	21.9867	22.1579	22.0006	4	N	21.7888	19.4432	22.0323	21.635	21.7119	4	N	15.5754	19.6436	15.486	19.7861	17.6095	4	N	P62082	RS7_MOUSE	RPS7
PPP1CA	P62137	PPP1CA	Serine/threonine-protein phosphatase PP1-alpha catalytic subunit	N	N	18.4274	18.825	18.7342	18.8083	18.7712	4	N	18.9959	18.738	19.0641	18.7209	18.867	4	N	18.7405	17.3683	18.5871	18.1473	18.3672	4	N	19.0885	18.8909	19.0181	19.0692	19.0436	4	N	P62137	PP1A_MOUSE	PPP1CA
PPP1CA	P62137;P62141;P63087	PPP1CA	Serine/threonine-protein phosphatase PP1-alpha catalytic subunit	N	N	19.5386	19.3789	19.7028	19.0849	19.4587	4	N	19.6182	18.9498	19.5435	19.0859	19.3147	4	N	19.8986	18.1248	19.4688	19.4995	19.4841	4	N	20.3238	20.3238	20.5145	20.2259	20.3238	4	N	P62137;P62141;P63087;A0A0G2JFF1;A0A0G2JGC1	PP1A_MOUSE;PP1B_MOUSE;PP1G_MOUSE	PPP1CA;PPP1CB;PPP1CC
PPP1CA	P62137;P63087	PPP1CA	Serine/threonine-protein phosphatase PP1-alpha catalytic subunit	N	N	NaN	NaN	17.4275	16.9716	17.1995	2	N	NaN	17.7553	17.3996	NaN	17.5774	2	N	17.0844	NaN	NaN	NaN	17.0844	1	N	17.749	18.1992	17.9325	17.5491	17.8408	4	N	P62137;P63087;A0A0G2JFF1;A0A0G2JGC1	PP1A_MOUSE;PP1G_MOUSE	PPP1CA;PPP1CC
PPP1CB	P62141	PPP1CB	Serine/threonine-protein phosphatase PP1-beta catalytic subunit	N	N	21.0091	20.5957	21.1044	21.1083	21.0568	4	N	20.5947	20.9574	21.1293	20.7926	20.875	4	N	21.2547	20.8646	20.9861	20.7233	20.9253	4	N	21.4134	21.15	21.5259	21.4005	21.4069	4	N	P62141;A0A0J9YUU8	PP1B_MOUSE	PPP1CB
PPP1CB	P62141;P63087	PPP1CB	Serine/threonine-protein phosphatase PP1-beta catalytic subunit	N	N	NaN	NaN	15.7138	NaN	15.7138	1	N	16.2862	16.4823	14.3842	16.3829	16.3345	4	N	NaN	NaN	NaN	NaN	NaN	0	N	15.8582	14.2107	15.9984	15.1528	15.5055	4	N	P62141;P63087;A0A0G2JFF1;A0A0G2JGC1	PP1B_MOUSE;PP1G_MOUSE	PPP1CB;PPP1CC
PSMC1	P62192	PSMC1	26S proteasome regulatory subunit 4	N	N	20.6167	20.8376	21.071	20.931	20.8843	4	N	20.8832	20.8339	21.0213	20.891	20.8871	4	N	20.9561	20.2845	20.9785	20.6418	20.799	4	N	20.7638	21.1692	20.8289	20.9779	20.9034	4	N	P62192	PRS4_MOUSE	PSMC1
PSMC5	P62196	PSMC5	26S proteasome regulatory subunit 8	N	N	20.033	20.3306	20.351	20.3242	20.3274	4	N	20.3727	20.1924	20.4485	20.262	20.3173	4	N	20.1854	19.1811	19.9429	19.8218	19.8824	4	N	19.9975	19.6501	20.1159	20.1182	20.0567	4	N	P62196;Q8K1K2	PRS8_MOUSE	PSMC5
RPS8	P62242	RPS8	40S ribosomal protein S8	Y	N	21.4125	21.3031	21.5392	21.5974	21.4759	4	N	21.0363	21.148	21.3896	21.1461	21.1471	4	N	22.1501	24.0227	23.1752	23.706	23.4406	4	N	19.9457	20.9844	19.6759	20.4367	20.1912	4	N	P62242	RS8_MOUSE	RPS8
RPS15A	P62245	RPS15A	40S ribosomal protein S15a	Y	N	21.0834	21.3407	21.3868	21.578	21.3638	4	N	21.3771	21.1509	21.0812	21.3986	21.264	4	N	21.3422	20.4361	21.0556	20.9839	21.0198	4	N	19.8316	20.1795	19.9154	20.0547	19.985	4	N	P62245;F8WJ41	RS15A_MOUSE	RPS15A
YWHAE	P62259	YWHAE	14-3-3 protein epsilon	N	N	21.7118	21.6744	21.8282	21.4688	21.6931	4	N	21.6194	21.7567	21.8446	21.5473	21.688	4	N	20.769	19.4063	20.8124	20.2139	20.4915	4	N	19.4457	19.8182	20.2205	20.2826	20.0194	4	N	P62259;F6WA09	1433E_MOUSE	YWHAE
RPS14	P62264	RPS14	40S ribosomal protein S14	N	N	21.7346	22.1252	22.1158	22.1418	22.1205	4	N	21.991	21.7642	21.9872	22.1459	21.9891	4	N	22.2886	22.2567	22.4808	22.2264	22.2726	4	N	21.0066	20.9656	20.8658	21.3977	20.9861	4	N	P62264;D3YVF4;D3Z7I1	RS14_MOUSE	RPS14
RPS23	P62267	RPS23	40S ribosomal protein S23	Y	N	19.8947	20.0452	20.2227	20.3285	20.1339	4	N	20.4835	20.4534	20.2374	20.7236	20.4684	4	N	20.509	21.0989	20.6437	20.9106	20.7772	4	N	19.8697	19.7344	19.6998	20.0195	19.8021	4	N	P62267	RS23_MOUSE	RPS23
RPS18	P62270	RPS18	40S ribosomal protein S18	N	N	22.1727	22.293	22.3184	22.3329	22.3057	4	N	22.3822	22.3349	22.3143	22.5581	22.3585	4	N	22.3842	23.1894	23.2649	22.9284	23.0589	4	N	16.815	20.6881	17.527	20.0742	18.8006	4	N	P62270;A0A1Y7VKY1;F6YVP7;S4R1N6	RS18_MOUSE	RPS18
RPS29	P62274	RPS29	40S ribosomal protein S29	N	N	19.5598	18.06	18.0902	17.7442	18.0751	4	N	19.2953	18.6419	19.005	18.9069	18.956	4	N	19.3522	19.2817	18.3179	20.416	19.317	4	N	NaN	18.6553	NaN	15.0328	16.844	2	N	P62274	RS29_MOUSE	RPS29
RPS11	P62281	RPS11	40S ribosomal protein S11	N	N	20.8301	20.853	21.0085	21.1504	20.9307	4	N	21	20.9191	20.8149	21.1721	20.9596	4	N	21.3567	21.8562	21.57	21.5964	21.5832	4	N	20.7697	20.4795	20.7702	20.9338	20.7699	4	N	P62281;A0A1B0GRR3;A0A1B0GSE8	RS11_MOUSE	RPS11
RPS13	P62301	RPS13	40S ribosomal protein S13	N	N	21.7858	21.7018	21.4801	21.559	21.6304	4	N	21.9555	21.7902	21.6384	21.9505	21.8704	4	N	21.5735	21.2764	21.7341	21.3233	21.4484	4	N	15.0382	19.542	15.8944	19.3925	17.6434	4	N	P62301;A0A0U1RQ71;Q921R2	RS13_MOUSE	RPS13
SNRPE	P62305	SNRPE	Small nuclear ribonucleoprotein E	N	N	NaN	18.2363	18.2379	17.7038	18.2363	3	N	18.4859	18.5322	18.731	17.6993	18.509	4	N	NaN	NaN	NaN	NaN	NaN	0	N	NaN	16.3167	15.2671	NaN	15.7919	2	N	P62305;E9Q4F4;E9Q0W8	RUXE_MOUSE	SNRPE
SNRPF	P62307	SNRPF	Small nuclear ribonucleoprotein F	N	N	NaN	17.1556	16.0476	NaN	16.6016	2	N	16.9543	16.4576	16.3602	16.8275	16.6426	4	N	14.3962	NaN	NaN	NaN	14.3962	1	N	14.1421	15.2127	14.4753	15.1265	14.8009	4	N	P62307	RUXF_MOUSE	SNRPF
LSM6	P62313	LSM6	U6 snRNA-associated Sm-like protein LSm6	N	N	NaN	18.3593	18.0751	17.3106	18.0751	3	N	NaN	18.0559	17.9322	16.9564	17.9322	3	N	NaN	NaN	NaN	15.7532	15.7532	1	N	NaN	15.7012	NaN	NaN	15.7012	1	N	P62313	LSM6_MOUSE	LSM6
SNRPD1	P62315	SNRPD1	Small nuclear ribonucleoprotein Sm D1	N	N	NaN	17.652	17.582	18.4068	17.652	3	N	18.1446	17.752	17.4281	18.7925	17.9483	4	N	18.4165	18.3315	18.9041	19.1203	18.6603	4	N	NaN	14.9043	NaN	15.2447	15.0745	2	N	P62315	SMD1_MOUSE	SNRPD1
SNRPD2	P62317	SNRPD2	Small nuclear ribonucleoprotein Sm D2	Y	N	18.5416	18.8053	17.9976	18.4842	18.5129	4	N	18.5618	18.911	18.2588	18.5324	18.5471	4	N	18.0372	19.1619	19.1108	18.7046	18.9077	4	N	17.6198	17.5112	18.085	18.1917	17.8524	4	N	P62317	SMD2_MOUSE	SNRPD2
SNRPD3	P62320	SNRPD3	Small nuclear ribonucleoprotein Sm D3	N	N	18.7307	19.2044	18.9693	18.6726	18.85	4	N	19.27	19.3839	18.9747	19.5628	19.327	4	N	19.3408	18.2406	18.982	19.3341	19.1581	4	N	16.1546	16.3732	16.9132	17.6488	16.6432	4	N	P62320;A0A1W2P7K5	SMD3_MOUSE	SNRPD3
ARF6	P62331	ARF6	ADP-ribosylation factor 6	N	N	NaN	17.0987	16.2117	17.0437	17.0437	3	N	14.7043	NaN	16.6405	NaN	15.6724	2	N	NaN	NaN	15.6217	NaN	15.6217	1	N	15.9864	NaN	NaN	14.665	15.3257	2	N	P62331	ARF6_MOUSE	ARF6
PSMC6	P62334	PSMC6	26S proteasome regulatory subunit 10B	N	N	18.9958	19.377	19.5741	19.2495	19.3133	4	N	19.5868	19.4621	19.6811	19.1954	19.5244	4	N	18.6347	NaN	18.5596	17.143	18.5596	3	N	18.9453	18.9071	19.1756	18.6037	18.9262	4	N	P62334	PRS10_MOUSE	PSMC6
EEF1A2	P62631	EEF1A2	Elongation factor 1-alpha 2	N	N	24.4	24.2108	24.1643	24.184	24.1974	4	N	24.0003	23.8927	24.2457	24.1084	24.0544	4	N	24.4321	23.1353	23.1999	23.6222	23.4111	4	N	24.1408	24.0483	23.9518	23.9684	24.0084	4	N	P62631	EF1A2_MOUSE	EEF1A2
RPS4X	P62702	RPS4X	40S ribosomal protein S4, X isoform	N	N	20.3168	20.7672	20.9748	21.0556	20.871	4	N	21.0572	21.0178	21.0113	21.1981	21.0375	4	N	21.3565	21.9207	21.7006	21.6688	21.6847	4	N	20.7367	20.9093	20.5295	20.9802	20.823	4	N	P62702	RS4X_MOUSE	RPS4X
PPP2CA	P62715;P63330	PPP2CA	Serine/threonine-protein phosphatase 2A catalytic subunit beta isoform	N	N	21.7955	22.0021	22.1213	21.9277	21.9649	4	N	21.1784	21.1859	21.8054	21.3595	21.2727	4	N	21.9186	21.0706	21.7387	21.3025	21.5206	4	N	21.711	21.7474	22.1365	21.9526	21.85	4	N	P62715;P63330	PP2AA_MOUSE;PP2AB_MOUSE	PPP2CA;PPP2CB
RPL18A	P62717	RPL18A	60S ribosomal protein L18a	N	N	17.6931	19.1649	19.3391	19.4473	19.252	4	N	18.8661	18.9173	18.7192	19.3156	18.8917	4	N	19.721	19.4173	19.6594	19.875	19.6902	4	N	18.5634	18.1996	18.5284	18.7703	18.5459	4	N	P62717;A0A1D5RLW5;A0A1D5RM79;A0A1D5RM85;A0A1D5RME4	RL18A_MOUSE	RPL18A
AP2S1	P62743	AP2S1	AP-2 complex subunit sigma	N	N	19.8728	20.0935	20.6806	20.6617	20.3776	4	N	20.0393	20.2372	20.6642	20.633	20.4351	4	N	20.491	19.5257	20.4768	19.2725	20.0013	4	N	19.0453	18.3793	18.8186	19.3834	18.9319	4	N	P62743;A0A0U1RPS0	AP2S1_MOUSE	AP2S1
RHOB	P62746	RHOB	Rho-related GTP-binding protein RhoB	N	N	NaN	NaN	14.5381	14.1841	14.3611	2	N	NaN	15.3754	14.59	NaN	14.9827	2	N	15.6152	NaN	16.0072	NaN	15.8112	2	N	15.4064	15.6804	15.6113	15.5972	15.6042	4	N	P62746	RHOB_MOUSE	RHOB
RHOA	P62746;Q62159;Q9QUI0	RHOA	Rho-related GTP-binding protein RhoB	N	N	16.0707	16.1811	17.0644	16.7107	16.4459	4	N	16.4101	15.6516	16.8966	15.4295	16.0308	4	N	NaN	NaN	NaN	NaN	NaN	0	N	16.4318	16.8105	15.6192	16.0216	16.2267	4	N	P62746;Q62159;Q9QUI0;Q9CR99;A0A0A6YXF6;A0A0G2JEP8;H3BL56	RHOA_MOUSE;RHOB_MOUSE;RHOC_MOUSE	RHOA;RHOB;RHOC
HPCA	P62748;P84075;Q91X97	HPCA	Hippocalcin-like protein 1	N	N	23.9132	22.5813	20.2794	22.9526	22.7669	4	N	23.5929	22.4146	23.1462	23.2765	23.2114	4	N	22.1858	NaN	17.4303	15.9582	17.4303	3	N	13.0672	17.6464	18.1005	18.1197	17.8734	4	N	P84075;Q91X97;P62748;D3YVA2;E9PV73	HPCA_MOUSE;HPCL1_MOUSE;NCALD_MOUSE	HPCA;HPCAL1;NCALD
RPL23A	P62751	RPL23A	60S ribosomal protein L23a	N	N	20.343	20.6924	20.6609	20.7072	20.6767	4	N	20.7046	20.5124	20.6696	20.5286	20.5991	4	N	20.9081	22.0991	21.788	21.6408	21.7144	4	N	16.1033	19.521	15.2309	18.3922	17.2478	4	N	P62751	RL23A_MOUSE	RPL23A
RPS6	P62754	RPS6	40S ribosomal protein S6	N	N	21.1375	21.0887	21.4416	21.5609	21.2896	4	N	21.4391	21.2419	21.1389	21.5464	21.3405	4	N	21.5136	21.0632	21.1264	21.5465	21.32	4	N	19.1152	19.9044	18.624	19.8015	19.4584	4	N	P62754	RS6_MOUSE	RPS6
MTPN	P62774	MTPN	Myotrophin	N	N	NaN	15.0513	14.747	15.5281	15.0513	3	N	15.5256	15.1826	15.0396	15.0382	15.1111	4	N	NaN	NaN	NaN	NaN	NaN	0	N	13.9057	NaN	14.3823	13.3538	13.9057	3	N	P62774	MTPN_MOUSE	MTPN
H4F16	P62806	H4F16	Histone H4	N	N	27.7463	26.8663	26.8045	26.9758	26.921	4	N	26.961	26.8997	26.9015	27.2047	26.9312	4	N	27.363	28.6273	28.4383	28.4564	28.4473	4	N	22.9049	25.5383	22.7555	24.8465	23.8757	4	N	P62806	H4_MOUSE	H4F16
ATP6V1B2	P62814	ATP6V1B2	V-type proton ATPase subunit B, brain isoform	N	N	18.8537	19.1871	19.516	19.1466	19.1668	4	N	18.909	19.5374	19.4659	19.243	19.3545	4	N	19.1565	19.6649	19.1885	18.9428	19.1725	4	N	20.0661	19.9681	19.8658	19.8869	19.9275	4	N	P62814	VATB2_MOUSE	ATP6V1B2
RAB1A	P62821	RAB1A	Ras-related protein Rab-1A	Y	N	19.36	21.1118	20.8952	21.0079	20.9515	4	N	20.7617	21.0967	20.8423	20.9171	20.8797	4	N	20.9263	20.0487	21.2598	20.9572	20.9418	4	N	20.4378	20.2355	20.434	20.6809	20.4359	4	N	P62821;Q5SW86;Q5SW87;Q5SW88	RAB1A_MOUSE	RAB1A
RAN	P62827	RAN	GTP-binding nuclear protein Ran	N	N	22.9722	23.1134	22.8451	22.9877	22.98	4	N	23.0406	22.8077	22.6641	22.9945	22.9011	4	N	23.043	22.1401	22.9678	22.6779	22.8229	4	N	21.7559	21.7089	21.614	21.9594	21.7324	4	N	P62827	RAN_MOUSE	RAN
RPL23	P62830	RPL23	60S ribosomal protein L23	N	N	18.9352	20.2118	20.4536	20.3636	20.2877	4	N	19.9407	20.0009	20.6202	20.1561	20.0785	4	N	21.0238	21.1055	21.1983	21.0761	21.0908	4	N	20.4497	20.0184	20.3724	20.6722	20.4111	4	N	P62830;A2A6F8	RL23_MOUSE	RPL23
RAP1A	P62835	RAP1A	Ras-related protein Rap-1A	N	N	NaN	18.5604	17.9532	18.8889	18.5604	3	N	16.592	17.0714	17.9031	16.0908	16.8317	4	N	18.8683	18.2021	17.941	18.5676	18.3848	4	N	16.3929	17.5676	16.8364	16.6603	16.7484	4	N	P62835;A0A0G2JE52	RAP1A_MOUSE	RAP1A
RAP1A	P62835;Q99JI6	RAP1A	Ras-related protein Rap-1A	N	N	21.7024	21.9137	22.1976	22.3493	22.0556	4	N	21.9877	22.3679	22.198	22.2976	22.2478	4	N	22.0702	21.4459	22.1272	22.0419	22.056	4	N	21.5379	21.9049	21.5351	21.7092	21.6236	4	N	P62835;Q99JI6;A0A0G2JDL9;A0A0G2JE52;A0A0G2JED9	RAP1A_MOUSE;RAP1B_MOUSE	RAP1A;RAP1B
RPS15	P62843	RPS15	40S ribosomal protein S15	N	N	20.7046	21.0285	20.8881	20.8195	20.8538	4	N	20.7702	20.6481	21.1109	21.1265	20.9405	4	N	21.1238	20.4399	21.541	20.9599	21.0418	4	N	14.4459	19.6266	NaN	18.7128	18.7128	3	N	P62843;D3YTQ9	RS15_MOUSE	RPS15
RPS24	P62849	RPS24	40S ribosomal protein S24	N	N	18.9402	19.4021	19.5153	19.4576	19.4299	4	N	19.4739	19.02	19.3999	19.5641	19.4369	4	N	19.9981	21.6771	21.2374	21.5561	21.3967	4	N	16.0475	18.0377	15.5435	17.3953	16.7214	4	N	P62849;A0A286YEB7	RS24_MOUSE	RPS24
RPS25	P62852	RPS25	40S ribosomal protein S25	N	N	22.4905	22.4724	22.5415	22.4375	22.4815	4	N	22.5125	22.5221	22.5111	22.7375	22.5173	4	N	22.6188	22.586	22.7853	22.9734	22.702	4	N	20.7732	21.0477	20.7685	21.5595	20.9104	4	N	P62852;A0A1L1SQA8	RS25_MOUSE	RPS25
RPS26	P62855	RPS26	40S ribosomal protein S26	N	N	22.208	22.1925	22.35	22.3453	22.2767	4	N	22.0626	22.1814	22.3357	21.7633	22.122	4	N	22.6244	22.0675	22.865	23.148	22.7447	4	N	20.7734	20.6931	20.9348	21.2042	20.8541	4	N	P62855	RS26_MOUSE	RPS26
RPS28	P62858	RPS28	40S ribosomal protein S28	N	N	20.741	20.7485	20.9673	19.9175	20.7447	4	N	20.2136	20.2896	20.5741	19.6676	20.2516	4	N	18.1817	NaN	16.3247	17.4475	17.4475	3	N	18.6973	17.773	19.074	19.2226	18.8856	4	N	P62858;G3UYV7	RS28_MOUSE	RPS28
FAU	P62862	FAU	40S ribosomal protein S30	N	N	NaN	NaN	NaN	NaN	NaN	0	N	NaN	NaN	NaN	NaN	NaN	0	N	NaN	17.5211	16.9854	18.2783	17.5211	3	Y	NaN	NaN	NaN	NaN	NaN	0	N	P62862;A0A494B9Z0;Q642K5;A0A494BBA8	RS30_MOUSE	FAU
ELOB	P62869	ELOB	Elongin-B	N	N	20.0212	20.0928	20.1079	19.4667	20.057	4	N	19.8572	20.0912	20.0162	19.8891	19.9527	4	N	17.8434	NaN	17.7597	17.4265	17.7597	3	N	17.8261	18.9298	18.7175	18.6133	18.6654	4	N	P62869;A0A3B2WBM3	ELOB_MOUSE	ELOB
GNB1	P62874	GNB1	Guanine nucleotide-binding protein G(I)/G(S)/G(T) subunit beta-1	N	N	18.2915	18.1566	18.8466	17.9989	18.224	4	N	18.3181	18.198	18.4793	18.2679	18.293	4	N	19.2544	20.1512	19.9092	19.7991	19.8541	4	N	21.0509	20.8046	20.8881	20.8563	20.8722	4	N	P62874	GBB1_MOUSE	GNB1
GNB1	P62874;P62880	GNB1	Guanine nucleotide-binding protein G(I)/G(S)/G(T) subunit beta-1	N	N	18.9098	19.3707	19.6891	19.8043	19.5299	4	N	19.1035	19.2345	19.5454	19.619	19.3899	4	N	19.8121	NaN	19.5155	19.734	19.734	3	N	20.1805	20.4997	19.7676	19.4893	19.9741	4	N	P62874;P62880;E9QKR0;D3YZX3;E9PWM7	GBB1_MOUSE;GBB2_MOUSE	GNB1;GNB2
GNB2	P62880	GNB2	Guanine nucleotide-binding protein G(I)/G(S)/G(T) subunit beta-2	N	N	18.5682	18.4412	18.6934	18.0748	18.5047	4	N	17.6989	17.4627	18.1557	18.0652	17.882	4	N	20.1415	20.2697	20.2895	20.1145	20.2056	4	N	20.7545	20.7632	20.4787	20.6541	20.7043	4	N	P62880;E9QKR0;D3YZX3;D3Z1M1;E9PWM7	GBB2_MOUSE	GNB2
RPL30	P62889	RPL30	60S ribosomal protein L30	N	N	19.4919	18.9051	18.8227	17.9437	18.8639	4	N	18.7818	18.2045	19.0511	18.6437	18.7127	4	N	20.1844	20.4524	19.8967	20.1576	20.171	4	N	19.7018	19.3049	19.7524	19.439	19.5704	4	N	P62889;A0A2I3BQF4	RL30_MOUSE	RPL30
RPL39	P62892	RPL39	60S ribosomal protein L39	N	N	NaN	NaN	NaN	NaN	NaN	0	N	NaN	15.4102	16.5105	15.4989	15.4989	3	N	17.3604	19.5891	NaN	NaN	18.4748	2	N	NaN	NaN	NaN	NaN	NaN	0	N	P62892	RL39_MOUSE	RPL39
CYCS	P62897	CYCS	Cytochrome c, somatic	N	N	25.8852	26.107	26.1259	25.6486	25.9961	4	N	26.0787	26.1639	25.9494	26.0038	26.0413	4	N	25.394	25.3901	25.6173	25.722	25.5056	4	N	25.3121	25.114	25.259	25.6062	25.2855	4	N	P62897	CYC_MOUSE	CYCS
RPL31	P62900	RPL31	60S ribosomal protein L31	N	N	21.1483	21.346	21.3624	21.5273	21.3542	4	N	21.429	21.3765	21.2797	21.5989	21.4028	4	N	21.3932	21.3776	21.5712	21.6488	21.4822	4	N	15.6057	19.529	15.3163	18.9023	17.254	4	N	P62900;A0A0A6YX26;A0A0A6YXL3	RL31_MOUSE	RPL31
RPS3	P62908	RPS3	40S ribosomal protein S3	N	N	22.2015	22.2929	22.3682	22.4386	22.3305	4	N	22.2182	22.144	22.1828	22.24	22.2005	4	N	22.3027	21.9256	22.1138	22.0055	22.0597	4	N	21.2576	21.5665	21.3356	21.427	21.3813	4	N	P62908;D3YV43;A0A140LI77	RS3_MOUSE	RPS3
RPL32	P62911	RPL32	60S ribosomal protein L32	Y	N	20.3797	20.7029	20.7584	20.7116	20.7073	4	N	20.5278	20.823	20.2204	21.036	20.6754	4	N	19.7977	20.9519	19.6118	21.8274	20.3748	4	N	NaN	19.4533	16.1322	17.4041	17.4041	3	N	P62911	RL32_MOUSE	RPL32
RPL8	P62918	RPL8	60S ribosomal protein L8	N	N	20.8849	21.5705	21.5552	21.7062	21.5629	4	N	21.1825	21.1815	21.4611	21.3132	21.2478	4	N	21.9285	22.3936	22.0931	22.3528	22.223	4	N	20.3302	20.8548	20.2039	20.8342	20.5822	4	N	P62918	RL8_MOUSE	RPL8
FBXO40	P62932	FBXO40	F-box only protein 40	N	N	NaN	17.5985	17.8055	17.8538	17.8055	3	N	17.6664	17.1313	17.9452	17.9072	17.7868	4	N	18.7664	18.924	18.9011	19.031	18.9125	4	N	19.2707	19.105	19.6054	19.2761	19.2734	4	N	P62932	FBX40_MOUSE	FBXO40
YBX1	P62960	YBX1	Y-box-binding protein 1	Y	N	20.7714	20.9242	20.9448	20.7892	20.8567	4	N	21.0679	21.0243	20.9846	21.1913	21.0461	4	N	20.9163	20.4949	20.6695	20.6894	20.6794	4	N	NaN	18.6235	NaN	18.4009	18.5122	2	N	P62960;A2BGG7	YBOX1_MOUSE	YBX1
YBX1	P62960;Q9JKB3;Q9Z2C8	YBX1	Y-box-binding protein 1	Y	N	19.1715	19.3655	19.7862	19.6606	19.5131	4	N	18.6137	18.6654	19.7898	19.1087	18.887	4	N	19.557	17.9033	18.6373	19.1295	18.8834	4	N	NaN	17.3854	NaN	17.0715	17.2285	2	N	P62960;Q9JKB3;Q9Z2C8;A0A0A0MQD2;B2RUF0	YBOX1_MOUSE;YBOX2_MOUSE;YBOX3_MOUSE	YBX1;YBX2;YBX3
PFN1	P62962	PFN1	Profilin-1	N	N	23.6331	23.6003	23.542	23.363	23.5711	4	N	23.4212	23.683	23.7728	23.2742	23.5521	4	N	22.652	21.5201	22.4923	22.3652	22.4288	4	N	22.9712	22.989	23.1611	23.1081	23.0485	4	N	P62962	PROF1_MOUSE	PFN1
RPS27A	P62983	RPS27A	Ubiquitin-40S ribosomal protein S27a	N	N	23.8531	23.0513	22.9242	23.2438	23.1476	4	N	23.432	23.0806	23.1242	23.1063	23.1153	4	N	22.6686	21.8901	21.9987	21.9316	21.9651	4	N	21.8445	22.1623	21.9416	21.9869	21.9643	4	N	P0CG49;P0CG50;P62983;P62984;E9QNP0;E9Q9J0;A0A0A6YW67;E9Q4P0;E9Q5F6;Q5SX22	RS27A_MOUSE	RPS27A
TRA2B	P62996	TRA2B	Transformer-2 protein homolog beta	N	N	17.4056	17.2942	17.7978	17.5398	17.4727	4	N	16.7993	17.5957	17.4889	17.4436	17.4662	4	N	17.1215	NaN	NaN	NaN	17.1215	1	N	NaN	16.4628	NaN	16.4918	16.4773	2	N	P62996;F8WJG3	TRA2B_MOUSE	TRA2B
RAC1	P63001	RAC1	Ras-related C3 botulinum toxin substrate 1	N	N	21.9442	21.5914	21.3996	21.3366	21.4955	4	N	21.7345	21.8112	21.7453	21.9611	21.7782	4	N	21.989	21.6303	21.9468	21.6942	21.8205	4	N	21.8468	22.1897	21.9094	22.0161	21.9628	4	N	P60764;P63001;Q05144;Q3TLP8;A0A2R8VHH0;A2AC13	RAC1_MOUSE	RAC1
PAFAH1B1	P63005	PAFAH1B1	Platelet-activating factor acetylhydrolase IB subunit beta	N	N	19.2597	20.2419	20.5714	20.5859	20.4067	4	N	20.315	20.4592	20.4414	20.5298	20.4503	4	N	20.6701	20.8935	20.6501	20.5461	20.6601	4	N	20.9124	20.7468	20.8585	20.7006	20.8026	4	N	P63005;Q5SW16	LIS1_MOUSE	PAFAH1B1
RAB3A	P63011	RAB3A	Ras-related protein Rab-3A	N	N	19.7901	20.2708	20.0956	20.0886	20.0921	4	N	20.2691	20.0697	19.6708	19.8449	19.9573	4	N	19.8305	18.3083	19.9496	19.687	19.7587	4	N	18.6422	19.4673	18.8234	19.0609	18.9422	4	N	P63011	RAB3A_MOUSE	RAB3A
HSPA8	P63017	HSPA8	Heat shock cognate 71 kDa protein	Y	N	25.0554	25.0331	25.0125	25.0478	25.0405	4	N	24.9415	24.9487	24.9968	24.9961	24.9724	4	N	24.9936	24.1556	24.7417	24.67	24.7058	4	N	24.4619	24.3447	24.4669	24.742	24.4644	4	N	P63017;D3Z5E2;Q504P4	HSP7C_MOUSE	HSPA8
VAMP3	P63024	VAMP3	Vesicle-associated membrane protein 3	N	N	18.4812	18.9953	19.0071	18.5169	18.7561	4	N	18.1419	18.5528	18.7582	18.9614	18.6555	4	N	17.5363	NaN	17.5524	NaN	17.5443	2	N	13.5383	17.4842	NaN	17.0472	17.0472	3	N	P63024	VAMP3_MOUSE	VAMP3
VAMP2	P63024;P63044	VAMP2	Vesicle-associated membrane protein 3	N	N	15.5472	18.4164	18.2515	18.1418	18.1966	4	N	17.9482	18.1302	18.6667	17.8432	18.0392	4	N	NaN	NaN	17.6945	17.2507	17.4726	2	N	NaN	15.8519	NaN	NaN	15.8519	1	N	P63024;P63044;B0QZN5	VAMP2_MOUSE;VAMP3_MOUSE	VAMP2;VAMP3
TPT1	P63028	TPT1	Translationally-controlled tumor protein	N	N	20.5232	20.3581	20.4516	19.7414	20.4049	4	N	20.2344	20.5828	20.5223	20.2953	20.4088	4	N	19.4442	18.0144	19.2379	18.5116	18.8748	4	N	19.1833	19.604	19.1977	19.5476	19.3727	4	N	P63028;D3YU75	TCTP_MOUSE	TPT1
MPC1	P63030	MPC1	Mitochondrial pyruvate carrier 1	N	N	21.703	22.1916	22.1711	21.6428	21.9371	4	N	21.7311	21.7336	22.0258	21.1664	21.7323	4	N	21.1979	20.4729	21.1856	20.8563	21.021	4	N	20.4013	20.5103	20.8	20.5469	20.5286	4	N	P63030;D3YWY6;D3Z5S0;D3Z786;E9Q0V4	MPC1_MOUSE	MPC1
DNAJA1	P63037	DNAJA1	DnaJ homolog subfamily A member 1	N	N	NaN	15.8061	17.029	16.0009	16.0009	3	N	NaN	16.998	16.8291	16.952	16.952	3	N	16.6936	NaN	NaN	NaN	16.6936	1	N	16.8462	16.6345	17.2518	17.317	17.049	4	N	P63037	DNJA1_MOUSE	DNAJA1
HSPD1	P63038	HSPD1	60 kDa heat shock protein, mitochondrial	Y	N	25.3804	25.3177	25.3416	25.3421	25.3418	4	N	25.2099	25.2045	25.1243	25.2986	25.2072	4	N	24.9872	23.4381	24.6258	24.5328	24.5793	4	N	23.8937	24.2159	23.8296	24.2845	24.0548	4	N	P63038	CH60_MOUSE	HSPD1
VAMP2	P63044	VAMP2	Vesicle-associated membrane protein 2	N	N	NaN	NaN	15.3537	NaN	15.3537	1	N	16.4435	16.461	16.2674	15.5692	16.3554	4	N	NaN	NaN	NaN	NaN	NaN	0	N	NaN	NaN	NaN	NaN	NaN	0	N	P63044;B0QZN5	VAMP2_MOUSE	VAMP2
EIF4E	P63073	EIF4E	Eukaryotic translation initiation factor 4E	N	N	19.7717	19.7679	19.3058	19.5329	19.6504	4	N	19.8242	19.5527	19.7174	19.4815	19.6351	4	N	19.3418	NaN	18.2576	16.5686	18.2576	3	N	18.5965	18.5918	18.7295	18.7117	18.6541	4	N	P63073;A0A0G2JFB4;A0A0G2JGT5;A0A0G2JH04	IF4E_MOUSE	EIF4E
MAPK1	P63085	MAPK1	Mitogen-activated protein kinase 1	N	N	19.3653	19.3436	19.4858	19.4085	19.3869	4	N	19.6554	19.7188	19.795	19.4291	19.6871	4	N	18.7441	NaN	18.2772	17.5684	18.2772	3	N	18.2459	18.6711	18.9818	18.5844	18.6278	4	N	P63085	MK01_MOUSE	MAPK1
MAPK1	P63085;Q63844	MAPK1	Mitogen-activated protein kinase 1	N	N	NaN	NaN	17.773	17.4693	17.6212	2	N	14.3869	16.4005	17.6283	16.0187	16.2096	4	N	15.6459	NaN	NaN	NaN	15.6459	1	N	15.3578	17.0134	15.5794	15.5501	15.5647	4	N	P63085;Q63844;A0A0U1RPX4;D3Z3G6;A0A0U1RPZ0;D3Z6D8	MK01_MOUSE;MK03_MOUSE	MAPK1;MAPK3
PPP1CC	P63087	PPP1CC	Serine/threonine-protein phosphatase PP1-gamma catalytic subunit	N	N	17.7005	17.7718	18.2586	17.7761	17.7739	4	N	18.1942	17.8928	18.211	17.6963	18.0435	4	N	17.7885	NaN	17.3505	16.1379	17.3505	3	N	18.0185	17.4524	17.9603	17.7228	17.8416	4	N	P63087;A0A0G2JGC1	PP1G_MOUSE	PPP1CC
GNAS	P63094;Q6R0H7	GNAS	Guanine nucleotide-binding protein G(s) subunit alpha isoforms short	N	N	19.3794	19.6268	19.4925	19.628	19.5596	4	N	19.338	19.5287	19.5428	19.6227	19.5357	4	N	19.4909	19.3262	19.3748	19.3384	19.3566	4	N	19.1178	18.8024	19.1863	19.3403	19.152	4	N	P63094;Q6R0H7;A0A571BEM2;Z4YKV1;A0A571BEI3	GNAS1_MOUSE;GNAS2_MOUSE	GNAS
YWHAZ	P63101	YWHAZ	14-3-3 protein zeta/delta	N	N	21.878	21.7065	21.7651	21.315	21.7358	4	N	21.7053	21.7853	21.7055	21.3388	21.7054	4	N	20.8503	21.1156	20.8003	20.8752	20.8627	4	N	20.4951	20.8028	21.0335	20.646	20.7244	4	N	P63101;A0A2I3BQ03	1433Z_MOUSE	YWHAZ
HMGB1	P63158	HMGB1	High mobility group protein B1	N	N	20.4586	20.6573	20.646	20.6124	20.6292	4	N	20.274	19.8481	20.8513	20.8328	20.5534	4	N	20.8339	19.6321	20.7778	20.5246	20.6512	4	N	19.8099	20.2305	19.8001	20.5347	20.0202	4	N	P63158;A0A0J9YUZ4;A0A0J9YUD8;D3YZ18;D3YVC6	HMGB1_MOUSE	HMGB1
SUMO1	P63166	SUMO1	Small ubiquitin-related modifier 1	N	N	NaN	17.2174	17.0627	16.8942	17.0627	3	N	16.6665	17.6049	17.12	17.9669	17.3625	4	N	16.7235	NaN	17.2129	NaN	16.9682	2	N	17.3061	NaN	17.325	17.5958	17.325	3	N	P63166;A0A087WRQ4	SUMO1_MOUSE	SUMO1
EIF5A	P63242	EIF5A	Eukaryotic translation initiation factor 5A-1	N	N	21.4221	21.31	21.5172	20.9776	21.3661	4	N	20.8527	20.8178	21.6346	20.1551	20.8352	4	N	20.9132	20.1035	20.0209	20.4135	20.2585	4	N	21.4645	21.3357	21.1832	21.4905	21.4001	4	N	P63242;J3QPS8	IF5A1_MOUSE	EIF5A
ACTG2	P63268	ACTG2	Actin, gamma-enteric smooth muscle	N	N	24.4402	24.5932	24.4981	23.9492	24.4691	4	N	24.1816	24.1844	24.1981	24.3726	24.1912	4	N	23.8355	23.781	24.4051	24.3299	24.0827	4	N	23.3956	24.0552	24.2241	24.4431	24.1397	4	N	P63268	ACTH_MOUSE	ACTG2
ACTA1	P63268;P68134	ACTA1	Actin, gamma-enteric smooth muscle	N	N	31.1445	30.758	30.8087	30.5128	30.7833	4	N	30.7156	30.697	30.6367	30.7453	30.7063	4	N	30.4882	29.2537	30.1798	29.9236	30.0517	4	N	30.6195	30.7969	30.7437	30.7484	30.746	4	N	P62737;P63268;P68033;P68134;A0A1D5RM20;A0A494B9T3;D3YZY0;D3Z2K3	ACTH_MOUSE;ACTS_MOUSE	ACTA1;ACTG2
ACTA1	P63268;P68134;Q8BFZ3	ACTA1	Actin, gamma-enteric smooth muscle	N	N	29.3078	29.4395	29.3502	29.0683	29.329	4	N	28.6176	28.7723	29.3019	28.7921	28.7822	4	N	28.873	27.1687	28.5185	28.6453	28.5819	4	N	28.4396	28.2137	29.0516	28.9572	28.6984	4	N	P60710;P62737;P63260;P63268;P68033;P68134;Q8BFZ3;A0A0U1RQ96;E9Q1F2;E9Q5F4	ACTBL_MOUSE;ACTH_MOUSE;ACTS_MOUSE	ACTA1;ACTBL2;ACTG2
ACTBL2	P63268;Q8BFZ3	ACTBL2	Actin, gamma-enteric smooth muscle	N	N	16.6097	NaN	14.4616	14.8182	14.8182	3	N	14.2382	NaN	NaN	NaN	14.2382	1	N	NaN	NaN	NaN	NaN	NaN	0	N	NaN	NaN	15.0848	14.2006	14.6427	2	N	P60710;P62737;P63260;P63268;P68033;Q8BFZ3;B1ATY1;E9Q1F2	ACTBL_MOUSE;ACTH_MOUSE	ACTBL2;ACTG2
RPS17	P63276	RPS17	40S ribosomal protein S17	N	N	19.9102	19.6368	19.9013	19.7423	19.8218	4	N	19.8543	19.9781	19.752	19.6539	19.8031	4	N	20.3368	20.9227	20.5919	21.2657	20.7573	4	N	19.2725	19.3563	19.1294	19.5108	19.3144	4	N	P63276	RS17_MOUSE	RPS17
RALA	P63321	RALA	Ras-related protein Ral-A	N	N	17.2823	18.3276	18.256	18.3492	18.2918	4	N	18.1063	18.436	18.5177	18.168	18.302	4	N	18.1682	17.9672	17.8486	18.0526	18.0099	4	N	16.6358	17.5763	16.7191	17.2696	16.9943	4	N	P63321;A0A1Y7VL93	RALA_MOUSE	RALA
RALA	P63321;Q9JIW9	RALA	Ras-related protein Ral-A	N	N	21.3161	21.4366	21.1532	21.1972	21.2566	4	N	21.3955	21.3994	21.0845	21.7067	21.3974	4	N	21.3929	21.3942	21.5072	21.49	21.4421	4	N	18.8376	19.195	19.0832	19.8643	19.1391	4	N	P63321;Q9JIW9;A0A1Y7VL93	RALA_MOUSE;RALB_MOUSE	RALA;RALB
RPS12	P63323	RPS12	40S ribosomal protein S12	N	N	20.8579	20.6755	20.7543	20.2809	20.7149	4	N	20.9234	20.9152	20.7285	20.5525	20.8218	4	N	19.2871	18.864	19.4472	19.4076	19.3474	4	N	19.3253	19.067	19.5118	19.3227	19.324	4	N	P63323;A0A1W2P7A1;F7AEH4;Q6ZWZ6	RS12_MOUSE	RPS12
RPS10	P63325	RPS10	40S ribosomal protein S10	N	N	21.0974	21.1173	21.239	20.0718	21.1074	4	N	21.3467	20.9949	20.83	20.4759	20.9124	4	N	18.0798	17.3326	18.814	18.5888	18.3343	4	N	NaN	14.8453	NaN	15.3624	15.1038	2	N	P63325;A0A338P731;A0A338P7K4;A0A3B2W864;Q3UW83	RS10_MOUSE	RPS10
PPP3CA	P63328	PPP3CA	Protein phosphatase 3 catalytic subunit alpha	N	N	18.8155	18.9516	19.0788	19.0017	18.9767	4	N	18.6251	18.582	19.1984	18.91	18.7675	4	N	18.8022	NaN	18.3908	17.7214	18.3908	3	N	18.9907	18.6561	19.2536	19.0829	19.0368	4	N	P48453;P48455;P63328;A0A2I3BPC5;E0CZ78;E9Q6P2;G3X8U7	PP2BA_MOUSE	PPP3CA
PPP2CA	P63330	PPP2CA	Serine/threonine-protein phosphatase 2A catalytic subunit alpha isoform	N	N	16.5329	15.6648	NaN	NaN	16.0988	2	N	NaN	NaN	NaN	NaN	NaN	0	N	17.6868	NaN	16.2575	17.2689	17.2689	3	N	18.8903	18.0233	18.4617	18.4488	18.4553	4	N	P62715;P63330;P97470	PP2AA_MOUSE	PPP2CA
PHB1	P67778	PHB1	Prohibitin 1	N	N	23.3601	23.2624	23.3427	22.5362	23.3026	4	N	23.2381	23.0614	23.2469	22.4426	23.1497	4	N	22.0294	19.7637	21.8955	21.208	21.5518	4	N	21.1538	21.6286	21.3365	21.4535	21.395	4	N	P67778;Q5SQG5	PHB1_MOUSE	PHB1
CSNK2B	P67871	CSNK2B	Casein kinase II subunit beta	N	N	NaN	NaN	NaN	NaN	NaN	0	N	14.5885	15.1785	15.1879	NaN	15.1785	3	Y	NaN	NaN	NaN	NaN	NaN	0	N	NaN	NaN	NaN	NaN	NaN	0	N	P67871;G3UZX4;G3UXG7;G3UXU2;G3UZA4;G3UZJ5	CSK2B_MOUSE	CSNK2B
RPL22	P67984	RPL22	60S ribosomal protein L22	N	N	22.1812	22.226	22.2226	22.2561	22.2243	4	N	22.2499	22.1889	22.0637	22.3083	22.2194	4	N	22.2649	21.2339	21.3332	21.5771	21.4551	4	N	20.6502	21.0585	20.8513	20.9825	20.9169	4	N	P67984	RL22_MOUSE	RPL22
UBE2L3	P68037	UBE2L3	Ubiquitin-conjugating enzyme E2 L3	N	N	20.2979	20.3758	20.2085	18.9079	20.2532	4	N	20.0336	20.2551	20.2826	19.027	20.1443	4	N	16.8682	NaN	NaN	NaN	16.8682	1	N	17.3487	17.4877	18.3408	17.4671	17.4774	4	N	P68037;A0A338P786;A0A338P7E5	UB2L3_MOUSE	UBE2L3
RACK1	P68040	RACK1	Receptor of activated protein C kinase 1	N	N	20.0919	20.7912	21.2617	20.9325	20.8618	4	N	20.8147	20.9495	21.0496	21.0025	20.976	4	N	21.1386	21.6331	21.2103	21.3053	21.2578	4	N	21.3733	21.2084	21.4324	21.4678	21.4028	4	N	P68040	RACK1_MOUSE	RACK1
ACTA1	P68134	ACTA1	Actin, alpha skeletal muscle	N	N	27.0192	26.7762	26.9152	26.7969	26.856	4	N	26.6205	26.6645	27.1062	26.6142	26.6425	4	N	26.5569	25.874	26.7941	26.7896	26.6732	4	N	26.0085	26.8209	26.3976	26.7572	26.5774	4	N	P62737;P68033;P68134	ACTS_MOUSE	ACTA1
PRKACB	P68181	PRKACB	cAMP-dependent protein kinase catalytic subunit beta	N	N	NaN	NaN	15.3612	15.6562	15.5087	2	N	NaN	15.5236	15.4429	16.6965	15.5236	3	N	NaN	NaN	NaN	NaN	NaN	0	N	NaN	13.6562	15.3393	14.9174	14.9174	3	N	P68181;A0A0G2JFT9;H6TMF5	KAPCB_MOUSE	PRKACB
YWHAQ	P68254	YWHAQ	14-3-3 protein theta	N	N	20.0898	19.0511	19.4384	18.2807	19.2447	4	N	18.6471	19.0488	18.8823	19.3662	18.9656	4	N	17.4604	17.8071	19.1677	18.1429	17.975	4	N	18.4986	18.2826	19.1879	18.3385	18.4186	4	N	P68254	1433T_MOUSE	YWHAQ
TUBA4A	P68368	TUBA4A	Tubulin alpha-4A chain	N	N	23.7082	23.4543	23.6031	23.5389	23.571	4	N	23.4723	23.3086	23.5752	23.3831	23.4277	4	N	23.9492	23.3142	23.5873	23.5487	23.568	4	N	24.5025	24.1253	24.2599	24.2933	24.2766	4	N	P05213;P68368;P68369;P68373;Q3UX10;A0A0A0MQA5	TBA4A_MOUSE	TUBA4A
TUBA1C	P68368;P68373	TUBA1C	Tubulin alpha-4A chain	N	N	22.0534	22.6543	22.6459	21.8216	22.3496	4	N	22.418	22.0032	22.4397	21.7569	22.2106	4	N	22.9904	22.6224	22.6155	22.7729	22.6977	4	N	23.1295	23.4219	23.4613	23.4817	23.4416	4	N	P05213;P68368;P68369;P68373;Q3UX10;A0A0A0MQA5	TBA1C_MOUSE;TBA4A_MOUSE	TUBA1C;TUBA4A
TUBA1C	P68368;P68373;Q9JJZ2	TUBA1C	Tubulin alpha-4A chain	N	N	23.6651	23.6248	23.896	23.5841	23.6449	4	N	23.3901	23.3857	23.8593	23.4724	23.4312	4	N	23.806	23.2553	23.6826	23.1193	23.4689	4	N	24.1692	23.8489	24.0046	23.9841	23.9944	4	N	P05213;P05214;P68368;P68369;P68373;Q9JJZ2;A0A0A0MQA5	TBA1C_MOUSE;TBA4A_MOUSE;TBA8_MOUSE	TUBA1C;TUBA4A;TUBA8
TUBA4A	P68368;Q9JJZ2	TUBA4A	Tubulin alpha-4A chain	N	N	NaN	14.6916	15.7201	NaN	15.2059	2	N	NaN	NaN	NaN	13.9158	13.9158	1	N	NaN	NaN	NaN	NaN	NaN	0	N	14.6567	18.7961	NaN	15.0429	15.0429	3	N	P05213;P05214;P68368;P68369;P68373;Q9JJZ2;A0A0A0MQA5	TBA4A_MOUSE;TBA8_MOUSE	TUBA4A;TUBA8
TUBB4B	P68372	TUBB4B	Tubulin beta-4B chain	N	N	23.783	23.4432	23.3244	23.4487	23.446	4	N	23.608	23.4738	23.449	23.6528	23.5409	4	N	23.4952	22.6941	23.2678	23.1392	23.2035	4	N	23.7613	23.3068	23.7436	23.1606	23.5252	4	N	P68372;Q9D6F9	TBB4B_MOUSE	TUBB4B
TUBB2A	P68372;P99024;Q7TMM9;Q922F4;Q9CWF2	TUBB2A	Tubulin beta-4B chain	Y	N	22.7388	22.6888	22.5067	22.3768	22.5977	4	N	22.9826	22.587	22.8001	22.7087	22.7544	4	N	21.8979	17.529	19.2587	18.7665	19.0126	4	N	23.176	22.3356	23.2227	23.042	23.109	4	N	P68372;P99024;Q7TMM9;Q9CWF2;Q9ERD7;Q922F4;G3UZR1	TBB2A_MOUSE;TBB2B_MOUSE;TBB4B_MOUSE;TBB5_MOUSE;TBB6_MOUSE	TUBB2A;TUBB2B;TUBB4B;TUBB5;TUBB6
TUBB2A	P68372;P99024;Q7TMM9;Q922F4;Q9CWF2;Q9D6F9	TUBB2A	Tubulin beta-4B chain	Y	N	21.7468	21.5563	21.7639	21.6314	21.6891	4	N	21.4252	21.2761	21.7441	21.5312	21.4782	4	N	22.6743	22.2485	22.5059	22.4986	22.5022	4	N	23.0547	22.2772	23.1481	23.0973	23.076	4	N	P68372;P99024;Q7TMM9;Q9CWF2;Q9D6F9;Q9ERD7;Q922F4	TBB2A_MOUSE;TBB2B_MOUSE;TBB4A_MOUSE;TBB4B_MOUSE;TBB5_MOUSE;TBB6_MOUSE	TUBB2A;TUBB2B;TUBB4A;TUBB4B;TUBB5;TUBB6
TUBB2A	P68372;P99024;Q7TMM9;Q9CWF2	TUBB2A	Tubulin beta-4B chain	Y	N	23.3686	23.0917	23.09	23.1345	23.1131	4	N	23.2002	23.18	22.8955	23.2967	23.1901	4	N	23.2382	22.4349	22.9755	22.6632	22.8194	4	N	23.276	23.0002	22.5476	22.7819	22.8911	4	N	P68372;P99024;Q7TMM9;Q9CWF2	TBB2A_MOUSE;TBB2B_MOUSE;TBB4B_MOUSE;TBB5_MOUSE	TUBB2A;TUBB2B;TUBB4B;TUBB5
TUBB2A	P68372;P99024;Q7TMM9;Q9CWF2;Q9D6F9	TUBB2A	Tubulin beta-4B chain	Y	N	22.6936	23.0338	22.7119	22.4529	22.7028	4	N	22.7839	22.8028	23.0625	22.9548	22.8788	4	N	22.3911	20.993	20.8901	20.8194	20.9415	4	N	23.4554	23.3928	23.4472	23.2685	23.42	4	N	P68372;P99024;Q7TMM9;Q9CWF2;Q9D6F9	TBB2A_MOUSE;TBB2B_MOUSE;TBB4A_MOUSE;TBB4B_MOUSE;TBB5_MOUSE	TUBB2A;TUBB2B;TUBB4A;TUBB4B;TUBB5
TUBB4A	P68372;P99024;Q9D6F9	TUBB4A	Tubulin beta-4B chain	N	N	23.5967	23.3367	23.3428	23.5234	23.4331	4	N	23.5265	23.3568	23.6507	23.4706	23.4985	4	N	23.0282	20.8419	22.2923	22.0129	22.1526	4	N	23.7081	23.4665	23.9432	23.9184	23.8133	4	N	P68372;P99024;Q9D6F9	TBB4A_MOUSE;TBB4B_MOUSE;TBB5_MOUSE	TUBB4A;TUBB4B;TUBB5
TUBB4A	P68372;Q922F4;Q9D6F9	TUBB4A	Tubulin beta-4B chain	N	N	23.4649	24.4189	24.2178	24.4062	24.312	4	N	24.451	24.5041	23.8801	24.1038	24.2774	4	N	24.6747	24.2967	24.3629	23.4055	24.3298	4	N	24.4302	23.6476	24.4319	24.6491	24.4311	4	N	P68372;Q9D6F9;Q9ERD7;Q922F4	TBB4A_MOUSE;TBB4B_MOUSE;TBB6_MOUSE	TUBB4A;TUBB4B;TUBB6
TUBB4A	P68372;Q9D6F9	TUBB4A	Tubulin beta-4B chain	N	N	25.0228	24.3157	24.3479	24.1403	24.3318	4	N	24.4293	24.3019	24.4211	24.415	24.418	4	N	24.1583	23.7334	24.0921	23.2424	23.9128	4	N	25.1475	25.318	25.0981	25.0517	25.1228	4	N	P68372;Q9D6F9	TBB4A_MOUSE;TBB4B_MOUSE	TUBB4A;TUBB4B
TUBA1C	P68373	TUBA1C	Tubulin alpha-1C chain	N	N	22.8343	22.6496	22.668	22.8544	22.7511	4	N	22.6609	22.43	22.8642	22.3411	22.5454	4	N	22.4612	21.7922	22.1891	22.3898	22.2895	4	N	23.039	22.699	22.8598	22.8251	22.8425	4	N	P05213;P05214;P68369;P68373;A0A2R8VHF3	TBA1C_MOUSE	TUBA1C
TUBA1C	P68373;Q9JJZ2	TUBA1C	Tubulin alpha-1C chain	N	N	19.352	19.2937	19.5802	18.8229	19.3229	4	N	19.2355	19.1923	19.2962	19.0121	19.2139	4	N	20.7329	21.3314	20.5835	19.4742	20.6582	4	N	20.948	20.1955	20.1165	20.7512	20.4733	4	N	P05214;P68369;P68373;Q9JJZ2	TBA1C_MOUSE;TBA8_MOUSE	TUBA1C;TUBA8
YWHAH	P68510	YWHAH	14-3-3 protein eta	N	N	20.8977	21.1367	21.2069	20.883	21.0172	4	N	21.0424	21.0767	21.3898	20.5046	21.0595	4	N	20.0287	19.0553	19.9618	18.8212	19.5085	4	N	19.6018	20.0404	19.984	19.6647	19.8243	4	N	P68510	1433F_MOUSE	YWHAH
SBDS	P70122	SBDS	Ribosome maturation protein SBDS	N	N	19.8365	19.147	19.5549	19.3501	19.4525	4	N	18.4292	18.6012	18.499	18.7168	18.5501	4	N	18.8892	NaN	18.6686	NaN	18.7789	2	N	18.32	18.6401	17.3573	18.5087	18.4143	4	N	P70122	SBDS_MOUSE	SBDS
SMPDL3A	P70158	SMPDL3A	Acid sphingomyelinase-like phosphodiesterase 3a	N	N	NaN	NaN	15.3743	16.625	15.9997	2	N	15.9299	15.8297	15.5565	14.4093	15.6931	4	N	NaN	NaN	NaN	NaN	NaN	0	N	NaN	12.1327	11.924	NaN	12.0283	2	N	P70158	ASM3A_MOUSE	SMPDL3A
KPNB1	P70168	KPNB1	Importin subunit beta-1	N	N	18.2286	18.9108	19.1485	18.882	18.8964	4	N	18.3204	18.4973	19.071	18.6682	18.5828	4	N	18.7643	18.5309	18.0412	18.3342	18.4325	4	N	18.7669	19.0805	18.5803	18.608	18.6875	4	N	P70168	IMB1_MOUSE	KPNB1
ABCC9	P70170	ABCC9	ATP-binding cassette sub-family C member 9	N	Y	17.5562	16.5501	17.3001	17.189	17.2445	4	N	17.5986	16.6516	16.2947	16.5253	16.5885	4	N	17.4984	NaN	17.6715	16.6632	17.4984	3	N	17.7771	17.5752	16.8876	16.8349	17.2314	4	N	P70170;E9PUE8	ABCC9_MOUSE	ABCC9
NPR3	P70180	NPR3	Atrial natriuretic peptide receptor 3	Y	Y	NaN	NaN	NaN	NaN	NaN	0	N	NaN	NaN	NaN	NaN	NaN	0	N	NaN	NaN	NaN	NaN	NaN	0	N	18.044	17.8733	16.8888	17.8878	17.8806	4	Y	P70180;Q7TMG7	ANPRC_MOUSE	NPR3
LRIG1	P70193	LRIG1	Leucine-rich repeats and immunoglobulin-like domains protein 1	Y	Y	NaN	NaN	NaN	NaN	NaN	0	N	NaN	NaN	NaN	NaN	NaN	0	N	NaN	NaN	NaN	NaN	NaN	0	N	13.7322	13.3391	12.3943	NaN	13.3391	3	Y	P70193	LRIG1_MOUSE	LRIG1
PSMB7	P70195	PSMB7	Proteasome subunit beta type-7	N	N	20.1458	20.0613	20.4319	20.2983	20.2221	4	N	20.4037	20.2201	20.3242	20.7359	20.364	4	N	20.4725	21.0122	21.058	20.3915	20.7423	4	N	20.2437	19.7708	19.3079	20.2463	20.0073	4	N	P70195	PSB7_MOUSE	PSMB7
LXN	P70202	LXN	Latexin	N	N	NaN	NaN	NaN	NaN	NaN	0	N	NaN	15.3745	15.9262	NaN	15.6503	2	N	NaN	NaN	NaN	NaN	NaN	0	N	15.8642	15.4567	15.5984	16.0746	15.7313	4	N	P70202	LXN_MOUSE	LXN
PLXNA1	P70206	PLXNA1	Plexin-A1	Y	Y	NaN	NaN	NaN	NaN	NaN	0	N	NaN	18.7351	NaN	16.8123	17.7737	2	N	NaN	NaN	NaN	NaN	NaN	0	N	17.3992	16.2312	17.0001	17.2069	17.1035	4	N	P70206	PLXA1_MOUSE	PLXNA1
FV1	P70213	FV1	Friend virus susceptibility protein 1	N	N	15.8009	NaN	NaN	NaN	15.8009	1	N	NaN	NaN	15.4828	NaN	15.4828	1	N	NaN	NaN	19.5412	18.2143	18.8778	2	N	16.5758	16.6762	15.2862	16.065	16.3204	4	N	P70213	FV1_MOUSE	FV1
CHL1	P70232	CHL1	Neural cell adhesion molecule L1-like protein	Y	Y	NaN	NaN	NaN	NaN	NaN	0	N	NaN	NaN	NaN	NaN	NaN	0	N	NaN	NaN	NaN	NaN	NaN	0	N	17.6288	18.7343	17.2492	17.7798	17.7043	4	Y	P70232;A0A0N4SUM4	NCHL1_MOUSE	CHL1
MAP2K6	P70236	MAP2K6	Dual specificity mitogen-activated protein kinase kinase 6	N	N	NaN	17.1723	17.4054	16.212	17.1723	3	N	17.1547	17.0082	15.8165	17.0265	17.0174	4	N	16.8315	NaN	17.6092	NaN	17.2203	2	N	16.772	17.3355	17.2826	17.3773	17.309	4	N	P70236	MP2K6_MOUSE	MAP2K6
PALD1	P70261	PALD1	Paladin	N	N	NaN	18.0942	16.9368	16.5139	16.9368	3	N	16.6602	16.2283	16.5232	16.9664	16.5917	4	N	16.5074	NaN	16.9511	NaN	16.7292	2	N	17.366	17.2598	17.8082	17.1459	17.3129	4	N	P70261;A0A0R4J007	PALD_MOUSE	PALD1
PFKFB2	P70265	PFKFB2	6-phosphofructo-2-kinase/fructose-2,6-bisphosphatase 2	N	N	18.2146	18.213	18.3669	18.7915	18.2908	4	N	17.9577	18.3328	18.6527	18.5238	18.4283	4	N	18.8048	18.3482	18.0425	18.5279	18.4381	4	N	18.9502	18.6758	19.2726	18.9702	18.9602	4	N	P70265;A0A087WRM7;A0A087WRG0;A0A0A6YW89;A0A0A6YY64;A2AUP1;A2AUP3;A2AUP4;A2AUP5;A7UAK4;A7UAK5;A7UAK8;B2Z892;B2Z893;B2Z894;Q3U3S6;Q6GTL7;Q7TS91;B2Z891	F262_MOUSE	PFKFB2
PKN1	P70268	PKN1	Serine/threonine-protein kinase N1	N	N	NaN	16.7968	14.8278	15.2874	15.2874	3	N	NaN	15.0244	15.5751	15.1147	15.1147	3	N	NaN	NaN	NaN	15.7909	15.7909	1	N	16.586	15.1837	15.7559	16.1437	15.9498	4	N	P70268;D6RH37	PKN1_MOUSE	PKN1
HDAC2	P70288	HDAC2	Histone deacetylase 2	N	N	NaN	17.4421	18.3541	18.675	18.3541	3	N	17.5345	16.7465	17.6598	17.1315	17.333	4	N	18.2523	18.0444	17.9366	17.8756	17.9905	4	N	18.575	17.8531	18.6783	18.4475	18.5112	4	N	A0A0R4J008;O09106;P70288;Q8BQ10	HDAC2_MOUSE	HDAC2
MPP1	P70290	MPP1	55 kDa erythrocyte membrane protein	N	N	NaN	15.644	15.3374	14.5449	15.3374	3	N	NaN	15.2886	15.5712	15.6084	15.5712	3	N	NaN	NaN	NaN	NaN	NaN	0	N	16.2435	16.2598	15.5392	16.1141	16.1788	4	N	P70290;A2AN84;B7ZCL8;B7ZCL9	EM55_MOUSE	MPP1
PEBP1	P70296	PEBP1	Phosphatidylethanolamine-binding protein 1	N	N	23.5472	23.5955	23.5635	23.0489	23.5553	4	N	23.1582	23.0231	23.4956	22.8275	23.0906	4	N	22.6678	21.3331	22.5765	22.2376	22.407	4	N	23.1747	22.8374	23.5875	23.1572	23.166	4	N	P70296;D3Z1V4	PEBP1_MOUSE	PEBP1
STIM1	P70302	STIM1	Stromal interaction molecule 1	Y	Y	NaN	NaN	14.8402	14.1937	14.5169	2	N	14.4491	15.686	15.4054	NaN	15.4054	3	N	NaN	NaN	NaN	NaN	NaN	0	N	NaN	14.6866	NaN	15.0004	14.8435	2	N	P70302;A0A1B0GR78;A0A1B0GRA5	STIM1_MOUSE	STIM1
NOS3	P70313	NOS3	Nitric oxide synthase, endothelial	N	N	NaN	NaN	NaN	NaN	NaN	0	N	NaN	NaN	NaN	NaN	NaN	0	N	NaN	NaN	NaN	NaN	NaN	0	N	15.9416	16.5689	16.122	16.5816	16.3454	4	Y	P70313;E9Q9X4	NOS3_MOUSE	NOS3
TIAL1	P70318	TIAL1	Nucleolysin TIAR	N	N	17.1359	17.8515	17.1047	17.266	17.2009	4	N	17.8715	17.5636	16.8258	18.2114	17.7176	4	N	17.48	NaN	18.0142	16.6356	17.48	3	N	17.147	17.2764	17.2589	17.0567	17.203	4	N	P52912;P70318;A0A0N4SUX1;A0A0N4SVR8;A0A0U1RPB0;D3YY02;D3Z3Y4;D3Z4H6;D6RGU1;G5E8L2;Q80ZW7;Q8CII5;Q921W2	TIAR_MOUSE	TIAL1
HNRNPH2	P70333	HNRNPH2	Heterogeneous nuclear ribonucleoprotein H2	N	N	NaN	NaN	17.4148	16.8585	17.1366	2	N	16.6164	NaN	16.8724	NaN	16.7444	2	N	16.1811	NaN	13.9544	15.9872	15.9872	3	N	15.1121	17.789	16.5859	16.8905	16.7382	4	N	P70333	HNRH2_MOUSE	HNRNPH2
ROCK1	P70335	ROCK1	Rho-associated protein kinase 1	N	N	NaN	15.2442	16.5286	15.375	15.375	3	N	15.7521	16.2036	16.055	15.9758	16.0154	4	N	16.6253	NaN	NaN	NaN	16.6253	1	N	16.7629	16.0311	17.1944	17.5607	16.9787	4	N	P70335	ROCK1_MOUSE	ROCK1
ROCK1	P70335;P70336	ROCK1	Rho-associated protein kinase 1	N	N	NaN	16.8279	17.748	17.5139	17.5139	3	N	17.1005	17.6886	16.9161	17.1014	17.101	4	N	16.68	17.6546	17.8742	17.7181	17.6863	4	N	17.4224	17.4665	15.5032	15.8333	16.6278	4	N	A0A1Y7VMN0;P70335;P70336;F8VPK5;A0A3Q4EGR2;A0A3Q4L2X0	ROCK1_MOUSE;ROCK2_MOUSE	ROCK1;ROCK2
ROCK2	P70336	ROCK2	Rho-associated protein kinase 2	N	N	NaN	16.2382	16.2363	16.1914	16.2363	3	N	17.138	16.2659	16.651	16.4037	16.5274	4	N	16.3731	NaN	17.4227	17.6659	17.4227	3	N	16.7527	16.9878	16.6084	16.3643	16.6806	4	N	A0A1Y7VMN0;P70336;F8VPK5	ROCK2_MOUSE	ROCK2
HINT1	P70349	HINT1	Adenosine 5'-monophosphoramidase HINT1	N	N	22.3675	22.0956	20.9914	21.0844	21.59	4	N	21.7832	22.4662	22.2166	22.2126	22.2146	4	N	20.4182	19.8974	20.7268	20.4445	20.4313	4	N	20.5239	21.3913	21.0011	20.5547	20.7779	4	N	P70349	HINT1_MOUSE	HINT1
UFD1	P70362	UFD1	Ubiquitin recognition factor in ER-associated degradation protein 1	N	N	17.3251	19.0624	18.3272	18.2307	18.279	4	N	17.8805	18.211	18.4205	18.2432	18.2271	4	N	18.2401	NaN	17.8263	18.0287	18.0287	3	N	18.1077	18.0376	18.5632	18.2673	18.1875	4	N	P70362;F6SYJ2	UFD1_MOUSE	UFD1
ELAVL1	P70372	ELAVL1	ELAV-like protein 1	N	N	19.8997	19.8334	19.9899	19.4123	19.8665	4	N	19.9852	19.87	19.943	20.1188	19.9641	4	N	19.5626	17.9677	18.9686	19.0991	19.0339	4	N	19.2259	19.3976	19.3441	19.8382	19.3708	4	N	P70372	ELAV1_MOUSE	ELAVL1
USP9X	P70398	USP9X	Probable ubiquitin carboxyl-terminal hydrolase FAF-X	N	N	NaN	17.8816	18.2029	18.2586	18.2029	3	N	17.8267	18.2807	18.1225	17.9601	18.0413	4	N	18.7216	19.1713	19.0207	18.8547	18.9377	4	N	18.7223	18.8205	18.8233	18.5547	18.7714	4	N	P70398;Q4FE56	USP9X_MOUSE	USP9X
IDH3G	P70404	IDH3G	Isocitrate dehydrogenase [NAD] subunit gamma 1, mitochondrial	N	N	25.3907	24.7895	24.9894	24.9599	24.9747	4	N	24.7551	24.7208	24.933	24.6338	24.738	4	N	24.9902	23.392	24.8567	24.5992	24.7279	4	N	25.2808	25.5879	25.2315	25.2673	25.274	4	N	P70404	IDHG1_MOUSE	IDH3G
SLC8A1	P70414	SLC8A1	Sodium/calcium exchanger 1	Y	Y	20.0447	20.3897	20.4007	20.5629	20.3952	4	N	20.4327	20.1594	20.2292	20.292	20.2606	4	N	20.263	19.7844	19.9594	20.0915	20.0254	4	N	20.3831	20.4878	20.0508	20.4629	20.423	4	N	G3X9J1;P70414;A0A3Q4EBU5;G5E8Y0;Q68FL0	NAC1_MOUSE	SLC8A1
STX4	P70452	STX4	Syntaxin-4	N	N	NaN	16.5893	15.2095	15.446	15.446	3	N	NaN	16.3726	16.2289	12.6695	16.2289	3	N	14.1722	NaN	14.9759	15.086	14.9759	3	N	NaN	14.2867	12.6741	13.6205	13.6205	3	N	P70452;D6RJ29	STX4_MOUSE	STX4
VASP	P70460	VASP	Vasodilator-stimulated phosphoprotein	N	N	NaN	15.3315	16.382	16.0683	16.0683	3	N	16.1765	15.6844	16.8624	17.0487	16.5195	4	N	16.7629	NaN	NaN	NaN	16.7629	1	N	15.7086	16.0565	16.5372	15.2896	15.8826	4	N	P70460	VASP_MOUSE	VASP
[truncated: 2,384 more rows]

## Sheet: Table S2
Supplementary Table 2: Heart surfaceome annotation and classification
[truncated: 3,862 more rows]

## Sheet: Table S3
Supplementary Table 3: Heart tissue and surface protein expression ranked from most abundant to least abundant by log 2 median intensity
[truncated: 3,493 more rows]

[truncated: 13 more sheets: Table S4, Table S5, Table S6, Table S7, Table S8, Table S9, Table S10, Table S11, Table S12 , Table S13, Table S14, Table S15, Table S16]
